# Supplementary material for: Transcriptomic and metabolomic analysis provides insights into anthocyanin and procyanidin accumulation in pear
Source: BMC Plant Biol. 2020 Mar 27;20:129. doi: 10.1186/s12870-020-02344-0 (PMC7099803; doi:10.1186/s12870-020-02344-0)
Supplement: Supplementary file 1 — Additional file 1:Table S1. Comparison of anthocyanin and procyanidin composition between ‘CF’ and ‘RCF’. ‘CF1’ and ‘RCF1’ refer to fruits of ‘CF’ and ‘RCF’ collected at 2 days after full bloom (DAFB), respectively, ‘CF2’ and ‘RCF2’ refer to fruits of ‘CF’ and ‘RCF’ collected at 5 DAFB, respectively. [file 12870_2020_2344_MOESM1_ESM.xls]

## Sheet: Sheet1
Table S1. Comparison of the anthocyanins and PAs compositions of ‘CFs’ and ‘RCFs’. 'CF1' and 'RCF1' refer to fruits of 'CF' and 'RCF' collected at 2 DAFB,respectively, 'CF2' and 'RCF2' refer to fruits of 'CF' and 'RCF' collected at 5 DAFB,respectively.
ID	Compounds	Class	CF1 (content)	CF2 (content)	RCF1 (content)	RCF2 (content)	VIP(RCF1/CF1)	LogFC(RCF1/CF1)	VIP(RCF2/CF2)	LogFC(RCF2/CF2)	VIP(RCF2/RCF1)	LogFC(RCF2/RCF1)	VIP(CF2/CF1)	LogFC(CF2/CF1)
PcL0006	Kuromanin Chloride	Anthocyanin	37833±12023.87	18000000±100000	116333±7023.77	13100000±624499.8	1.44235	1.62053	0.644215	-0.45843	1.93956	6.81516	2.36495	8.89412
PcL0007	Pelargonin	Anthocyanin	584±332.02	5140±370.41	868±365.26	12033±1154.7	0.641726	0.572281	1.05262	1.2272	1.44986	3.79264	1.40525	3.13773
PcL0008	Cyanidin 3-rutinoside (Keracyanin)	Anthocyanin	2580±1165.68	76933±22786.25	3173±1958.99	1506667±187171.94	0.252915	0.298628	1.98443	4.29161	2.22885	8.89115	1.7487	4.89817
PcL0009	Pelargonidin 3-Glu	Anthocyanin	11167±838.65	7560±4892.4	45233±10218.77	1816667±37859.39	1.60458	2.01819	2.71379	7.90869	1.7168	5.32776	0.526992	-0.56274
PcL0012	Malvidin-3-galactoside chloride	Anthocyanin	6087±769.7	10867±702.38	87833±5577.04	97667±6658.33	2.25281	3.85104	1.70328	3.16796	0.242595	0.153098	0.712954	0.836185
PcL0013	Cyanidin 3-O-malonylhexoside	Anthocyanin	870±22.23	15600±1228.82	1440±330.61	368333±24006.94	0.893188	0.727534	2.04469	4.56139	2.10323	7.9988	1.61411	4.16494
PcL0016	Oenin	Anthocyanin	5393±1182.38	6000±646.45	41867±2285.46	77800±3260.37	1.97335	2.95655	1.84109	3.69674	0.699887	0.893968	0.202841	0.153785
PcL0017	Delphinidin	Anthocyanin	23233±1285.82	3067±1274.41	22833±2722.74	66133±6842.03	0.0752604	-0.0250547	2.02073	4.43063	0.91411	1.53424	1.35348	-2.92145
PcL0020	Peonidin O-hexoside	Anthocyanin	45467±7338.48	300333±25482.02	41267±3635.01	8186667±544548.74	0.254348	-0.139832	2.09071	4.76864	2.05253	7.63216	1.30405	2.72368
PcL0021	Cyanidin	Anthocyanin	3940±790.19	15633±2059.94	16100±1153.26	23500±5896.61	1.63097	2.03079	0.638587	0.588035	0.47402	0.5456	1.10797	1.98836
PcL0024	Rosinidin O-hexoside	Anthocyanin	176000±8000	28467±7695.02	101133±27933.02	45167±1800.93	0.972314	-0.799317	0.725748	0.665985	0.750766	-1.16293	1.28109	-2.62823
PcL0025	Peonidin 3-Glu	Anthocyanin	32033±4168.13	86600±3772.27	84400±5086.26	76400±38857.56	1.3504	1.39767	0.306775	-0.180794	0.209404	-0.14367	0.944269	1.43479
PcL0010	procyanidin A	Proanthocyanidin	188±71.56	4110±1498.3	615±291.97	146667±1527.53	1.3882	1.71241	2.18072	5.15726	2.09662	7.89774	1.65512	4.45289
PcL0011	Procyanidin B3	Proanthocyanidin	149±83.76	6217±718.08	239±176.77	1500000±36055.51	0.557451	0.686548	2.69462	7.91461	2.65874	12.6157	1.84934	5.38761
PcL0015	Procyanidin B1	Proanthocyanidin	374±267.5	3647±284.31	271±79.54	580000±16093.48	0.25145	-0.461686	2.58991	7.31333	2.47475	11.0618	1.44695	3.28675
PcL0022	Procyanidin B2	Proanthocyanidin	253±210.19	82167±8892.88	314±123.84	543000±47507.89	0.545919	0.312388	1.57825	2.72433	2.44345	10.756	2.32366	8.34403
PcL0023	Procyanidin B	Proanthocyanidin	171±79.32	112400±11475.19	595±386.67	788333±35641.74	1.14809	1.79889	1.60468	2.81016	2.41973	10.3717	2.42949	9.36043
PcL0046	Procyanidin A1	Proanthocyanidin	2380±814.13	317333±13012.81	31700±3649.66	2170000±105830.05	2.21917	3.73545	1.59417	2.77362	1.83488	6.09707	2.10813	7.05889
PcL0070	Procyanidin A2	Proanthocyanidin	3520±1202.04	300333±21385.35	29100±964.37	1993333±106926.77	2.00514	3.04737	1.58152	2.73055	1.8345	6.09802	2.00878	6.41485
