# Supplementary material for: Transcriptomic and metabolomic analysis provides insights into anthocyanin and procyanidin accumulation in pear
Source: BMC Plant Biol. 2020 Mar 27;20:129. doi: 10.1186/s12870-020-02344-0 (PMC7099803; doi:10.1186/s12870-020-02344-0)
Supplement: Supplementary file 3 — Additional file 3:Table S3. Differently expressed genes in four comparison groups: ‘RCF1’ vs. ‘CF1’, ‘RCF2’ vs. ‘CF2’, ‘RCF2’ vs. ‘RCF1’, and ‘CF2’ vs. ‘CF1’. [file 12870_2020_2344_MOESM3_ESM.xls]

## Sheet: DEG
Table S3. Differently expressed genes in the four comparison groups: ‘RCF1’ vs. ‘CF1’, ‘RCF2’ vs. ‘CF2’, ‘RCF2’ vs. ‘RCF1’, and ‘CF2’ vs. ‘CF1’.
RefID	CF1_1	CF1_2	CF1_3	CF2_1	CF2_2	CF2_3	RCF1_1	RCF1_2	RCF1_3	RCF2_1	RCF2_2	RCF2_3	log2FC(CF2/CF1)	pval(CF2/CF1)	log2FC(RCF1/CF1)	pval(RCF1/CF1)	log2FC(RCF2/RCF1)	pval(RCF2/RCF1)	log2FC(RCF2/CF2)	pval(RCF2/CF2)	description	SwissProt desceiption	nr description	TF family
PCP000001	1.26921	0.865298	0.028294	9.38091	13.5352	11.2904	0.534452	0.482812	0.871733	19.0573	18.8904	18.2666	2.65493	0.00181273	-0.422388	0.0685967	3.68003	9.48e-05	0.739379	0.0134769	Domain of unknown function DUF4009	4-coumarate--CoA ligase-like 6 OS=Arabidopsis thaliana	XP_009335868.1 PREDICTED: 4-coumarate--CoA ligase-like 6 [Pyrus x bretschneideri]	-
PCP011780	24.5612	8.73707	36.6039	2.44609	2.64563	2.41595	8.49533	4.16731	8.66544	2.93689	2.10945	1.6556	-2.25598	0.0225416	-0.986251	0.265524	-0.852639	0.0182799	-0.182917	0.39475	Bifunctional inhibitor/plant lipid transfer protein/seed storage helical domain		XP_009354696.2 PREDICTED: protein LIM1 [Pyrus x bretschneideri]	-
PCP011784	9.53548	7.18783	10.7393	3.26413	2.93925	3.15096	18.1933	17.116	16.3794	5.22475	4.67802	5.19518	-1.20208	0.00399666	0.991398	0.00793382	-1.57075	0.000292204	0.525108	0.00175523	Helix-loop-helix DNA-binding	Transcription factor bHLH130 OS=Arabidopsis thaliana	XP_009365015.1 PREDICTED: transcription factor bHLH130-like [Pyrus x bretschneideri] XP_009365016.1 PREDICTED: transcription factor bHLH130-like [Pyrus x bretschneideri]	bHLH
PCP011786	48.1831	55.3167	5.24279	142.117	143.466	122.748	43.7551	46.6576	69.7078	109.236	115.504	121.103	1.57798	0.0132173	-0.199656	0.519512	1.1639	0.0287504	-0.194449	0.072891	Leucine-rich repeat-containing N-terminal, type 2	DNA damage-repair/toleration protein DRT100 OS=Arabidopsis thaliana	XP_009365014.1 PREDICTED: DNA-damage-repair/toleration protein DRT100-like [Pyrus x bretschneideri]	-
PCP011788	266.285	227.637	244.281	89.7284	110.605	141.983	268.926	324.389	248.074	181.915	199.129	175.412	-1.13189	0.0201995	0.191965	0.357554	-0.699573	0.0142557	0.707175	0.0600399	Zinc finger, A20-type	Zinc finger A20 and AN1 domain-containing stress-associated protein 11 OS=Oryza sativa subsp. japonica	XP_009365002.1 PREDICTED: zinc finger A20 and AN1 domain-containing stress-associated protein 5 isoform X1 [Pyrus x bretschneideri]	-
PCP011789	58.9691	39.102	84.5812	23.3902	20.8021	26.1485	45.34	35.2466	39.1976	24.9688	23.2859	19.3116	-1.0759	0.0293596	-0.230604	0.485641	-0.640697	0.0163666	-0.136025	0.255273	Zinc finger, A20-type	Zinc finger A20 and AN1 domain-containing stress-associated protein 4 OS=Oryza sativa subsp. japonica	XP_009365001.1 PREDICTED: zinc finger A20 and AN1 domain-containing stress-associated protein 8-like [Pyrus x bretschneideri]	-
PCP013377	39.4754	31.7335	48.1337	8.93219	16.0772	16.8399	27.8701	29.3711	28.0233	20.353	24.4445	26.0686	-1.3466	0.0306827	-0.277442	0.110148	-0.388448	0.0147829	0.852754	0.0725876	Helix-loop-helix DNA-binding	Transcription factor bHLH66 OS=Arabidopsis thaliana	OIV99854.1 hypothetical protein TanjilG_26192 [Lupinus angustifolius]	-
PCP013387	2.37515	1.43784	2.94479	0.373668	0.17147	0.210094	0.93488	0.984115	1.17419	0.166436	0.176173	0.154669	-1.23768	0.0092155	-0.475333	0.101812	-0.782547	0.00157898	-0.121253	0.211322	-		XP_008344137.1 PREDICTED: protein ABHD17B-like [Malus domestica]	-
PCP013389	9.13476	2.869	12.0556	0.0146098	0.0144891	0	1.92043	0.544974	4.33043	0	0	0	-2.70821	0.0136197	-1.12433	0.310881	-1.10411	0.154794	-0.011712	0.217608	Glycoside hydrolase, superfamily		ACM45717.1 class V chitinase [Pyrus x bretschneideri x Pyrus pyrifolia]	-
PCP013394	97.6299	67.7411	111.317	33.3405	29.7232	39.7617	63.272	58.7812	40.2028	35.009	21.7094	28.3054	-1.27828	0.0159999	-0.567796	0.184983	-0.819841	0.118817	-0.400895	0.104821	-		XP_009341806.1 PREDICTED: uncharacterized protein LOC103933841 [Pyrus x bretschneideri]	-
PCP013391	2.12368	2.44276	0.133765	7.26044	5.82073	6.90822	1.97002	1.78849	3.57794	6.81347	6.39059	6.16682	1.30564	0.000431597	-0.0870409	0.764949	1.31379	0.0171647	-0.092778	0.124675	WD40 repeat, conserved site		XP_009341815.1 PREDICTED: WD repeat-containing protein 76-like [Pyrus x bretschneideri] XP_009341825.1 PREDICTED: WD repeat-containing protein 76-like [Pyrus x bretschneideri]	-
PCP013392	6.00852	7.68191	0.750463	13.9144	15.998	13.2507	8.0199	7.68878	9.80762	12.278	13.9278	11.8384	1.12369	0.0276729	0.127983	0.510776	0.57064	0.0374243	-0.120996	0.266927	Tyrosine-protein kinase, catalytic domain	DNA replication licensing factor MCM5 OS=Arabidopsis thaliana	XP_009341809.1 PREDICTED: leucine-rich repeat receptor-like protein kinase TDR [Pyrus x bretschneideri] XP_018499649.1 PREDICTED: leucine-rich repeat receptor-like protein kinase TDR [Pyrus x bretschneideri]	-
PCP013401	11.1173	14.777	2.59432	40.2712	40.9139	41.2815	9.61369	15.4362	15.4928	34.7675	40.4681	37.8953	1.7213	0.00387985	-0.0719751	0.86246	1.29205	0.0172633	-0.091036	0.251896	-		EOY31304.1 Uveal autoantigen with coiled-coil domains and ankyrin repeats isoform 2 [Theobroma cacao]	-
PCP044413	14.5958	10.6464	27.3675	2.60345	2.58898	3.3108	12.857	10.0395	9.94172	4.27048	3.88489	4.48752	-1.89599	0.00382378	-0.121254	0.6628	-1.13548	0.00602695	0.416345	0.0316017	-	Mechanosensitive ion channel protein 3, chloroplastic OS=Arabidopsis thaliana	ABJ96380.1 expressed protein [Prunus persica]	-
PCP014966	16.5156	33.6064	7.98269	15.9163	13.0443	15.2605	41.9913	51.0343	38.0986	20.0167	16.9267	21.4499	-0.562853	0.228406	0.777627	0.190818	-1.2134	0.00870037	0.327824	0.0813619	Predicted AT-hook DNA-binding	AT-hook motif nuclear-localized protein 17 OS=Arabidopsis thaliana	XP_008378577.1 PREDICTED: AT-hook motif nuclear-localized protein 28-like [Malus domestica]	-
PCP016603	7.46062	5.50963	5.76358	11.9306	10.4229	9.5607	5.76843	5.46772	5.3784	12.9737	10.3415	12.3363	0.649181	0.0322888	-0.195609	0.283093	1.03928	0.00289149	0.120835	0.466736	Myb domain, DNA-binding	Transcription repressor MYB5 OS=Arabidopsis thaliana	XP_009364137.1 PREDICTED: transcription repressor MYB5-like [Pyrus x bretschneideri]	MYB
PCP035012	7.48319	6.52403	0.217638	18.4114	18.188	22.3828	4.44612	4.10463	5.88237	17.2717	17.7427	16.1298	1.52583	0.00223394	-0.666255	0.015501	1.74116	0.00185107	-0.226226	0.11727	Cytokinin riboside 5'-monophosphate phosphoribohydrolase LOG	Cytokinin riboside 5'-monophosphate phosphoribohydrolase LOG8 OS=Arabidopsis thaliana	XP_009364130.1 PREDICTED: probable cytokinin riboside 5'-monophosphate phosphoribohydrolase LOGL1 [Pyrus x bretschneideri]	-
PCP016609	46.0681	19.6059	61.7964	10.206	7.23471	9.41672	20.8471	16.7113	23.4792	2.59012	1.55263	2.61891	-1.74732	0.0394261	-0.517813	0.399271	-2.52471	0.00160374	-1.71742	0.00295394	Galactose oxidase, beta-propeller		XP_009364123.1 PREDICTED: F-box/kelch-repeat protein At2g44130-like [Pyrus x bretschneideri]	-
PCP035015	65.6845	37.7376	100.325	22.8751	21.8405	21.7269	34.2536	28.1526	32.1988	26.6141	22.0031	24.7114	-1.20394	0.029227	-0.598353	0.187762	-0.222827	0.074132	0.104242	0.299246	Protein of unknown function DUF538		XP_009364109.1 PREDICTED: uncharacterized protein LOC103954027 [Pyrus x bretschneideri]	-
PCP035017	53.4509	60.3397	23.8911	145.324	119.765	141.958	45.2239	55.5996	61.4145	119.244	110.786	126.432	1.30214	0.0005455	-0.157321	0.503744	1.10962	0.0106016	-0.232898	0.0915078	-		ONH99090.1 hypothetical protein PRUPE_6G010800 [Prunus persica]	-
PCP018161	8.115	6.23644	4.30513	20.5809	26.887	20.516	9.87344	9.94116	10.7796	26.8287	27.5301	22.7515	1.5851	0.00596348	0.416752	0.0509197	1.30307	0.00150208	0.231884	0.237109	UDP-glucuronosyl/UDP-glucosyltransferase	Anthocyanidin 3-O-glucosyltransferase 2 OS=Vitis vinifera	AGL81353.1 UDP glucose:flavonoid 3-O-glucosyltransferase [Pyrus communis]	-
PCP018170	5.84714	6.37763	6.60397	9.35906	14.981	9.90539	3.62007	3.60206	4.23578	19.3992	17.1467	16.8029	0.798237	0.0444311	-0.561039	0.00963722	2.05617	0.000112559	0.700592	0.0446351	Domain of unknown function DUF4009	4-coumarate--CoA ligase 2 OS=Glycine max PE=2 SV=2	KJB18418.1 hypothetical protein B456_003G052100 [Gossypium raimondii] KJB18420.1 hypothetical protein B456_003G052100 [Gossypium raimondii]	-
PCP035321	22.7703	11.6457	44.3863	5.56182	5.50897	5.75765	10.6188	8.53718	16.028	5.26489	4.48138	5.15103	-1.48642	0.026264	-0.431293	0.480322	-0.841048	0.0590578	-0.170923	0.0828637	Zinc finger, RING/FYVE/PHD-type	ERAD-associated E3 ubiquitin-protein ligase HRD1A OS=Arabidopsis thaliana	XP_009361178.1 PREDICTED: ERAD-associated E3 ubiquitin-protein ligase HRD1B-like isoform X2 [Pyrus x bretschneideri]	-
PCP018178	2.01991	2.32432	2.13849	1.46281	1.27201	1.33163	3.39982	3.97901	1.94378	0.927388	0.851118	1.8302	-0.430069	0.00715527	0.364116	0.328452	-1.13508	0.0456084	-0.0967171	0.710737	Butirosin biosynthesis, BtrG-like	Putative gamma-glutamylcyclotransferase At3g02910 OS=Arabidopsis thaliana	XP_009361138.1 PREDICTED: putative gamma-glutamylcyclotransferase At3g02910 [Pyrus x bretschneideri]	-
PCP019746	0.939546	1.29523	0.078515	4.03572	4.37907	2.71421	1.54069	1.52467	1.41342	3.58684	3.7991	3.59193	1.21849	0.0211113	0.179254	0.249838	0.882849	0.000203706	0.0698814	0.696193	Tensin phosphatase, C2 domain	Formin-like protein 13 OS=Arabidopsis thaliana	XP_009363746.1 PREDICTED: formin-like protein 3 [Pyrus x bretschneideri]	-
PCP019747	15.8435	6.80004	23.7296	3.23643	3.84011	3.99645	9.16112	4.5863	4.69475	2.16688	1.70922	2.59734	-1.36707	0.0490666	-0.693513	0.334718	-0.994792	0.0932694	-0.567984	0.0435703	Chorismate mutase, type II	Chorismate mutase 2 OS=Arabidopsis thaliana	XP_008357268.1 PREDICTED: chorismate mutase 2-like [Malus domestica]	-
PCP019770	5.27285	4.72683	9.39071	0.647979	0.675108	0.574467	1.5478	1.16418	1.38225	0.510477	0.385541	0.197775	-1.92468	9.84e-05	-1.30203	0.00283153	-0.656913	0.00529346	-0.287104	0.0911266	VQ		XP_009359089.1 PREDICTED: VQ motif-containing protein 11-like [Pyrus x bretschneideri] XP_009359146.1 PREDICTED: VQ motif-containing protein 11-like [Pyrus x bretschneideri]	-
PCP020859	15.1235	20.6665	21.4436	9.45594	11.4262	11.9677	26.2753	27.4771	24.7491	27.1101	33.7692	24.454	-0.661614	0.0396488	0.564006	0.0448662	0.0515783	0.801712	1.3147	0.00675045	Zinc finger, RING-type, conserved site	Helicase-like transcription factor CHR28 OS=Arabidopsis thaliana	XP_018498004.1 PREDICTED: helicase-like transcription factor CHR28 isoform X1 [Pyrus x bretschneideri]	-
PCP035921	50.2541	28.1	71.8042	17.7028	15.5954	18.7907	36.3066	33.3635	35.5002	20.4494	16.7579	17.061	-1.14943	0.043707	-0.0497573	0.89284	-0.80152	0.000553578	-0.0211992	0.605435	Uricase, conserved site	Uricase-2 isozyme 1 OS=Canavalia lineata PE=2 SV=1	ONI21531.1 hypothetical protein PRUPE_2G072000 [Prunus persica]	-
PCP032137	206.673	117.441	349.948	71.0088	74.3026	72.7411	113.755	85.7778	115.758	74.4187	56.6099	61.4394	-1.1664	0.0335556	-0.525451	0.289606	-0.459232	0.00718301	-0.22419	0.171949	Immunoglobulin E-set		XP_009348818.1 PREDICTED: putative phosphatidylglycerol/phosphatidylinositol transfer protein DDB_G0282179 [Pyrus x bretschneideri]	-
PCP022974	1.03798	1.64524	0.410603	6.48517	4.89294	4.87146	1.71504	1.76442	1.26825	4.99168	4.03859	3.77202	1.49783	0.00461032	0.110991	0.639595	1.07744	0.0096454	-0.347596	0.0954411	Tyrosine-protein kinase, catalytic domain	Proline-rich receptor-like protein kinase PERK8 OS=Arabidopsis thaliana	XP_015893196.1 PREDICTED: proline-rich receptor-like protein kinase PERK1 [Ziziphus jujuba]	-
PCP020863	12.3487	16.3386	3.23425	26.968	32.6919	26.7812	12.845	17.0918	17.9343	27.128	27.9625	23.2101	1.09561	0.0319958	0.0300275	0.924426	0.671832	0.0598061	-0.101203	0.505837	-		XP_009378811.1 PREDICTED: uncharacterized protein LOC103967233 [Pyrus x bretschneideri]	-
PCP022980	5.79291	4.25709	8.56693	1.96573	1.95759	1.7064	4.35266	2.10411	4.45127	1.08506	1.15757	1.32134	-1.09794	0.00525137	-0.408521	0.403511	-0.826715	0.0779149	-0.366647	0.00797696	Myb domain, DNA-binding	Myb-related protein 308 OS=Antirrhinum majus	ALU57828.1 MYB3 transcription factor [Pyrus x bretschneideri]	MYB
PCP022981	62.0799	66.1984	95.2869	24.8634	36.6678	35.9782	82.7808	82.4669	63.4495	33.9692	40.1349	40.5403	-1.0023	0.0165476	0.283819	0.1689	-1.11358	0.00527908	0.319462	0.197897	Senescence/spartin-associated	Senescence/dehydration-associated protein At3g51250 OS=Arabidopsis thaliana	XP_009376959.1 PREDICTED: senescence/dehydration-associated protein At3g51250-like [Pyrus x bretschneideri] XP_009376961.1 PREDICTED: senescence/dehydration-associated protein At3g51250-like [Pyrus x bretschneideri]	-
PCP022982	64.7713	82.9307	3.55201	170.201	207.276	170.361	49.5981	66.3009	76.9545	115.626	160.658	140.163	1.56688	0.0365633	-0.47083	0.313413	0.956164	0.0425994	-0.298426	0.0462433	Peptidase S8, subtilisin, Ser-active site	Subtilisin-like protease SBT1.6 OS=Arabidopsis thaliana	XP_009350566.1 PREDICTED: subtilisin-like protease SBT1.6 [Pyrus x bretschneideri]	-
PCP024565	18.624	19.914	42.0641	5.38154	9.30486	7.21127	19.4632	21.3849	13.6251	7.61257	9.33512	9.05026	-1.36	0.00578501	-0.0117863	0.959784	-1.1688	0.0103365	0.361359	0.103922	ATPase, AAA-type, conserved site	AAA-ATPase ASD, mitochondrial OS=Arabidopsis thaliana	XP_009335808.1 PREDICTED: AAA-ATPase ASD, mitochondrial-like [Pyrus x bretschneideri]	-
PCP024583	21.4199	36.1473	14.2473	11.4184	9.45926	10.6682	45.3504	55.8184	42.8394	19.5154	15.8886	17.2298	-1.27543	0.0192782	0.715043	0.137027	-1.42631	0.0052446	0.620895	0.00227189	RmlC-like jelly roll fold	Plant cysteine oxidase 1 OS=Arabidopsis thaliana	XP_009347067.1 PREDICTED: plant cysteine oxidase 2-like [Pyrus x bretschneideri] XP_009347069.1 PREDICTED: plant cysteine oxidase 2-like [Pyrus x bretschneideri]	-
PCP024587	13.1872	3.0127	19.1589	0.727756	0.573459	0.534397	4.62593	3.16242	5.04332	0.35539	0.653144	0.401349	-2.33195	0.0424986	-0.476215	0.584733	-1.73293	0.00570271	-0.120735	0.395815	Aldose 1-epimerase		XP_009347058.1 PREDICTED: aldose 1-epimerase [Pyrus x bretschneideri]	-
PCP027750	16.5104	16.0451	22.8991	3.12811	2.30898	6.7108	17.2045	35.1406	10.9828	6.7864	6.39527	5.62913	-1.93885	0.0270161	0.299206	0.651476	-1.80581	0.0476801	0.444511	0.269869	VQ		XP_009361997.1 PREDICTED: uncharacterized protein LOC103952175 [Pyrus x bretschneideri]	-
PCP020868	34.0253	12.9253	53.7058	2.63011	4.32624	3.66672	11.2557	5.6254	8.98684	2.54456	3.13021	4.02911	-2.37494	0.0195102	-1.20133	0.172251	-1.05381	0.081547	0.0152488	0.935567	Inositol monophosphatase, metal-binding site	PAP-specific phosphatase HAL2-like OS=Arabidopsis thaliana	XP_009377836.1 PREDICTED: PAP-specific phosphatase HAL2-like [Pyrus x bretschneideri]	-
PCP027760	7.8329	10.5029	0.279085	19.9216	21.0965	17.8732	5.33843	7.62171	9.97747	12.6409	16.7007	14.6782	1.22699	0.0334529	-0.451882	0.332057	0.779306	0.105682	-0.332573	0.0393033	Dynamin	Dynamin-related protein 4C OS=Arabidopsis thaliana	XP_009372772.1 PREDICTED: dynamin-related protein 4C-like [Pyrus x bretschneideri]	-
PCP029256	19.8037	14.4899	13.1708	29.2272	27.9446	29.983	12.0832	12.3568	12.9382	44.5256	48.8573	37.5089	0.757408	0.0149243	-0.442517	0.0766631	1.75207	0.00148421	0.537841	0.0256987	BAG domain		XP_009377235.1 PREDICTED: BAG family molecular chaperone regulator 6 isoform X1 [Pyrus x bretschneideri]	-
PCP029273	3.61514	5.54668	4.26004	4.15308	3.73296	3.15012	13.2886	10.275	9.62337	4.03626	3.76349	3.13345	-0.228197	0.366927	1.11587	0.0241422	-1.26635	0.00712107	-0.0257247	0.873915	Pyruvate/Phosphoenolpyruvate kinase	3-methyl-2-oxobutanoate hydroxymethyltransferase 2, mitochondrial OS=Arabidopsis thaliana	XP_009366565.1 PREDICTED: 3-methyl-2-oxobutanoate hydroxymethyltransferase 1, mitochondrial-like [Pyrus x bretschneideri] XP_009366566.1 PREDICTED: 3-methyl-2-oxobutanoate hydroxymethyltransferase 1, mitochondrial-like [Pyrus x bretschneideri]	-
PCP030747	7.85398	10.1095	3.06538	19.684	20.0956	17.9157	8.77941	9.29953	8.83891	17.2867	12.6766	14.878	1.11447	0.0101988	-0.072169	0.702531	0.748719	0.0161931	-0.375312	0.0919415	Glycoside hydrolase, superfamily	Alpha-galactosidase 1 OS=Arabidopsis thaliana	XP_009351606.1 PREDICTED: alpha-galactosidase 1-like isoform X1 [Pyrus x bretschneideri]	-
PCP000578	12.2239	5.49058	13.9433	2.00889	2.70615	1.078	1.51277	0.478798	2.33595	1.16813	1.40663	0.946269	-1.72286	0.0336448	-2.01049	0.0517832	0.213588	0.620901	-0.289112	0.334116	Uncharacterised domain Wax2, C-terminal	Protein CER1-like 2 OS=Arabidopsis thaliana	XP_009376851.1 PREDICTED: protein ECERIFERUM 1-like [Pyrus x bretschneideri]	-
PCP035861	13.0517	4.44751	19.5614	0.361444	0.367564	0.414214	5.87929	3.76215	4.92528	0.471122	0.633429	0.447296	-2.75139	0.012945	-0.543126	0.435614	-1.82268	0.00279961	0.13691	0.144503	Arf GTPase activating protein	Probable ADP-ribosylation factor GTPase-activating protein AGD5 OS=Arabidopsis thaliana	XP_011460282.1 PREDICTED: probable ADP-ribosylation factor GTPase-activating protein AGD5 isoform X3 [Fragaria vesca subsp. vesca]	-
PCP000584	26.2647	8.87407	43.7077	1.3643	0.985203	1.09013	9.90222	6.49437	8.15132	0.789401	1.00358	0.574503	-3.04597	0.0130137	-0.787775	0.31006	-2.21284	0.00212547	-0.295803	0.130564	HAD-like domain	Haloacid dehalogenase-like hydrolase domain-containing protein Sgpp OS=Arabidopsis thaliana	XP_009376842.1 PREDICTED: haloacid dehalogenase-like hydrolase domain-containing protein Sgpp [Pyrus x bretschneideri]	-
PCP000585	72.6123	60.1183	115.779	29.3331	32.5416	38.0147	58.6962	50.6636	51.7221	34.8532	34.9186	34.1081	-1.03022	0.0115522	-0.251466	0.218365	-0.574183	0.00615607	0.047918	0.730511	HAD-like domain	Haloacid dehalogenase-like hydrolase domain-containing protein Sgpp OS=Arabidopsis thaliana	XP_009376841.1 PREDICTED: haloacid dehalogenase-like hydrolase domain-containing protein Sgpp [Pyrus x bretschneideri] XP_009350290.1 PREDICTED: haloacid dehalogenase-like hydrolase domain-containing protein Sgpp [Pyrus x bretschneideri]	-
PCP002147	0.890858	3.32195	2.03658	0.758547	0.717845	0.881158	1.8217	2.63488	2.08883	0.294029	0.923767	0.663266	-0.681104	0.213166	0.174681	0.741929	-1.22766	0.00193811	-0.10454	0.622747	Lateral organ boundaries, LOB	Protein LATERAL ORGAN BOUNDARIES OS=Arabidopsis thaliana	XP_008374398.1 PREDICTED: protein LATERAL ORGAN BOUNDARIES [Malus domestica] XP_008374399.1 PREDICTED: protein LATERAL ORGAN BOUNDARIES [Malus domestica]	LBD
PCP038656	24.1273	27.1015	8.21134	3.94277	6.13627	9.10083	22.9762	38.1775	15.9524	8.62915	12.8494	9.93643	-1.81172	0.018629	-0.131404	0.827606	-1.56587	0.0184112	0.710571	0.17725	-		XP_009361925.1 PREDICTED: uncharacterized protein LOC103952125 [Pyrus x bretschneideri]	-
PCP005477	14.1546	11.7663	0.668679	31.769	30.7916	28.8825	5.66624	10.5078	9.36824	24.7631	26.5777	29.352	1.3688	0.0104291	-0.769622	0.185914	1.3848	0.0170219	-0.145907	0.163065	Leucine-rich repeat-containing N-terminal, type 2		XP_018505013.1 PREDICTED: leucine-rich repeat receptor-like kinase protein FLORAL ORGAN NUMBER1 [Pyrus x bretschneideri]	-
PCP005487	36.5327	11.1052	67.9206	0.095114	0.216478	0.257532	10.9072	3.71474	9.93508	0.43673	0.528068	0.339484	-4.28128	0.00626857	-1.28702	0.25935	-2.16732	0.016811	0.274403	0.0696586	Wall-associated receptor kinase galacturonan-binding domain	Wall-associated receptor kinase 5 OS=Arabidopsis thaliana	XP_011461116.1 PREDICTED: putative wall-associated receptor kinase-like 11 [Fragaria vesca subsp. vesca]	-
PCP007048	11.1692	10.7101	5.82397	23.1979	22.3531	20.8428	9.72622	12.4214	11.9027	19.0857	20.8054	17.8668	1.0047	0.00143078	-0.00305187	0.986355	0.658554	0.0228874	-0.185954	0.130375	Tetratricopeptide repeat	Protein TSS OS=Arabidopsis thaliana	XP_009338520.1 PREDICTED: protein TSS-like [Pyrus x bretschneideri] XP_009338521.1 PREDICTED: protein TSS-like [Pyrus x bretschneideri]	-
PCP007050	95.9833	41.7119	162.965	7.95057	8.26692	7.30624	32.4341	14.3387	25.1618	8.25705	12.8594	8.07368	-2.95298	0.00705438	-1.40126	0.138052	-0.967447	0.149296	0.307202	0.272844	VQ		XP_009336316.1 PREDICTED: VQ motif-containing protein 11-like [Pyrus x bretschneideri] XP_009338519.1 PREDICTED: VQ motif-containing protein 11-like [Pyrus x bretschneideri]	-
PCP007060	10.3404	5.42641	17.9487	3.78256	2.39502	2.50458	8.82538	6.62768	7.00279	2.66638	2.41091	2.78791	-1.23911	0.0518281	0.0432811	0.916985	-1.14737	0.00485356	-0.131893	0.525536	Leucine-rich repeat, cysteine-containing subtype		XP_008801891.1 PREDICTED: F-box/LRR-repeat protein 14 isoform X2 [Phoenix dactylifera]	-
PCP044433	14.8813	5.66854	21.8522	1.84363	1.86052	2.19304	5.75365	4.23974	5.83661	1.59994	1.62223	1.94563	-1.88174	0.0299035	-0.674297	0.306038	-1.11575	0.00789028	-0.125227	0.287356	Ovarian tumour, otubain		XP_009376805.1 PREDICTED: uncharacterized protein LOC103965467 isoform X1 [Pyrus x bretschneideri] XP_009376806.1 PREDICTED: uncharacterized protein LOC103965467 isoform X1 [Pyrus x bretschneideri] XP_009376807.1 PREDICTED: uncharacterized protein LOC103965467 isoform X1 [Pyrus x bretschneideri] XP_009376808.1 PREDICTED: uncharacterized protein LOC103965467 isoform X1 [Pyrus x bretschneideri]	-
PCP008625	29.7112	20.7129	43.1884	8.48376	8.4533	9.78703	21.0388	16.7759	19.4556	10.3117	9.42967	9.28864	-1.44182	0.00750462	-0.332027	0.288429	-0.784683	0.0013161	0.0709034	0.337093	Tyrosine-protein kinase, catalytic domain	Probable serine/threonine-protein kinase PIX7 OS=Arabidopsis thaliana	XP_009376804.1 PREDICTED: probable receptor-like protein kinase At5g47070 [Pyrus x bretschneideri]	-
PCP010254	1.54694	3.6139	3.06476	0.262441	0.658499	0.293194	7.98849	4.07301	4.26516	0.837199	0.535957	0.319606	-1.29059	0.0308778	0.861179	0.179652	-1.74137	0.0130488	0.166731	0.515119	Cytochrome P450, conserved site	Cytochrome P450 714C2 OS=Oryza sativa subsp. japonica	XP_009374417.1 PREDICTED: cytochrome P450 714C2-like [Pyrus x bretschneideri]	-
PCP020885	2.66722	4.32961	0.0643628	8.73245	8.32718	7.24753	1.05493	1.67135	1.43303	6.00894	4.54224	6.60809	1.17421	0.0275845	-1.01865	0.0549682	1.44096	0.00955279	-0.44504	0.0993727	Leucine-rich repeat, cysteine-containing subtype	Protein TRANSPORT INHIBITOR RESPONSE 1 OS=Arabidopsis thaliana	XP_009375118.1 PREDICTED: protein TRANSPORT INHIBITOR RESPONSE 1-like [Pyrus x bretschneideri]	-
PCP011808	12.3996	9.91423	23.2261	4.60248	4.99563	5.0301	11.0617	9.9609	11.1709	6.45257	6.81621	6.61532	-1.10518	0.0039409	0.0119731	0.948858	-0.591075	0.00314055	0.389958	0.00267877	Tyrosine-protein kinase, catalytic domain	Mitogen-activated protein kinase kinase kinase 3 OS=Arabidopsis thaliana	XP_008352837.1 PREDICTED: mitogen-activated protein kinase kinase kinase 1-like [Malus domestica]	-
PCP044434	1.48766	2.18657	0.214917	4.60191	4.21531	4.79734	2.52029	2.95793	2.24263	4.92378	3.81507	4.95748	1.04703	0.00575366	0.272518	0.321616	0.610186	0.0440848	-0.0403377	0.743205	Tyrosine-protein kinase, catalytic domain	Receptor-like cytosolic serine/threonine-protein kinase RBK1 OS=Arabidopsis thaliana	XP_008340874.2 PREDICTED: receptor-like cytosolic serine/threonine-protein kinase RBK2 isoform X1 [Malus domestica]	-
PCP013425	0.824818	1.06535	0.386471	3.17109	2.96664	3.82949	1.53083	1.52844	1.53143	4.60893	5.14037	4.60232	1.1725	0.00172993	0.351125	0.0205822	1.172	0.000270104	0.396813	0.0335477	Cation/H+ exchanger, CPA1 family	Sodium/hydrogen exchanger 2 OS=Arabidopsis thaliana	ONI28468.1 hypothetical protein PRUPE_1G142700 [Prunus persica] ONI28469.1 hypothetical protein PRUPE_1G142700 [Prunus persica]	-
PCP013428	268.456	102.17	434.072	32.1009	33.6651	38.5486	142.734	120.713	128.559	44.2171	53.206	41.8104	-2.3247	0.0229564	-0.269353	0.670615	-1.45283	0.00354739	0.39833	0.0843317	Glycoside hydrolase, superfamily	Inactive beta-amylase 9 OS=Arabidopsis thaliana	XP_009369103.1 PREDICTED: inactive beta-amylase 9-like [Pyrus x bretschneideri]	-
PCP014977	4.34694	5.59509	0.639148	6.94565	6.97018	9.64269	3.19678	4.27295	3.59766	12.115	8.12815	8.76034	0.669851	0.0436368	-0.455796	0.178056	1.25332	0.0153139	0.155016	0.431088	Ribosomal biogenesis, methyltransferase, EMG1/NEP1		XP_009376764.1 PREDICTED: ribosomal RNA small subunit methyltransferase NEP1-like [Pyrus x bretschneideri]	-
PCP035862	18.2343	7.48329	25.5367	3.58627	2.76472	4.74119	7.15793	9.65309	8.25241	2.84547	2.98232	3.1664	-1.56053	0.0580537	-0.382297	0.484754	-1.33861	0.00116143	-0.284824	0.20274	-		XP_008355986.1 PREDICTED: uncharacterized protein LOC103419665 [Malus domestica]	-
PCP016627	235.931	317.035	307.012	91.284	83.0481	85.5312	270.938	290.342	212.574	101.513	79.0337	67.7806	-1.65986	0.00198137	-0.0684827	0.794327	-1.55922	0.0130233	-0.164456	0.360352	Amino acid transporter, transmembrane	Lysine histidine transporter-like 8 OS=Arabidopsis thaliana	XP_009344805.1 PREDICTED: lysine histidine transporter-like 8 [Pyrus x bretschneideri]	-
PCP016632	32.4587	27.5422	49.3493	6.25038	5.16757	7.1726	35.5638	30.7887	31.8036	4.62298	5.45934	6.53159	-2.17277	0.00198509	0.162731	0.345757	-2.44656	0.000819824	-0.154101	0.506648	Protein of unknown function DUF295		XP_009344809.2 PREDICTED: F-box protein SKIP23-like, partial [Pyrus x bretschneideri]	-
PCP016634	66.3204	26.6347	84.7365	11.8472	9.46628	11.5576	24.7731	21.0141	26.4027	7.20838	8.07515	7.14898	-1.94062	0.0316751	-0.745674	0.260597	-1.49508	0.00157253	-0.53286	0.0155448	Rhodanese-like	Rhodanese-like domain-containing protein 15, chloroplastic OS=Arabidopsis thaliana	XP_009344812.1 PREDICTED: thiosulfate sulfurtransferase 16, chloroplastic [Pyrus x bretschneideri]	-
PCP016640	23.0795	12.4294	36.0716	5.00731	4.93377	6.40395	15.5422	16.9769	10.5736	11.2721	7.86698	7.78048	-1.5671	0.0231372	-0.169108	0.705477	-0.573352	0.200481	0.516879	0.0362841	Methionine sulphoxide reductase B		XP_009344823.1 PREDICTED: uncharacterized protein LOC103936697 [Pyrus x bretschneideri]	-
PCP041094	1.23541	0.725963	0.9711	1.58122	1.77134	1.7413	0.595932	0.126354	0.387883	3.19721	1.86834	2.66913	0.456765	0.0472838	-0.555568	0.107125	1.62744	0.00274637	0.349981	0.157162	-		XP_009344837.1 PREDICTED: uncharacterized protein LOC103936711 [Pyrus x bretschneideri]	-
PCP016645	70.0685	47.689	109.786	18.5871	24.1289	23.1219	72.0499	36.6589	62.658	37.3654	22.1483	21.5789	-1.41878	0.00941211	-0.0565906	0.915397	-0.52062	0.0165787	0.17948	0.59956	Protein phosphatase 2C	Probable protein phosphatase 2C 46 OS=Arabidopsis thaliana	XP_009344827.1 PREDICTED: probable protein phosphatase 2C 46 [Pyrus x bretschneideri] XP_009344830.1 PREDICTED: probable protein phosphatase 2C 46 [Pyrus x bretschneideri]	-
PCP020892	13.4698	5.06342	16.1582	1.37989	0.90441	0.841126	1.71897	0.908202	2.6036	0.421605	0.65797	0.258109	-2.27589	0.019251	-1.80567	0.0658595	-0.662657	0.145017	-0.515246	0.0793998	Myb domain, DNA-binding	Transcription factor MYB74 OS=Arabidopsis thaliana	NP_001281023.1 protein ODORANT1-like [Malus domestica] ADL36767.1 MYB domain class transcription factor [Malus domestica]	MYB
PCP016648	0.330345	0.392537	0.050719	2.85469	6.98373	3.88099	0	0.086749	0.204598	3.95786	5.56556	5.48557	2.02895	0.0154996	-0.340921	0.0512971	2.31493	0.000873119	0.370386	0.131108	Peroxidases heam-ligand binding site	Peroxidase 64 OS=Arabidopsis thaliana	XP_008393813.1 PREDICTED: peroxidase 64 [Malus domestica]	-
PCP018194	14.7124	13.9972	22.7698	6.64243	5.58704	7.1363	11.7176	10.7066	9.61599	5.49398	7.25526	6.64725	-1.09977	0.00606842	-0.3556	0.0464694	-0.751389	0.0139724	-0.00730967	0.967605	Tyrosine-protein kinase, catalytic domain	Mitogen-activated protein kinase homolog NTF6 OS=Nicotiana tabacum	XP_009354515.1 PREDICTED: mitogen-activated protein kinase 13 [Pyrus x bretschneideri]	-
PCP018196	0.775928	1.29286	1.47366	0.112008	0.259733	0.596676	3.06231	1.84665	1.89701	0.552208	0	0.403775	-0.64686	0.0711509	0.686005	0.0863182	-1.10754	0.0315798	-0.0869218	0.76736	-		ONI00471.1 hypothetical protein PRUPE_6G090700 [Prunus persica]	-
PCP019781	143.812	69.3883	207.325	8.70697	4.07165	8.24553	59.7391	71.3234	57.5856	2.69588	2.22115	2.67846	-3.82828	0.00735093	-0.590669	0.254712	-4.22833	9.92e-05	-1.29851	0.00910538	Dormancyauxin associated	Auxin-repressed 12.5 kDa protein OS=Fragaria ananassa PE=2 SV=1	XP_009352885.1 PREDICTED: auxin-repressed 12.5 kDa protein isoform X1 [Pyrus x bretschneideri]	-
PCP019796	400.728	490.008	9.46931	799.423	802.107	787	250.537	336.06	310.873	716.351	813.404	828.883	1.18546	0.0671175	-0.920628	0.135906	1.24963	0.00247108	0.00990866	0.878191	Pollen Ole e 1 allergen/extensin	Non-classical arabinogalactan protein 31 OS=Arabidopsis thaliana	XP_008383725.1 PREDICTED: non-classical arabinogalactan protein 31 [Malus domestica]	-
PCP019798	89.7373	116.529	118.211	26.7736	17.0846	26.3565	106.132	125.331	102.722	26.0886	23.6834	32.9461	-2.14655	0.00540044	0.145816	0.474157	-2.10521	0.00163085	0.149847	0.590393	Protein of unknown function DUF506, plant		XP_004294015.1 PREDICTED: uncharacterized protein LOC101293076 [Fragaria vesca subsp. vesca]	-
PCP021373	160.22	87.8843	348.606	48.3186	39.4202	53.1109	106.03	103.322	97.8559	29.3594	35.9102	31.2103	-1.44994	0.0402891	-0.114043	0.771075	-1.7114	0.000533338	-0.567407	0.0426897	SAM dependent carboxyl methyltransferase	Probable caffeine synthase 3 OS=Coffea arabica	XP_009378646.1 PREDICTED: salicylate carboxymethyltransferase-like [Pyrus x bretschneideri]	-
PCP021374	11.5241	22.7929	8.43847	2.29472	3.11424	4.57781	47.2621	50.87	31.1112	9.08344	8.18135	8.57344	-1.97336	0.0205052	1.29135	0.0776865	-2.25949	0.00454682	1.14629	0.0226646	SAM dependent carboxyl methyltransferase	3,7-dimethylxanthine N-methyltransferase OS=Coffea arabica	XP_009378645.1 PREDICTED: salicylate carboxymethyltransferase-like [Pyrus x bretschneideri]	-
PCP035867	11.4441	2.20434	14.172	0	0	0.108358	11.0144	2.28273	7.26779	0	0	0.0368383	-2.70589	0.0344199	0.118339	0.922456	-2.27971	0.0331694	#N/A	#N/A	Zinc finger, B-box		XP_008371241.1 PREDICTED: B-box domain protein 31-like [Malus domestica] XP_008355973.1 PREDICTED: B-box domain protein 31-like [Malus domestica] XP_008364121.1 PREDICTED: B-box domain protein 31-like [Malus domestica]	-
PCP026252	172.809	60.5652	358.917	6.9436	6.6371	7.86527	63.5281	36.8961	70.8213	5.65635	7.43183	5.37355	-3.79886	0.00771044	-0.817653	0.364207	-2.75722	0.00522149	-0.206192	0.314573	Zinc finger, RING/FYVE/PHD-type	Probable E3 ubiquitin-protein ligase XERICO OS=Arabidopsis thaliana	XP_009361524.1 PREDICTED: probable E3 ubiquitin-protein ligase XERICO [Pyrus x bretschneideri]	-
PCP026254	2.66468	3.07576	0.817828	6.24791	7.05396	5.78333	2.98904	3.48644	3.66333	5.77515	6.29346	6.38267	1.00478	0.0107584	0.108329	0.48952	0.653132	0.00607064	0.0140536	0.663092	-		XP_009361551.1 PREDICTED: uncharacterized protein LOC103951819 [Pyrus x bretschneideri]	-
PCP026258	14.5371	4.83451	14.2393	1.6122	1.3543	1.77419	8.16915	5.11371	7.22014	1.01323	1.79588	1.6689	-1.94839	0.0354164	-0.290629	0.66995	-1.63924	0.0146203	-0.0358722	0.865205	Polyketide synthase, enoylreductase	8-hydroxygeraniol dehydrogenase OS=Catharanthus roseus	XP_002322570.2 hypothetical protein POPTR_0016s02390g [Populus trichocarpa] EEF04331.2 hypothetical protein POPTR_0016s02390g [Populus trichocarpa]	-
PCP020902	1.90325	4.45978	2.53419	8.44402	6.94126	10.5383	5.19801	8.07133	6.33243	10.2625	12.4874	11.4411	1.25717	0.0448244	0.917583	0.11633	0.533052	0.03368	0.328004	0.187972	EF-HAND 2	Calcium-binding protein PBP1 OS=Arabidopsis thaliana	XP_009372138.1 PREDICTED: calcium-binding protein PBP1-like [Pyrus x bretschneideri]	-
PCP027764	1.6751	0.810188	3.72868	0	0	0	0.505535	0.0615136	0.936624	0	0	0	-1.21092	0.013297	-0.559413	0.306532	-0.328116	0.323554	#N/A	#N/A	Amino acid transporter, transmembrane	GABA transporter 1 OS=Arabidopsis thaliana	XP_018504804.1 PREDICTED: GABA transporter 1-like [Pyrus x bretschneideri]	-
PCP027763	2.81544	1.23961	5.16229	0	0	0	0.507601	0.112007	0.866962	0	0.0107081	0	-1.62029	0.0123825	-0.962314	0.129317	-0.359814	0.233211	#N/A	#N/A	Domain of unknown function DUF4219	GABA transporter 1 OS=Arabidopsis thaliana	XP_009364843.1 PREDICTED: GABA transporter 1-like [Pyrus x bretschneideri]	-
PCP027768	10.8952	5.64636	14.9874	2.01762	1.88337	1.86522	7.03002	5.10518	5.8179	2.51078	2.98358	2.43265	-1.66577	0.0139443	-0.319987	0.467111	-0.870266	0.0157651	0.320356	0.0336419	NPH3	BTB/POZ domain-containing protein At3g44820 OS=Arabidopsis thaliana	XP_009364840.1 PREDICTED: BTB/POZ domain-containing protein At3g44820-like [Pyrus x bretschneideri]	-
PCP029285	5.14512	4.88738	4.20413	9.87861	8.81131	10.6667	1.68052	1.09658	2.95169	8.56618	11.9858	10.861	0.842037	0.00172012	-1.14403	0.0463689	2.09119	0.014585	0.0954275	0.633862	-		#N/A	-
PCP029287	4.62387	4.18534	8.31425	1.62011	0.573621	1.57471	4.25186	3.48077	3.13506	2.05756	1.1118	0.934027	-1.38029	0.030212	-0.182016	0.331013	-0.765087	0.0424737	-0.13492	0.0824678	-		ONI08467.1 hypothetical protein PRUPE_5G179600 [Prunus persica]	-
PCP029294	33.2418	68.6162	21.7395	14.4054	17.37	22.9116	40.5972	49.1984	38.7574	21.0809	24.9936	18.1705	-1.29669	0.0619713	-0.213688	0.669459	-1.06494	0.0147163	0.211243	0.491163	Lipase, class 3	Protein EDS1L OS=Arabidopsis thaliana	XP_008346752.1 PREDICTED: protein EDS1L-like [Malus domestica]	-
PCP030758	3.47528	3.69371	0.883753	7.59923	8.55664	7.12672	3.51581	4.30466	4.46009	8.01437	7.4677	7.52085	1.02143	0.0103624	0.066675	0.699093	0.772274	0.00881111	0.0110889	0.898594	EEIG1/EHBP1 N-terminal domain		XP_008392623.1 PREDICTED: myosin heavy chain, cardiac muscle isoform-like [Malus domestica]	-
PCP000589	213.84	145.576	268.708	71.1434	67.6302	75.8612	182.351	154.836	152.181	74.3152	56.559	69.402	-1.33942	0.00979467	-0.0856536	0.758218	-1.17108	0.00599161	-0.160642	0.26845	DNA-binding, integrase-type	Ethylene-responsive transcription factor RAP2-4 OS=Arabidopsis thaliana	APJ36128.1 DREB6.2 [Malus sieversii]	ERF
PCP000595	3.03385	4.76579	1.68654	7.38113	9.12683	7.99027	4.67434	4.57293	3.47746	12.1841	9.56679	10.5362	0.988447	0.028445	0.0674325	0.820035	1.20693	0.00890858	0.361196	0.0940394	Histidine phosphatase superfamily, clade-1		XP_009369652.1 PREDICTED: uncharacterized protein LOC103959041 [Pyrus x bretschneideri] XP_009369654.1 PREDICTED: uncharacterized protein LOC103959041 [Pyrus x bretschneideri]	-
PCP000598	3.45687	2.1224	4.34394	8.23458	7.80381	8.31236	4.0585	2.68244	3.92465	5.44547	5.33217	6.09387	1.24922	0.00858317	0.283462	0.418846	0.667074	0.0365998	-0.466814	0.00655466	Protein of unknown function DUF581		XP_018507738.1 PREDICTED: uncharacterized protein LOC103966546 [Pyrus x bretschneideri]	-
PCP032204	11.1758	5.35514	20.455	2.28078	2.32018	2.93351	6.72076	4.42057	5.55345	1.94727	2.80864	2.43262	-1.423	0.0359441	-0.37665	0.470535	-0.921522	0.0365607	-0.0353447	0.843571	Crotonase, core	Probable 3-hydroxyisobutyryl-CoA hydrolase 2 OS=Arabidopsis thaliana	XP_021297864.1 3-hydroxyisobutyryl-CoA hydrolase 1-like isoform X2 [Herrania umbratica]	-
PCP002164	29.8589	55.3827	47.4586	7.73298	6.18127	7.22094	28.7756	32.0467	21.1231	9.80033	12.1885	6.05087	-2.39733	0.00550285	-0.539979	0.273979	-1.52439	0.0415636	0.250523	0.48679	Major facilitator superfamily domain, general substrate transporter	Protein NRT1/ PTR FAMILY 7.3 OS=Arabidopsis thaliana	XP_009347591.1 PREDICTED: protein NRT1/ PTR FAMILY 7.3-like isoform X1 [Pyrus x bretschneideri] XP_018500989.1 PREDICTED: protein NRT1/ PTR FAMILY 7.3-like isoform X2 [Pyrus x bretschneideri]	-
PCP002174	9.00547	6.57079	16.5855	0.995196	0.47764	1.29909	5.66772	4.92493	4.07692	1.08461	1.32138	0.640569	-2.29293	0.00660675	-0.505433	0.112866	-1.52248	0.00999992	-0.0395728	0.86021	-		XP_009361367.1 PREDICTED: glycine-rich protein A3-like [Pyrus x bretschneideri]	-
PCP003852	15.1037	48.046	27.9641	1.95246	1.94074	2.80206	38.8232	47.7026	31.3488	3.92977	3.06148	2.82015	-3.1324	0.0136116	0.535705	0.479124	-3.253	0.00143606	0.318555	0.094201	Major facilitator superfamily domain	Sugar transport protein 13 OS=Arabidopsis thaliana	XP_009364223.1 PREDICTED: sugar transport protein 13-like [Pyrus x bretschneideri]	-
PCP020910	5.63225	5.12305	8.64299	3.52609	2.61473	2.70062	8.1446	8.49277	6.68068	3.3815	1.50359	2.59841	-0.744216	0.0191385	0.503345	0.0238996	-1.23839	0.0346628	-0.305761	0.322907	Tyrosine-protein kinase, catalytic domain	Cysteine-rich receptor-like protein kinase 5 OS=Arabidopsis thaliana	XP_008358032.1 PREDICTED: G-type lectin S-receptor-like serine/threonine-protein kinase SD1-1, partial [Malus domestica]	-
PCP003859	36.4561	27.536	68.443	1.11126	2.25593	3.04744	32.3652	23.486	26.1237	2.21683	1.82026	3.32128	-3.49793	0.00265854	-0.163295	0.594631	-3.00704	0.00238883	0.197829	0.654121	HAD-like domain		XP_009344085.1 PREDICTED: uncharacterized protein LOC103935975 [Pyrus x bretschneideri]	-
PCP003860	18.4985	19.2021	0.17212	36.4854	39.5891	42.3763	10.8339	13.2837	13.6064	26.4433	30.1286	24.4226	1.28178	0.0239423	-0.819723	0.0715394	1.00248	0.0106192	-0.533276	0.0250161	Spermine synthase	Thermospermine synthase ACAULIS5 OS=Arabidopsis thaliana	XP_009344086.1 PREDICTED: thermospermine synthase ACAULIS5-like [Pyrus x bretschneideri]	-
PCP044442	28.8272	31.5218	6.0012	75.0809	72.142	85.6998	22.3774	33.269	36.3321	74.9942	98.1899	86.6051	1.46068	0.00140906	-0.138177	0.711323	1.32713	0.0192112	0.160966	0.393427	-		XP_017187024.1 PREDICTED: classical arabinogalactan protein 26-like isoform X2 [Malus domestica]	-
PCP005506	15.1853	10.3296	15.3229	28.6412	25.0926	27.188	14.3537	14.042	16.7472	25.8564	27.3079	21.6521	1.01767	0.0158982	0.248319	0.361051	0.767327	0.0154962	-0.15261	0.278679	BTB/POZ	BTB/POZ domain-containing protein At1g03010 OS=Arabidopsis thaliana	XP_009378916.1 PREDICTED: BTB/POZ domain-containing protein At1g03010 isoform X1 [Pyrus x bretschneideri]	-
PCP032839	3.28834	2.01503	2.23949	6.42271	6.44921	5.53119	1.37563	1.69736	1.90054	6.7238	5.1805	5.1585	0.996774	0.0155516	-0.453182	0.140484	1.42805	0.00316668	-0.123947	0.457049	-	BTB/POZ domain-containing protein SETH6 OS=Arabidopsis thaliana	XP_008389180.1 PREDICTED: BTB/POZ domain-containing protein At1g03010-like isoform X1 [Malus domestica] XP_008366991.1 PREDICTED: BTB/POZ domain-containing protein At1g03010-like isoform X1 [Malus domestica]	-
PCP032843	1.21171	0.418274	0.623621	4.10291	3.34777	3.00329	0.672043	1.0996	1.36866	4.54906	2.72039	3.32508	1.33481	0.0147091	0.183738	0.604758	1.27669	0.0203396	-0.0657595	0.771825	-		XP_009351168.1 PREDICTED: nuA4 complex subunit EAF3 homolog [Pyrus x bretschneideri]	-
PCP007068	2.79518	0.72488	6.86741	0.0629772	0.102161	0.155789	1.72513	1.53505	1.62233	0.174032	0.18547	0.106099	-1.31971	0.0601854	0.133886	0.795707	-1.14812	0.00015819	0.0525219	0.408798	Helix-loop-helix DNA-binding		XP_018503272.1 PREDICTED: uncharacterized protein LOC103948380 isoform X1 [Pyrus x bretschneideri]	bHLH
PCP044445	4.59616	2.62718	9.65972	1.17937	0.861495	1.17053	2.55307	1.64008	2.11368	1.0774	0.613696	1.4099	-1.21802	0.0267639	-0.486447	0.248938	-0.49902	0.160276	-0.0879644	0.70288	Actin-binding, cofilin/tropomyosin type	Actin-depolymerizing factor 1 OS=Petunia hybrida	XP_009357677.1 PREDICTED: actin-depolymerizing factor 1 [Pyrus x bretschneideri]	-
PCP020909	6.34717	20.3469	8.7162	5.32856	3.6287	5.4297	14.7464	15.7915	16.3831	6.11201	5.27297	6.44168	-1.11528	0.151916	0.395759	0.559985	-1.25385	0.00181251	0.183285	0.266582	Tyrosine-protein kinase, catalytic domain	Putative cysteine-rich receptor-like protein kinase 35 OS=Arabidopsis thaliana	XP_009371804.1 PREDICTED: G-type lectin S-receptor-like serine/threonine-protein kinase At1g61480 isoform X1 [Pyrus x bretschneideri]	-
PCP033155	53.2554	12.5645	102.884	3.09181	1.93535	2.74645	26.6648	18.7898	20.6798	1.58716	1.82672	2.1547	-3.08515	0.0312448	-0.149306	0.870504	-2.98182	0.0010276	-0.363193	0.148193	Conserved hypothetical protein CHP01589, plant		XP_009357652.1 PREDICTED: uncharacterized protein LOC103948365 [Pyrus x bretschneideri] XP_009335909.1 PREDICTED: uncharacterized protein LOC103928567 [Pyrus x bretschneideri]	-
PCP044443	25.8861	10.7716	37.99	4.98426	4.60418	5.1005	14.1126	10.2525	12.6599	5.36061	4.90015	4.84952	-1.67842	0.0355072	-0.375586	0.525519	-0.98613	0.00259763	-0.0020803	0.856858	Sulphate anion transporter, conserved site	Probable sulfate transporter 4.2 OS=Arabidopsis thaliana	XP_009357656.1 PREDICTED: probable sulfate transporter 4.2 [Pyrus x bretschneideri]	-
PCP033156	20.0618	3.6891	27.2466	0.141605	0.047098	0.111167	6.3282	3.30409	6.88555	0.031005	0.10043	0.113589	-3.2906	0.0271134	-0.615115	0.570069	-2.31989	0.00540143	-0.0276843	0.682065	Alpha/beta hydrolase fold-1		XP_009344903.1 PREDICTED: caffeoylshikimate esterase-like [Pyrus x bretschneideri]	-
PCP008631	70.1145	63.8031	41.1625	22.0347	28.3121	34.3308	75.2367	71.6147	42.6926	70.6388	59.5696	51.3453	-1.19557	0.0141169	-0.152131	0.707234	-0.015157	0.972484	1.03039	0.0266539	Phosphate-induced protein 1	Protein EXORDIUM OS=Arabidopsis thaliana	XP_009372924.1 PREDICTED: protein EXORDIUM-like [Pyrus x bretschneideri]	-
PCP008633	83.2386	57.839	65.3661	32.3916	42.8392	49.3286	121.217	97.4883	79.9504	98.4586	108.981	91.172	-0.743454	0.0805702	0.485426	0.211586	0.0159064	0.955513	1.26639	0.0117971	Phosphate-induced protein 1	Protein EXORDIUM OS=Arabidopsis thaliana	XP_018506597.1 PREDICTED: protein EXORDIUM-like [Pyrus x bretschneideri]	-
PCP008641	6.59057	7.90469	0.971302	24.8406	25.275	22.4508	4.26447	4.73633	5.31026	17.9871	15.4007	16.9099	1.74896	0.00417223	-0.650791	0.0365039	1.67569	0.000924685	-0.505233	0.0139527	Leucine-rich repeat, typical subtype		XP_009372818.1 PREDICTED: uncharacterized protein LOC103961897 [Pyrus x bretschneideri] XP_018506593.1 PREDICTED: uncharacterized protein LOC103961897 [Pyrus x bretschneideri]	-
PCP010268	0.949713	1.00318	0	3.31166	3.94071	4.28441	0.741173	0.180127	0.200706	2.30599	1.95622	1.26195	1.35207	0.00221316	-0.626319	0.0702385	1.27043	0.0173692	-0.831031	0.0278266	-		ONI27160.1 hypothetical protein PRUPE_1G071300 [Prunus persica]	-
PCP010271	1.55825	3.70321	4.95959	0.586102	0.350198	0.468968	1.64709	2.64829	2.17476	0.878414	0.36076	0.408188	-1.29392	0.030637	-0.0750276	0.850874	-0.982171	0.037809	-0.0263201	0.829791	Alpha/beta hydrolase fold-3	Probable carboxylesterase 7 OS=Arabidopsis thaliana	XP_009349526.1 PREDICTED: probable carboxylesterase 2 [Pyrus x bretschneideri]	-
PCP011825	42.1071	51.7445	52.2477	26.8977	32.6602	36.1158	135.437	101.392	108.181	34.4901	29.6753	35.6997	-0.551907	0.0562294	1.27253	0.00869756	-1.65082	0.0028377	0.0608578	0.752656	-		XP_021818646.1 uncharacterized protein LOC110760655 [Prunus avium]	-
PCP011831	3.53549	4.49838	0.100829	4.5133	5.4308	5.99234	0.333501	0.476539	0.466631	4.07963	4.54641	3.67104	0.471045	0.146849	-1.94953	0.00245111	1.81603	0.000608885	-0.302465	0.137818	DNA-binding, integrase-type	Ethylene-responsive transcription factor ERF061 OS=Arabidopsis thaliana	APZ75914.1 DREB6.7 [Malus sieversii]	ERF
PCP044447	85.832	104.259	2.86325	164.404	175.03	139.679	63.3566	58.9232	68.7475	69.3324	70.5105	71.9621	1.04514	0.102705	-0.879966	0.0332444	0.186434	0.111584	-1.11388	0.000983453	Carbohydrate binding domain CBM49	Endoglucanase 6 OS=Arabidopsis thaliana	XP_009346446.1 PREDICTED: endoglucanase 6-like [Pyrus x bretschneideri]	-
PCP013430	26.5889	12.376	40.945	3.15272	1.81674	2.50798	14.899	11.0985	13.2558	3.41372	1.94564	1.65725	-2.57487	0.0122681	-0.404091	0.449833	-1.77879	0.000811432	-0.250025	0.206005	No apical meristem (NAM) protein		XP_018499420.1 PREDICTED: NAC domain-containing protein 14-like [Pyrus x bretschneideri]	NAC
PCP013431	5.10037	3.51479	13.1268	0.499273	0.541851	0.804282	2.6328	2.26909	3.06371	0.467538	0.740794	0.514526	-1.80259	0.00516288	-0.447435	0.1903	-1.18692	0.0054188	-0.0380656	0.799379	No apical meristem (NAM) protein		XP_018499420.1 PREDICTED: NAC domain-containing protein 14-like [Pyrus x bretschneideri]	NAC
PCP013438	0.445653	0.85945	1.44234	2.8408	1.96107	2.51712	1.34737	2.16365	1.76332	2.28702	2.56125	3.89661	1.01317	0.0177912	0.794961	0.0275783	0.272274	0.272112	0.171014	0.547434	No apical meristem (NAM) protein		XP_018498261.1 PREDICTED: uncharacterized protein LOC103927995 isoform X3 [Pyrus x bretschneideri]	NAC
PCP015006	76.8707	64.0053	76.6632	31.0732	17.1121	34.4572	79.6959	70.1636	74.6109	38.9898	24.56	41.0568	-1.4275	0.0356482	0.0902326	0.530296	-0.984411	0.0474698	0.156266	0.636156	Protein of unknown function DUF1685		XP_018504529.1 PREDICTED: uncharacterized protein LOC103953621 [Pyrus x bretschneideri] XP_018504530.1 PREDICTED: uncharacterized protein LOC103953621 [Pyrus x bretschneideri] XP_018498692.1 PREDICTED: uncharacterized protein LOC103929932 [Pyrus x bretschneideri] XP_018498693.1 PREDICTED: uncharacterized protein LOC103929932 [Pyrus x bretschneideri]	-
PCP015007	25.7935	16.9307	37.1855	9.98991	6.25906	8.74481	22.856	18.2087	19.6952	8.57643	8.72036	10.1638	-1.33051	0.031613	-0.0108756	0.971536	-1.04377	0.00749199	0.0695952	0.747195	Major facilitator superfamily domain	Inositol transporter 1 OS=Arabidopsis thaliana	XP_009363657.1 PREDICTED: inositol transporter 1-like [Pyrus x bretschneideri]	-
PCP016658	9.11953	11.4008	4.30154	17.1301	17.0138	20.7991	4.45965	5.39739	5.30577	19.1142	15.8134	17.4344	0.842461	0.0112143	-0.955455	0.0141378	1.63353	0.00148243	-0.119629	0.32714	Golgin, RAB6-interacting		XP_009364862.1 PREDICTED: uncharacterized protein LOC103954764 [Pyrus x bretschneideri]	-
PCP016661	64.8043	71.9789	4.6816	146.963	148.331	169.047	28.8434	41.7471	33.5856	110.821	123.415	133.07	1.38819	0.0106773	-1.19061	0.0575705	1.60061	0.000981361	-0.325768	0.0731994	Stress responsive alpha-beta barrel	Stress-response A/B barrel domain-containing protein At5g22580 OS=Arabidopsis thaliana	XP_018504806.1 PREDICTED: uncharacterized protein LOC108867757 isoform X1 [Pyrus x bretschneideri]	-
PCP022522	1.91058	2.82837	3.49095	0.220752	0.382284	0.268256	2.95317	2.09374	2.33027	0.456427	0.363278	0.392746	-1.39038	0.00229128	0.0641987	0.787564	-1.19639	0.00196978	0.138415	0.134731	Glycosyl transferase, family 14		XP_009341368.1 PREDICTED: uncharacterized protein LOC103933398 [Pyrus x bretschneideri]	-
PCP016669	6.23878	7.62126	0.493433	13.133	12.9011	15.7992	5.45803	4.6329	10.8152	11.2193	11.4935	9.98602	1.05908	0.00956331	-0.256631	0.551673	0.879884	0.120746	-0.365924	0.039985	Phytosulfokine		XP_009364848.1 PREDICTED: putative phytosulfokines 6 isoform X1 [Pyrus x bretschneideri]	-
PCP035024	170.52	142.191	194.944	47.03	55.8924	69.9545	161.263	196.332	157.925	70.1749	72.4341	81.6757	-1.46243	0.00784646	0.168399	0.35925	-1.32602	0.000665577	0.388924	0.167294	-		XP_018501432.1 PREDICTED: uncharacterized protein At4g22758-like [Pyrus x bretschneideri]	-
PCP018203	2.64282	2.41677	1.48703	5.24902	8.20257	5.88833	3.72817	3.15424	3.94968	7.41178	6.56251	6.80882	1.11081	0.0194633	0.337279	0.0251884	0.896954	0.000359443	0.175605	0.390293	Domain of unknown function DUF3420	Regulatory protein NPR5 OS=Arabidopsis thaliana	AHF20179.1 NPR1-like protein, partial [Musa acuminata AAA Group]	-
PCP019811	10.7925	11.0357	19.0316	3.96796	4.37602	4.95909	9.77392	11.1307	9.03117	5.24803	6.00784	4.691	-1.18477	0.00194993	-0.0613441	0.444752	-0.86868	0.0102299	0.208285	0.234026	Mitochondrial carrier domain	Probable ADP,ATP carrier protein At5g56450 OS=Arabidopsis thaliana	XP_008377691.1 PREDICTED: probable ADP,ATP carrier protein At5g56450 [Malus domestica]	-
PCP019814	0.945235	1.11314	0	5.03728	3.73365	4.6478	1.26311	1.32277	2.16411	3.32832	3.44815	3.43248	1.47622	0.000443063	0.254352	0.286024	0.839858	0.028786	-0.353748	0.0356068	IQ motif, EF-hand binding site		XP_008357282.1 PREDICTED: protein IQ-DOMAIN 1-like [Malus domestica]	-
PCP035615	33.8018	16.2696	42.329	7.02439	5.4369	6.76303	17.7613	12.8478	18.9508	5.04145	5.12924	4.60855	-1.80507	0.0223067	-0.478475	0.39121	-1.37974	0.0035017	-0.374963	0.0167808	Protein of unknown function DUF3511		XP_009334737.1 PREDICTED: uncharacterized protein LOC103927523 [Pyrus x bretschneideri]	-
PCP019821	54.7405	84.4647	37.1982	18.3857	21.2034	23.3131	87.1075	86.8436	64.6049	27.0599	26.9236	29.2698	-1.59957	0.00948113	0.167751	0.64626	-1.55977	0.00354175	0.401789	0.0475984	-		XP_009334722.1 PREDICTED: uncharacterized protein LOC103927515 [Pyrus x bretschneideri]	-
PCP021398	19.5327	24.7429	15.262	14.3683	23.5664	24.4745	17.5029	11.4636	14.7563	36.4062	40.1751	37.6069	-0.0666695	0.853286	-0.632975	0.0764571	1.45428	0.00634932	0.93194	0.0420794	Lateral organ boundaries, LOB	LOB domain-containing protein 11 OS=Arabidopsis thaliana	XP_009333736.1 PREDICTED: LOB domain-containing protein 1-like [Pyrus x bretschneideri]	LBD
PCP021405	10.5932	11.5476	13.4361	4.58692	3.83476	4.89955	9.93728	17.3717	10.6323	6.97367	4.6277	6.44205	-1.18069	0.00277525	0.189902	0.577689	-1.05774	0.0671625	0.270844	0.172567	-		XP_018507751.1 PREDICTED: uncharacterized protein LOC108868656 [Pyrus x bretschneideri]	-
PCP021406	48.8193	45.7249	57.6809	8.65324	12.399	17.105	36.1867	49.4907	26.9262	19.201	15.1275	17.6172	-1.88135	0.0107721	-0.315693	0.395896	-1.16855	0.0434845	0.416513	0.298481	-		XP_020411902.1 uncharacterized protein LOC18785892 [Prunus persica]	-
PCP022995	2.77468	3.29814	0.138451	6.01706	7.15992	6.0776	2.08772	1.83933	1.39822	6.05695	5.28753	6.35402	1.00276	0.0228071	-0.661132	0.0535725	1.3124	0.00516502	-0.0726668	0.539224	SAM dependent carboxyl methyltransferase	Farnesoic acid carboxyl-O-methyltransferase OS=Arabidopsis thaliana	XP_009347718.1 PREDICTED: probable S-adenosylmethionine-dependent methyltransferase At5g37990 [Pyrus x bretschneideri]	-
PCP023000	28.1607	10.1833	59.5099	0.524358	1.05438	0.563761	12.2176	6.89007	10.1885	1.1498	0.981411	0.532084	-3.51064	0.00673228	-0.701933	0.373598	-2.19138	0.00187166	0.165972	0.540471	Multi antimicrobial extrusion protein	Protein DETOXIFICATION 16 OS=Arabidopsis thaliana	XP_008374800.1 PREDICTED: protein DETOXIFICATION 16-like [Malus domestica]	-
PCP036246	6.8945	9.04522	12.7271	1.74158	1.76709	2.5286	8.7452	10.3526	7.23567	3.21083	5.50358	3.3799	-1.61937	0.00462706	0.183542	0.423255	-1.19037	0.0193531	0.729203	0.0826646	Tyrosine-protein kinase, catalytic domain	LEAF RUST 10 DISEASE-RESISTANCE LOCUS RECEPTOR-LIKE PROTEIN KINASE-like 1.2 OS=Arabidopsis thaliana	XP_009347440.1 PREDICTED: LEAF RUST 10 DISEASE-RESISTANCE LOCUS RECEPTOR-LIKE PROTEIN KINASE-like 1.2 isoform X2 [Pyrus x bretschneideri]	-
PCP026265	11.159	13.3125	6.60272	31.4294	27.2682	27.2349	17.884	21.6609	19.7	28.9265	28.4914	31.4648	1.21251	0.00218153	0.607434	0.0380396	0.48526	0.0136331	0.0423586	0.688357	Tudor-like, plant		XP_009362733.1 PREDICTED: uncharacterized protein LOC103952782 isoform X2 [Pyrus x bretschneideri]	-
PCP036161	4.1424	4.18186	4.22983	9.4702	10.6447	9.69412	3.47759	4.44959	4.34469	9.64052	10.9402	10.254	1.08674	0.000308564	-0.017379	0.894833	1.06351	0.00251363	0.0852045	0.105309	Beta-glucosidase, GBA2 type, N-terminal		XP_017189079.1 PREDICTED: non-lysosomal glucosylceramidase-like [Malus domestica]	-
PCP036876	9.2236	2.43777	16.4964	0.913116	0.679478	0.24646	4.79198	2.83808	4.38715	0.215753	0.231343	0.528874	-2.00173	0.0495357	-0.199543	0.795913	-1.79999	0.00757306	-0.210689	0.439187	-		#N/A	-
PCP026275	121.504	94.2466	152.422	52.5222	53.4157	55.4978	102.528	86.0225	99.0345	58.3209	56.3414	56.7541	-1.01426	0.00615267	-0.141035	0.521466	-0.647768	0.00248464	0.0751724	0.0766761	Small GTPase superfamily, ARF type	GTP-binding protein YPTM2 OS=Zea mays	XP_008375721.1 PREDICTED: GTP-binding protein YPTM2-like [Malus domestica] XP_009362714.1 PREDICTED: GTP-binding protein YPTM2-like [Pyrus x bretschneideri]	-
PCP026278	4.11614	7.83739	3.07803	4.17939	3.19806	2.08546	10.9505	14.5453	10.7162	3.65474	2.57632	3.78551	-0.670562	0.198766	0.923335	0.0932591	-1.66189	0.00723723	0.0865764	0.798842	DNA-binding, integrase-type	Ethylene-responsive transcription factor 2 OS=Nicotiana tabacum	ADL36574.1 AP2D domain class transcription factor [Malus domestica] AGI41322.1 ethylene response factor [Malus domestica]	ERF
PCP026279	165.612	152.5	38.0672	74.774	63.9994	89.1104	151.736	247.757	169.505	175.25	134.572	185.401	-0.958124	0.00132082	0.115377	0.788747	-0.330087	0.385881	1.0254	0.0120042	DNA-binding, integrase-type	Ethylene-responsive transcription factor 5 OS=Nicotiana tabacum	XP_009362712.1 PREDICTED: ethylene-responsive transcription factor ERF105-like [Pyrus x bretschneideri]	ERF
PCP026280	70.1492	64.3778	51.0782	50.9161	36.7865	33.338	218.189	193.722	253.18	71.027	42.5087	70.3484	-0.7273	0.0475631	1.65791	0.00125454	-1.66422	0.0126939	0.511205	0.237183	DNA-binding, integrase-type	Ethylene-responsive transcription factor ERF107 OS=Arabidopsis thaliana	XP_009362711.1 PREDICTED: ethylene-responsive transcription factor ERF107-like [Pyrus x bretschneideri]	ERF
PCP037187	12.2514	24.9744	12.9882	10.4181	9.03881	9.97165	27.7612	28.6673	20.6468	10.979	9.15609	10.3802	-0.756195	0.124839	0.503543	0.330728	-1.27497	0.0107848	-0.0015545	0.983106	Homeodomain-like	WUSCHEL-related homeobox 8 OS=Oryza sativa subsp. japonica	XP_009359599.1 PREDICTED: WUSCHEL-related homeobox 13 [Pyrus x bretschneideri]	WOX
PCP027793	11.5767	7.14656	17.7035	3.40117	4.41219	5.04539	5.4231	4.59882	5.43458	6.52077	7.23685	6.86553	-1.00744	0.0412508	-0.676565	0.0992214	0.387724	0.0330299	0.604257	0.0363267	Hexapeptide transferase, conserved site	Serine acetyltransferase 4 OS=Arabidopsis thaliana	XP_009337100.1 PREDICTED: serine acetyltransferase 2 [Pyrus x bretschneideri]	-
PCP027795	11.2904	5.90428	16.1282	3.08438	2.95671	2.90046	6.09707	5.3657	6.36787	2.60547	3.31167	2.53461	-1.273	0.0280381	-0.365936	0.380989	-0.843376	0.0120253	-0.0530422	0.66652	Domain of unknown function DUF4009	Probable acyl-activating enzyme 2 OS=Arabidopsis thaliana	XP_009337097.1 PREDICTED: probable acyl-activating enzyme 2 [Pyrus x bretschneideri]	-
PCP027796	21.16	7.46007	34.6965	1.0569	1.41974	1.63529	7.00553	6.83005	5.73542	1.17207	1.58548	1.64125	-2.63225	0.0164874	-0.780677	0.258841	-1.7322	0.000596312	0.100738	0.551897	Strictosidine synthase, conserved region	Protein STRICTOSIDINE SYNTHASE-LIKE 5 OS=Arabidopsis thaliana	XP_018498608.1 PREDICTED: protein STRICTOSIDINE SYNTHASE-LIKE 5-like [Pyrus x bretschneideri]	-
PCP029329	214.814	107.686	241.165	24.479	29.9434	37.0047	113.54	114.063	90.4345	31.4822	36.6795	28.4222	-2.3522	0.0115612	-0.47917	0.32942	-1.74887	0.00328175	0.0800009	0.759797	Hs1pro-1, N-terminal	Nematode resistance protein-like HSPRO2 OS=Arabidopsis thaliana	XP_009350859.1 PREDICTED: nematode resistance protein-like HSPRO2 [Pyrus x bretschneideri]	-
PCP030767	7.68787	12.3031	3.00509	20.561	21.2167	18.6276	10.668	11.8856	15.2385	24.3255	22.0518	20.2605	1.07226	0.0327047	0.2287	0.51691	0.882305	0.0213409	0.127615	0.330341	Lipoxygenase, conserved site	Probable linoleate 9S-lipoxygenase 4 OS=Solanum tuberosum	NP_001280815.1 probable linoleate 9S-lipoxygenase 5 [Malus domestica] AGK82793.1 lipoxygenase [Malus domestica]	-
PCP030779	43.1157	39.7378	77.1438	11.9907	13.117	14.8635	41.765	40.5673	42.1736	17.3575	15.4776	16.9766	-1.62833	0.00136026	0.05891	0.54782	-1.22826	0.00019224	0.279533	0.0865464	Mitochondrial carrier domain	Peroxisomal adenine nucleotide carrier 2 OS=Arabidopsis thaliana	XP_009349380.1 PREDICTED: peroxisomal adenine nucleotide carrier 1 [Pyrus x bretschneideri]	-
PCP037778	9.96544	9.25451	7.55393	4.68472	4.00706	6.49272	4.22991	3.94	4.92044	4.57691	3.85989	4.47629	-0.827729	0.0250153	-1.01756	0.00187483	0.0755277	0.525294	-0.263653	0.188557	-		XP_009349387.1 PREDICTED: uncharacterized GPI-anchored protein At5g19250-like [Pyrus x bretschneideri]	-
PCP000599	85.4075	100.574	68.4789	50.3488	46.2294	51.8788	69.5701	104.112	66.6181	37.1326	34.5309	34.2579	-0.871599	0.00271398	-0.235138	0.502577	-1.28253	0.0135904	-0.516013	1.17e-05	-		XP_009348192.1 PREDICTED: uncharacterized protein LOC103939804 [Pyrus x bretschneideri]	-
PCP038077	1.11618	4.65145	0.07273	1.40921	0.257174	0.948657	4.72388	5.44926	3.12051	1.11838	1.61842	0.766829	-0.855964	0.238158	0.544994	0.467716	-1.44676	0.0223053	0.108131	0.748796	-		ONH98245.1 hypothetical protein PRUPE_7G238200 [Prunus persica]	-
PCP022529	94.8052	121.28	47.7075	67.8538	52.9987	89.1087	141.378	174.166	123.932	158.912	156.001	157.852	-0.59169	0.0918343	0.377901	0.283599	0.0013075	0.994017	1.08518	0.00900673	Leucine-rich repeat-containing N-terminal, type 2		XP_018502422.1 PREDICTED: probable LRR receptor-like serine/threonine-protein kinase At4g36180 [Pyrus x bretschneideri]	-
PCP038080	0.304181	0.325642	0	1.55392	2.28664	1.14073	2.91075	1.61844	1.70605	1.26697	0.865637	1.68072	1.04252	0.0245138	1.1626	0.0167626	-0.336818	0.373543	-0.128867	0.61971	Zinc finger, RanBP2-type		XP_008343942.1 PREDICTED: uncharacterized RNA-binding protein C17H9.04c-like [Malus domestica]	-
PCP000614	18.5384	4.74067	39.771	3.36604	3.8377	3.98366	7.10145	3.92266	6.97587	1.9967	1.55608	1.98598	-1.29768	0.150076	-0.55102	0.550039	-1.00944	0.0224378	-0.742813	0.00755069	Asp/Glu/hydantoin racemase		XP_008385776.1 PREDICTED: uncharacterized protein LOC103448302 isoform X2 [Malus domestica]	-
PCP000616	45.8315	56.065	51.2551	13.3882	16.1309	20.9572	44.0314	60.7084	38.6792	20.4212	23.2515	22.1188	-1.56122	0.0077118	-0.0784909	0.794557	-1.28526	0.00436853	0.383548	0.186891	-		XP_008363011.1 PREDICTED: uncharacterized protein At1g15400-like [Malus domestica]	-
PCP000618	7.31141	4.69908	9.92408	1.69541	1.5417	1.52419	4.21351	2.93131	3.52859	1.45302	1.47643	1.48696	-1.45918	0.00658002	-0.577978	0.13855	-0.784827	0.0110573	-0.0676821	0.165021	-	Mediator of RNA polymerase II transcription subunit 17 OS=Arabidopsis thaliana	XP_015866413.1 PREDICTED: mediator of RNA polymerase II transcription subunit 17 isoform X1 [Ziziphus jujuba] XP_015866414.1 PREDICTED: mediator of RNA polymerase II transcription subunit 17 isoform X2 [Ziziphus jujuba]	-
PCP000626	178.187	173.94	246.474	78.7066	88.9543	95.4423	164.314	140.384	141.424	71.946	73.9789	71.0916	-1.03118	0.00223724	-0.219204	0.153531	-0.993202	0.00221466	-0.266882	0.0757064	Domain of unknown function DUF250	Probable sugar phosphate/phosphate translocator At5g25400 OS=Arabidopsis thaliana	XP_009344848.1 PREDICTED: probable sugar phosphate/phosphate translocator At4g32390 [Pyrus x bretschneideri]	-
PCP002190	19.4875	28.0225	1.0717	59.2395	51.8135	54.4859	41.7769	45.4882	54.626	57.7132	61.6618	57.6238	1.42265	0.0182757	0.7403	0.0970922	0.330502	0.135774	0.0808045	0.347448	Nucleotide-binding, alpha-beta plait	Zinc finger CCCH domain-containing protein 23 OS=Oryza sativa subsp. japonica	XP_018505104.1 PREDICTED: zinc finger CCCH domain-containing protein 53-like isoform X1 [Pyrus x bretschneideri]	-
PCP003868	32.8223	31.8268	31.098	5.82401	12.2457	9.76536	54.1955	51.5851	44.81	15.0392	26.095	15.5685	-1.71946	0.0165997	0.61513	0.0115181	-1.54962	0.0182617	1.11504	0.0555069	Cytochrome P450, conserved site	Abscisic acid 8'-hydroxylase 1 OS=Arabidopsis thaliana	AJO53634.1 ABA 8'-hydroxylase 4 [Pyrus pyrifolia]	-
PCP003871	4.65911	2.85315	8.14966	1.50884	1.25883	1.61585	3.04982	2.86432	3.07045	0.714057	1.05002	0.933063	-0.999872	0.0297875	-0.168443	0.532998	-1.12668	0.00148802	-0.379017	0.0511869	Protein of unknown function DUF1218		XP_009365706.1 PREDICTED: uncharacterized protein LOC103955536 [Pyrus x bretschneideri]	-
PCP003879	17.038	19.7052	3.51541	53.5006	49.7714	44.6971	21.7356	23.7074	26.9063	41.11	41.9856	36.3758	1.51165	0.00557453	0.233073	0.278835	0.740993	0.0143907	-0.303468	0.0827501	Plant specific Rop nucleotide exchanger, PRONE	Rop guanine nucleotide exchange factor 1 OS=Arabidopsis thaliana	XP_009365720.1 PREDICTED: rop guanine nucleotide exchange factor 14 [Pyrus x bretschneideri]	-
PCP008643	4.4352	5.48741	6.2659	4.68674	6.84469	7.0213	3.92116	3.89706	3.09675	8.38872	9.74138	9.89715	0.249756	0.324101	-0.333714	0.10665	1.04823	0.00232754	0.598695	0.0477725	Cytochrome c1, transmembrane anchor, C-terminal	UDP-glucose 6-dehydrogenase 5 OS=Oryza sativa subsp. japonica	XP_008356641.1 PREDICTED: UDP-glucose 6-dehydrogenase 5 [Malus domestica]	-
PCP008644	0.69558	1.56052	0.321876	0.798592	0.436434	0.239846	1.94249	2.90445	1.15877	0.071632	0.579194	0.610464	-0.455019	0.223895	0.477323	0.351053	-1.45735	0.00396142	0.00174949	0.995161	-		ONI08823.1 hypothetical protein PRUPE_5G202900 [Prunus persica]	-
PCP008645	13.9045	18.8989	17.0478	11.1681	14.0263	10.1038	36.8116	36.0925	22.3658	7.30195	8.34181	11.0252	-0.427558	0.14021	0.918498	0.0756569	-1.94106	0.00832988	-0.254028	0.137104	Protein kinase C-like, phorbol ester/diacylglycerol binding	Diacylglycerol kinase 1 OS=Arabidopsis thaliana	XP_009339100.1 PREDICTED: diacylglycerol kinase 1-like isoform X1 [Pyrus x bretschneideri] XP_018499052.1 PREDICTED: diacylglycerol kinase 1-like isoform X1 [Pyrus x bretschneideri]	-
PCP039880	0	0.732761	0.137049	0.144386	0	0.279336	1.16505	1.41467	0.395197	0	0.046308	0.116479	-0.207628	0.551333	0.575075	0.295689	-1.0715	0.0335705	-0.143911	0.32341	-		#N/A	-
PCP010287	367.639	191.992	613.495	17.0944	13.3043	20.4094	275.575	234.498	260.804	22.9413	24.022	21.5134	-4.01774	0.00303227	0.0129297	0.976491	-3.36853	4.53e-05	0.338852	0.0965992	Phosphate-induced protein 1	Protein EXORDIUM-like 2 OS=Arabidopsis thaliana	XP_018498776.1 PREDICTED: protein EXORDIUM-like 2 [Pyrus x bretschneideri]	-
PCP010291	17.8243	9.56205	31.4456	3.63417	3.69161	4.22718	10.4929	6.90343	10.8803	4.94409	3.68947	4.32253	-1.62633	0.0175236	-0.412585	0.437141	-0.695685	0.0172247	0.079113	0.512218	-		XP_009337874.1 PREDICTED: uncharacterized protein LOC103930287 isoform X1 [Pyrus x bretschneideri]	-
PCP011836	40.6418	12.7559	40.264	16.1508	12.5362	10.3601	17.1575	14.4429	20.337	5.51103	3.02421	5.37629	-0.853295	0.266244	-0.375138	0.612567	-1.49756	0.0145598	-1.37116	0.0270067	Auxin responsive SAUR protein		XP_009378468.1 PREDICTED: indole-3-acetic acid-induced protein ARG7-like [Pyrus x bretschneideri]	-
PCP040169	1.98284	1.85432	0.115438	9.9999	7.03817	8.17563	0.663546	1.78863	1.06405	2.04847	3.23784	3.56565	1.74887	0.000507309	-0.523096	0.240521	0.509746	0.0352439	-1.23882	0.0190607	Auxin responsive SAUR protein	Auxin-responsive protein SAUR50 OS=Arabidopsis thaliana	XP_008382358.1 PREDICTED: auxin-induced protein 15A [Malus domestica]	-
PCP040175	0.137619	0.067307	0	1.76469	1.13445	1.90592	0.147262	0.121127	0.550177	0.114163	0.340662	0.79898	1.21573	0.00498978	0.168695	0.463114	0.0528366	0.886765	-0.895442	0.0572804	Auxin responsive SAUR protein	Auxin-responsive protein SAUR20 OS=Arabidopsis thaliana	XP_018500923.1 PREDICTED: auxin-induced protein 15A-like [Pyrus x bretschneideri]	-
PCP011842	0.376957	0.825677	0	2.6958	2.00473	1.52317	0.403629	0.223588	0.296894	0.657543	0	0.617197	0.982852	0.0314595	-0.327744	0.154463	0.251896	0.464108	-1.17252	0.0408931	Auxin responsive SAUR protein	Indole-3-acetic acid-induced protein ARG7 OS=Vigna radiata var. radiata	XP_009368354.1 PREDICTED: auxin-induced protein 15A-like [Pyrus x bretschneideri]	-
PCP044462	0.0592836	0.278441	0	1.86058	0.990701	1.06019	0.0367573	0	0	0.137049	0.0411949	0.159797	0.969162	0.0227953	-0.215169	0.144401	0.157268	0.1035	-1.0807	0.011193	Auxin responsive SAUR protein	Auxin-responsive protein SAUR21 OS=Arabidopsis thaliana	KVI00448.1 Auxin responsive SAUR protein [Cynara cardunculus var. scolymus]	-
PCP013453	10.812	2.71503	22.1973	0	0.063148	0.090866	7.31615	2.50282	4.19831	0.019178	0	0.093702	-2.78055	0.0221426	-0.247519	0.795234	-2.0976	0.0168791	-0.0104839	0.880749	No apical meristem (NAM) protein	NAC transcription factor 47 OS=Arabidopsis thaliana	AGS08758.1 NAC domain protein [Malus hupehensis]	NAC
PCP022543	16.373	8.73943	33.3214	2.39667	2.4013	2.63202	5.69541	5.36464	6.83146	1.76252	2.04683	1.97481	-2.00022	0.00987392	-0.829581	0.119578	-1.2283	0.00304934	-0.241012	0.032177	Cytochrome P450, conserved site	Cytochrome P450 98A2 OS=Glycine max	XP_009353779.1 PREDICTED: cytochrome P450 98A2-like [Pyrus x bretschneideri]	-
PCP013457	41.3325	21.805	57.881	14.8424	12.9527	12.4791	19.1141	16.6644	16.6116	7.44817	7.56714	7.25964	-1.1769	0.0448959	-0.702583	0.156797	-1.09881	0.00103603	-0.781704	0.00290099	Thioredoxin domain	Thioredoxin-like 1-1, chloroplastic OS=Arabidopsis thaliana	XP_009353164.1 PREDICTED: thioredoxin-like 1-1, chloroplastic isoform X2 [Pyrus x bretschneideri]	-
PCP015017	0.828829	1.32058	0	3.12434	4.88377	4.0889	0.645897	0.809685	0.735475	3.09357	3.25209	3.66749	1.35685	0.0166838	-0.314952	0.172666	1.25052	0.00025159	-0.123998	0.429991	Peptidase aspartic	Aspartic proteinase PCS1 OS=Arabidopsis thaliana	XP_009338595.1 PREDICTED: aspartic proteinase PCS1-like isoform X1 [Pyrus x bretschneideri] XP_018498936.1 PREDICTED: aspartic proteinase PCS1 isoform X1 [Pyrus x bretschneideri]	-
PCP015021	9.12169	14.0459	5.30492	30.1817	30.8922	29.6343	13.9768	15.7512	15.2918	25.003	29.6108	27.1112	1.40644	0.00928251	0.317859	0.30057	0.729325	0.00241806	-0.116367	0.163965	Oxoglutarate/iron-dependent oxygenase	Probable 2-oxoglutarate/Fe(II)-dependent dioxygenase OS=Papaver somniferum	XP_009338589.1 PREDICTED: protein SRG1-like [Pyrus x bretschneideri]	-
PCP016684	4.60689	6.84391	0.334793	2.55327	3.91419	3.68619	7.28279	8.22328	5.03355	6.78901	8.4497	7.47738	-0.451753	0.302084	0.0897277	0.839754	-0.0421149	0.852833	1.04518	0.00766231	-		XP_009365312.2 PREDICTED: uncharacterized protein LOC103955161 [Pyrus x bretschneideri]	-
PCP019828	162.071	95.5902	302.149	0.230826	0.460155	0.558659	49.9663	0.992053	25.6801	0.061311	0.431002	0.218174	-6.55867	0.000255273	-3.29342	0.198906	-2.30421	0.247435	-0.148981	0.455208	Proteinase inhibitor I29, cathepsin propeptide	Vignain OS=Ricinus communis	XP_009333898.1 PREDICTED: vignain [Pyrus x bretschneideri]	-
PCP021420	84.8827	29.3751	85.9384	6.46874	6.94835	7.08525	41.3975	34.4595	44.6858	6.36068	7.78383	9.80732	-2.76292	0.0154172	-0.293425	0.667777	-2.25207	0.00353063	0.24323	0.238453	Tetratricopeptide-like helical	F-box protein At1g67340 OS=Arabidopsis thaliana	XP_009368531.1 PREDICTED: F-box protein At5g50450-like [Pyrus x bretschneideri]	-
PCP021428	65.3271	35.2488	113.088	8.82182	7.31894	7.44506	38.2907	32.887	34.3947	6.62244	6.16133	6.89938	-2.55996	0.00589942	-0.372414	0.395549	-2.21083	0.000175638	-0.247523	0.087623	Aldolase-type TIM barrel	SNF1-related protein kinase regulatory subunit gamma-1 OS=Arabidopsis thaliana	XP_008374247.1 PREDICTED: SNF1-related protein kinase regulatory subunit gamma-1-like [Malus domestica]	-
PCP023021	11.6506	8.5739	23.4049	3.9235	3.62984	4.21058	8.86171	7.12081	7.38508	3.90647	4.11819	4.15153	-1.24375	0.00962456	-0.263549	0.337799	-0.765011	0.00833967	0.0258754	0.695167	-		XP_009362370.1 PREDICTED: uncharacterized protein LOC103952509 [Pyrus x bretschneideri]	-
PCP023027	4.52018	4.81983	0.670101	14.4748	13.099	13.4854	4.36949	5.09131	4.63713	9.79806	9.87736	11.3727	1.47973	0.000869857	-0.1035	0.583109	0.909106	0.00146051	-0.371737	0.0270661	Putative polysaccharide biosynthesis protein	Glucuronoxylan 4-O-methyltransferase 3 OS=Arabidopsis thaliana	XP_009357185.1 PREDICTED: glucuronoxylan 4-O-methyltransferase 3-like [Pyrus x bretschneideri] XP_009362363.1 PREDICTED: glucuronoxylan 4-O-methyltransferase 3-like [Pyrus x bretschneideri]	-
PCP024626	15.9584	5.83763	25.0274	0.093746	0.093281	0.069494	3.58731	0.182948	1.12564	0.063057	0.112774	0.080346	-3.39847	0.00630795	-2.24249	0.103283	-0.642584	0.412038	0.00893739	0.702127	Armadillo-type fold		XP_008340897.1 PREDICTED: uncharacterized protein LOC103403827 [Malus domestica]	-
PCP022555	50.0431	14.8002	71.4394	0.100724	0	0.052424	18.5398	1.72428	11.8955	0.080377	0.528967	0.121059	-4.8581	0.00476176	-1.73074	0.304243	-2.14428	0.124502	0.243548	0.304946	Protein of unknown function DUF679	Protein DMP3 OS=Arabidopsis thaliana	XP_009353743.1 PREDICTED: uncharacterized protein LOC103944978 [Pyrus x bretschneideri]	-
PCP024635	1.7631	3.26242	0.812431	4.80031	6.25034	6.8921	2.17238	1.6741	2.43562	5.4715	5.83569	5.64874	1.07789	0.037522	-0.229139	0.457422	1.18733	0.00295136	-0.0396692	0.820957	S-adenosylmethionine decarboxylase subgroup	S-adenosylmethionine decarboxylase proenzyme 4 OS=Arabidopsis thaliana	XP_009339941.1 PREDICTED: S-adenosylmethionine decarboxylase proenzyme 4-like [Pyrus x bretschneideri]	-
PCP026293	68.3543	98.2355	102.08	19.0062	28.09	38.7267	98.017	125.432	67.8284	40.7404	62.4631	41.4805	-1.55892	0.0304097	0.253413	0.555467	-1.27126	0.0341668	0.792924	0.155664	Late embryogenesis abundant protein, LEA-14		XP_009358590.1 PREDICTED: late embryogenesis abundant protein At1g64065-like [Pyrus x bretschneideri]	-
PCP026298	15.727	9.89602	23.6572	4.41277	5.83962	4.73747	10.0479	8.62645	8.11776	5.3861	4.83116	5.63808	-1.22338	0.0152847	-0.396596	0.251155	-0.630132	0.0192821	0.120223	0.365259	Tyrosine-protein kinase, catalytic domain	Calmodulin-binding receptor-like cytoplasmic kinase 3 OS=Arabidopsis thaliana	XP_009358561.1 PREDICTED: calmodulin-binding receptor-like cytoplasmic kinase 3 [Pyrus x bretschneideri] XP_009358562.1 PREDICTED: calmodulin-binding receptor-like cytoplasmic kinase 3 [Pyrus x bretschneideri] XP_018503462.1 PREDICTED: calmodulin-binding receptor-like cytoplasmic kinase 3 [Pyrus x bretschneideri]	-
PCP026300	3.96639	2.40969	4.12061	0.456735	0.236819	0.206574	1.60434	0.98349	1.38359	0.214143	0.026533	0.360664	-1.69483	0.00517326	-0.832005	0.0558897	-0.844939	0.0258253	-0.135481	0.496111	Hly-III-related	Heptahelical transmembrane protein 2 OS=Arabidopsis thaliana	XP_009340651.1 PREDICTED: heptahelical transmembrane protein 1-like isoform X1 [Pyrus x bretschneideri] XP_009340655.1 PREDICTED: heptahelical transmembrane protein 1-like isoform X1 [Pyrus x bretschneideri]	-
PCP030788	17.0565	16.5584	24.2615	8.53325	7.76094	7.31268	16.1634	16.7288	14.4033	4.84678	5.28223	6.08563	-1.04019	0.00115593	-0.0497926	0.520596	-1.4978	0.000506923	-0.444833	0.0279452	-		XP_008379128.1 PREDICTED: uncharacterized protein At3g27210-like [Malus domestica]	-
PCP030806	12.2121	13.7127	1.76448	23.7663	24.1344	26.3734	9.56864	12.6686	16.4189	20.6855	27.0315	24.4226	1.02872	0.00905044	-0.190801	0.586136	0.772926	0.0905081	-0.0173857	0.903924	Cytochrome P450, conserved site	Ribonucleoside-diphosphate reductase small chain OS=Nicotiana tabacum PE=2 SV=1	XP_008379101.1 PREDICTED: ribonucleoside-diphosphate reductase small chain [Malus domestica]	-
PCP000632	30.3017	6.22051	42.8819	1.82569	1.7166	1.5345	13.5427	4.20618	11.3162	2.16606	1.83309	2.02096	-2.5928	0.0461914	-0.59935	0.620343	-1.24159	0.0708676	0.150434	0.149605	Zinc finger, C2H2-like		XP_009372494.1 PREDICTED: zinc finger protein ZAT5-like [Pyrus x bretschneideri]	C2H2
PCP000644	1.40413	2.68135	0.155344	5.06741	5.5978	6.27567	1.90379	1.85971	1.70843	4.45233	5.01277	4.64049	1.24437	0.0190974	-0.160501	0.593167	0.972854	0.000501013	-0.211915	0.13593	Peptidase S28		XP_009351278.2 PREDICTED: lysosomal Pro-X carboxypeptidase-like [Pyrus x bretschneideri]	-
PCP032512	3.67858	1.58547	2.60411	9.3496	8.92021	8.64533	1.8461	2.43506	1.86053	7.72464	9.13049	9.0528	1.50966	0.0167173	-0.185842	0.635658	1.50832	1.59e-05	-0.0229611	0.784348	Major facilitator superfamily domain, general substrate transporter	Protein NRT1/ PTR FAMILY 6.4 OS=Arabidopsis thaliana	XP_009365099.1 PREDICTED: protein NRT1/ PTR FAMILY 6.4 [Pyrus x bretschneideri]	-
PCP003897	6.108	7.11374	0.602567	20.8169	19.9661	17.16	5.00948	6.91454	8.86766	14.4895	11.7207	13.6027	1.56131	0.00703177	-0.11424	0.744213	0.923278	0.0585603	-0.516626	0.0354778	Armadillo-type fold		XP_009365119.1 PREDICTED: armadillo repeat-containing protein 3 [Pyrus x bretschneideri]	-
PCP003892	10.4982	8.6794	15.5901	4.30754	3.9991	4.49415	9.33355	7.49421	8.12343	7.66116	5.89961	6.19315	-1.05118	0.00440435	-0.151308	0.445635	-0.139133	0.202275	0.458019	0.00795092	-		XP_009365108.1 PREDICTED: uncharacterized protein LOC103954977 [Pyrus x bretschneideri] XP_009365109.1 PREDICTED: uncharacterized protein LOC103954977 [Pyrus x bretschneideri] XP_018504870.1 PREDICTED: uncharacterized protein LOC103954977 [Pyrus x bretschneideri]	-
PCP005525	0.92438	0.434233	0.857687	4.77784	4.55886	4.18497	0.126918	0.241873	0.506499	3.4565	2.94642	2.73302	1.716	0.00187969	-0.370258	0.215749	1.75226	0.00217936	-0.471783	0.0173646	Proline oxidase	Proline dehydrogenase 2, mitochondrial OS=Arabidopsis thaliana	XP_009373717.1 PREDICTED: proline dehydrogenase 2, mitochondrial-like [Pyrus x bretschneideri]	-
PCP005528	142.653	81.9515	251.567	30.7162	26.5533	28.7681	90.0293	58.2649	76.9061	39.1375	36.6617	32.752	-1.96962	0.00988238	-0.492501	0.344659	-0.796509	0.0165165	0.272388	0.0276017	S-adenosylmethionine decarboxylase subgroup	S-adenosylmethionine decarboxylase proenzyme OS=Ipomoea nil	XP_009373729.1 PREDICTED: S-adenosylmethionine decarboxylase proenzyme-like [Pyrus x bretschneideri]	-
PCP005532	7.33144	3.78392	7.24189	2.02425	1.97639	2.3247	4.93974	3.82791	4.10841	1.95321	2.18985	1.89341	-1.05818	0.0400775	-0.248815	0.520054	-0.762328	0.0101023	-0.0587182	0.497673	F-box domain, cyclin-like		XP_009373733.1 PREDICTED: F-box/FBD/LRR-repeat protein At1g13570-like [Pyrus x bretschneideri] XP_009373734.1 PREDICTED: F-box/FBD/LRR-repeat protein At1g13570-like [Pyrus x bretschneideri]	-
PCP007111	3.96166	11.9769	0.538051	2.59835	1.96277	5.67362	5.33354	7.52474	6.15601	11.2956	17.2614	11.105	-0.830557	0.277237	-0.272267	0.694884	0.748968	0.0642826	1.64206	0.0357023	-		XP_009353363.1 PREDICTED: uncharacterized protein LOC103944608 [Pyrus x bretschneideri] XP_009341464.1 PREDICTED: uncharacterized protein LOC103933498 [Pyrus x bretschneideri]	-
PCP007117	40.2	61.2217	5.28914	92.4896	81.1476	94.4751	47.1547	54.2312	61.4073	71.9034	74.2504	70.6966	1.01597	0.0364595	-0.077735	0.832216	0.410885	0.0763857	-0.334951	0.0107617	Protein of unknown function DUF1218		XP_009341440.1 PREDICTED: uncharacterized protein LOC103933470 [Pyrus x bretschneideri] XP_018502290.1 PREDICTED: uncharacterized protein LOC103944611 [Pyrus x bretschneideri]	-
PCP024113	10.3011	12.277	1.21452	46.0404	40.6708	40.3008	12.8694	12.6811	12.4145	30.9957	31.132	33.6698	1.97338	0.00210677	-0.00521508	0.978483	1.245	0.000148862	-0.396564	0.0197326	Lateral organ boundaries, LOB	LOB domain-containing protein 36 OS=Arabidopsis thaliana	XP_009366715.1 PREDICTED: LOB domain-containing protein 36-like [Pyrus x bretschneideri] XP_009366720.1 PREDICTED: LOB domain-containing protein 36-like [Pyrus x bretschneideri]	LBD
PCP033163	6.48058	11.0408	3.48649	18.4854	14.963	19.8763	8.08281	7.44758	8.27477	12.5458	9.43663	11.797	1.03173	0.0316215	-0.161084	0.601877	0.559703	0.0222252	-0.706465	0.00803606	Myb-like domain		XP_008379624.1 PREDICTED: transcription factor CPC-like [Malus domestica] XP_009353259.1 PREDICTED: transcription factor CPC-like [Pyrus x bretschneideri]	MYB_related
PCP010312	0.886742	1.13778	0.38651	2.53675	3.36741	2.11621	0.724028	0.930307	0.61058	2.98736	1.94804	2.45191	0.910507	0.0263895	-0.222289	0.234654	1.01338	0.0154098	-0.0521209	0.831881	Annexin repeat	Annexin-like protein RJ4 OS=Fragaria ananassa PE=2 SV=2	XP_009354449.1 PREDICTED: annexin-like protein RJ4 isoform X2 [Pyrus x bretschneideri]	-
PCP010317	32.8102	45.4978	30.777	79.4022	90.3413	77.864	32.0925	40.5814	32.1366	73.9881	53.76	55.6099	1.10438	0.0114728	-0.152441	0.577217	0.827321	0.0455027	-0.463114	0.0911405	-		XP_018502578.1 PREDICTED: repetitive proline-rich cell wall protein 2 [Pyrus x bretschneideri]	-
PCP011852	7.65393	7.40798	1.35332	13.1281	12.6252	18.1494	4.08142	6.01952	7.32892	19.6549	17.8727	13.695	0.959071	0.0077285	-0.474321	0.22379	1.50469	0.0230626	0.110324	0.598062	-		ONI10316.1 hypothetical protein PRUPE_4G040400 [Prunus persica] ONI10317.1 hypothetical protein PRUPE_4G040400 [Prunus persica]	-
PCP013466	173.638	218.085	4.92326	335.342	353.151	358.504	91.2996	118.865	120.019	289.924	399.621	360.119	1.15818	0.0645249	-1.15226	0.069932	1.47374	0.00410093	0.0479653	0.748801	Peptidase aspartic	Aspartyl protease family protein At5g10770 OS=Arabidopsis thaliana	XP_008379443.1 PREDICTED: aspartyl protease family protein At5g10770-like [Malus domestica]	-
PCP013467	257.597	92.8599	566.221	6.8167	6.38129	7.30667	134.957	98.9078	105.975	6.05917	9.37941	6.43047	-4.4483	0.00460055	-0.358588	0.614019	-3.81127	0.00115119	0.0781575	0.744819	Peptidase aspartic	Aspartyl protease family protein At5g10770 OS=Arabidopsis thaliana	XP_009363292.1 PREDICTED: aspartyl protease family protein At5g10770-like [Pyrus x bretschneideri]	-
PCP024121	2.7121	2.42598	0.690717	6.94298	6.47523	5.63861	2.20904	1.79647	2.56488	5.01975	5.07807	4.92644	1.1092	0.00404499	-0.253789	0.069955	1.0085	0.00289992	-0.276512	0.0568073	Domain of unknown function DUF547		KDO79294.1 hypothetical protein CISIN_1g008059mg [Citrus sinensis]	-
PCP013490	0.456251	0.83322	0.090377	3.41662	3.36461	3.10257	0.99204	1.1727	1.27461	3.34261	2.30348	3.54424	1.43429	0.00216541	0.355981	0.111426	0.949696	0.0209774	-0.104649	0.599205	Actin-binding FH2	Formin-like protein 13 OS=Arabidopsis thaliana	XP_009363746.1 PREDICTED: formin-like protein 3 [Pyrus x bretschneideri]	-
PCP015024	1.89837	2.32976	0.092762	5.94711	5.83252	5.26682	2.19864	2.64168	2.0415	6.70206	4.74351	6.42156	1.20212	0.00547852	-0.00731837	0.973855	1.07636	0.0156002	0.0279849	0.878508	Actin-binding FH2	Formin-like protein 18 OS=Arabidopsis thaliana	XP_009363746.1 PREDICTED: formin-like protein 3 [Pyrus x bretschneideri]	-
PCP015034	0.61726	0.286825	0.035994	3.05657	2.61228	2.64227	0.435694	0.389321	0.416688	1.94443	2.58102	1.83896	1.40795	0.00158187	-0.064871	0.639167	1.1128	0.00466551	-0.277685	0.147339	Chloramphenicol acetyltransferase-like domain	Brassinosteroid-related acyltransferase 1 OS=Arabidopsis thaliana	XP_009363879.1 PREDICTED: brassinosteroid-related acyltransferase 1-like [Pyrus x bretschneideri]	-
PCP015037	13.4484	5.47345	17.3566	1.65359	1.62485	1.41487	4.54882	1.91671	2.86686	1.48177	1.42521	1.22526	-1.97946	0.0196429	-1.26216	0.130096	-0.501837	0.189599	-0.112183	0.247647	Zinc finger, C2H2	Zinc finger protein 1 OS=Arabidopsis thaliana	XP_009363923.1 PREDICTED: zinc finger protein 3 [Pyrus x bretschneideri]	C2H2
PCP015039	23.2892	19.0735	33.1646	9.05398	9.50836	11.031	19.8582	17.5885	19.1441	10.0431	7.95346	8.79791	-1.0726	0.00680437	-0.121176	0.477337	-0.880911	0.000955513	-0.179027	0.214362	Domain of unknown function DUF862, eukaryotic	DeSI-like protein At4g17486 OS=Arabidopsis thaliana	XP_008378831.1 PREDICTED: deSI-like protein At4g17486 [Malus domestica]	-
PCP015040	8.53928	7.71073	3.1586	20.6547	21.954	20.2245	10.4599	17.3913	22.7452	26.7432	25.819	28.521	1.34131	0.00174332	0.836985	0.145799	0.658622	0.225793	0.374499	0.00532109	DNA-binding, integrase-type	Ethylene-responsive transcription factor ERF003 OS=Arabidopsis thaliana	XP_009363957.1 PREDICTED: ethylene-responsive transcription factor ERF003 [Pyrus x bretschneideri]	ERF
PCP016691	15.8366	16.3954	15.1313	8.4923	5.79205	8.21407	19.4534	21.6582	22.5593	7.03217	5.44699	5.96029	-1.04107	0.0111163	0.37078	0.0224053	-1.56568	0.00142673	-0.357805	0.0119243	No apical meristem (NAM) protein	NAC domain-containing protein 92 OS=Arabidopsis thaliana	XP_009338985.1 PREDICTED: NAC domain-containing protein 100-like [Pyrus x bretschneideri]	NAC
PCP016693	6.31672	18.5168	6.68426	20.422	8.85394	26.2365	17.3654	8.68063	17.7681	29.8793	23.4834	22.6621	0.57323	0.485446	0.244192	0.742457	1.22371	0.010405	0.258813	0.332657	Xyloglucan fucosyltransferase	Galactoside 2-alpha-L-fucosyltransferase OS=Pisum sativum	XP_009338963.1 PREDICTED: galactoside 2-alpha-L-fucosyltransferase-like [Pyrus x bretschneideri]	-
PCP016701	4.17321	4.16838	3.75597	11.2185	9.97157	8.40686	3.60776	5.02392	4.30068	6.1644	7.76327	6.90709	1.07327	0.0044573	0.0352842	0.83486	0.425379	0.0318288	-0.406809	0.0742583	Actin-binding FH2	Formin-like protein 20 OS=Arabidopsis thaliana	XP_008393189.1 PREDICTED: formin-like protein 20 [Malus domestica]	-
PCP016710	1.33144	2.52441	0.449375	4.58447	6.94364	4.60351	0.657955	0.829824	0.817278	4.6086	4.626	6.17325	1.2223	0.0416545	-0.756172	0.0624019	1.69633	0.00154607	0.0726233	0.632552	Flavin monooxygenase-like	Flavin-containing monooxygenase FMO GS-OX-like 9 OS=Arabidopsis thaliana	XP_009338776.1 PREDICTED: flavin-containing monooxygenase FMO GS-OX-like 9 [Pyrus x bretschneideri]	-
PCP035624	47.02	16.2582	72.0878	7.30049	5.27666	6.01885	28.1296	17.4878	24.6304	5.60778	4.79965	6.1318	-2.116	0.0374172	-0.210996	0.774518	-1.70318	0.00553388	-0.189776	0.306566	Tyrosine-protein kinase, catalytic domain		XP_017188438.1 PREDICTED: E3 ubiquitin-protein ligase KEG-like isoform X2 [Malus domestica]	-
PCP035625	3.06957	3.44224	2.73643	5.00331	4.49842	5.01152	2.68825	1.89576	2.50286	5.76578	4.78721	5.12237	0.462751	0.00500966	-0.372744	0.0786441	1.05178	0.000675476	0.0427603	0.384333	Ubiquitin supergroup		XP_008373977.1 PREDICTED: uncharacterized protein LOC103437282 [Malus domestica]	-
PCP024129	1.74848	1.29912	3.52234	0.255991	0.152098	0.151751	0.730518	0.149521	0.244173	0.200451	0.088471	0.082055	-1.14158	0.00380356	-0.855518	0.0618166	-0.1122	0.62952	-0.108536	0.15621	-		XP_017184991.1 PREDICTED: uncharacterized membrane protein At3g27390-like [Malus domestica]	-
PCP044487	18.2131	22.7086	2.13087	37.5785	41.5716	39.3349	13.3872	20.0471	20.6774	37.536	38.7348	40.5857	1.10331	0.0285725	-0.359724	0.405171	0.989547	0.0289476	0.0107786	0.775965	Tubulin, C-terminal	Tubulin beta chain OS=Hordeum vulgare	XP_008351670.1 PREDICTED: tubulin beta chain [Malus domestica]	-
PCP023046	199.403	101.678	336.747	62.0445	74.8405	61.2136	116.631	80.1716	115.971	65.2502	72.245	64.6302	-1.1749	0.0483014	-0.417776	0.457653	-0.458093	0.120666	0.0904917	0.32275	Thiolase, C-terminal	3-ketoacyl-CoA thiolase 2, peroxisomal OS=Arabidopsis thaliana	XP_009376354.1 PREDICTED: 3-ketoacyl-CoA thiolase 2, peroxisomal [Pyrus x bretschneideri]	-
PCP023049	53.3498	64.9896	35.0512	133.265	163.237	128.574	37.7659	47.9511	41.3823	157.503	140.698	139.886	1.3071	0.0086351	-0.506155	0.0890217	1.73885	0.00154294	0.0830346	0.577397	Chalcone/stilbene synthase, active site	Chalcone synthase 2 OS=Camellia sinensis	NP_001306743.1 chalcone synthase-like [Pyrus x bretschneideri] ADP09376.1 chalcone synthase [Pyrus pyrifolia] AGV40323.1 chalcone synthase [Pyrus x bretschneideri]	-
PCP023048	7.27286	11.1711	14.2764	16.7704	30.7083	18.7136	0.749885	2.16194	1.47819	39.5501	34.967	35.7971	1.15336	0.0414755	-1.9957	0.0127924	3.84627	0.00135754	0.868892	0.0406283	Chalcone/stilbene synthase, active site	Polyketide synthase 5 OS=Rubus idaeus	AFQ92052.1 chalcone synthase [Pyrus pyrifolia] AGL81345.1 chalcone synthase [Pyrus communis]	-
PCP024642	6.84584	15.7593	31.5913	2.19873	4.82219	3.49799	14.0019	9.20831	7.89642	5.43201	5.91897	4.47922	-1.44975	0.0470008	0.051947	0.928023	-0.748703	0.113049	0.604796	0.1244	Cytochrome P450, E-class, group I	Cytochrome P450 94A1 OS=Vicia sativa	XP_009367721.1 PREDICTED: cytochrome P450 94A1-like [Pyrus x bretschneideri]	-
PCP036570	3.30866	3.64819	5.43337	0.153676	0.47973	0.904804	3.12877	5.01405	2.927	0.504561	2.18206	0.709857	-1.62917	0.00895428	0.104331	0.686452	-1.57374	0.0256244	0.514111	0.348489	-		#N/A	-
PCP026313	5.89745	9.22967	1.36709	14.9957	15.2479	14.8388	6.54249	6.01081	7.9917	8.84713	7.4046	9.42431	1.05186	0.0290746	-0.235235	0.424607	0.380056	0.117884	-0.754092	0.00704773	-		XP_009343450.1 PREDICTED: uncharacterized protein LOC103935407 [Pyrus x bretschneideri]	-
PCP036881	1.42566	1.1397	0.052948	0.504816	0.287666	0.092184	5.51565	4.63098	4.02642	2.75233	0.831266	1.51624	-0.757209	0.0311238	1.24573	0.0051443	-0.864751	0.090913	0.909113	0.0842018	-		#N/A	-
PCP026318	14.2658	17.9861	17.8901	5.82582	5.2911	5.72051	19.0496	21.8015	16.2832	8.56974	10.6058	7.57354	-1.37732	0.00158077	0.253261	0.276733	-1.12311	0.014027	0.560896	0.0394319	Tyrosine-protein kinase, catalytic domain	Receptor-like cytoplasmic kinase 176 OS=Oryza sativa subsp. japonica	XP_018500034.1 PREDICTED: protein kinase APK1A, chloroplastic-like [Pyrus x bretschneideri]	-
PCP026323	26.338	35.3571	16.1783	24.0756	23.5985	18.7511	28.8485	36.1941	35.5465	9.95253	10.5964	11.2012	-0.388907	0.199125	0.0765382	0.767239	-1.66392	0.000904172	-0.942973	0.00396571	Barwin-like endoglucanase	Expansin-A4 OS=Arabidopsis thaliana	XP_009343581.1 PREDICTED: expansin-A4-like [Pyrus x bretschneideri]	-
PCP026324	19.9415	15.2893	28.9204	7.73687	7.8086	8.13263	13.3448	11.5813	14.0348	11.762	11.8589	10.8829	-1.10196	0.00545702	-0.372416	0.164203	-0.0715168	0.439327	0.478875	0.00184944	Ubiquitin supergroup	Telomere repeat-binding protein 5 OS=Arabidopsis thaliana	XP_009343592.1 PREDICTED: telomere repeat-binding protein 3-like [Pyrus x bretschneideri]	-
PCP026327	2.79328	2.50054	5.64544	0.853086	0.434689	0.866274	2.49267	0.953789	2.4454	0.223056	0.459265	0.579069	-1.16764	0.0131241	-0.330551	0.488707	-0.871059	0.111053	-0.294476	0.23391	DVL		ONI24388.1 hypothetical protein PRUPE_2G237800 [Prunus persica]	-
PCP024137	96.5687	34.7416	159.18	11.8946	13.2841	12.411	65.928	33.4727	59.7186	19.5278	16.5263	15.5357	-2.22206	0.0263478	-0.142416	0.861065	-1.15024	0.0156635	0.404632	0.0442819	Protein of unknown function DUF1685		XP_009367070.1 PREDICTED: uncharacterized protein LOC103956762 [Pyrus x bretschneideri]	-
PCP037197	1.22191	1.86876	0.225111	6.8018	8.1256	6.69715	2.65989	1.55556	3.34278	5.39377	5.80995	5.9693	1.77542	0.00415631	0.346756	0.319573	1.13057	0.0261121	-0.226557	0.00326122	Tyrosine-protein kinase, catalytic domain	Receptor-like cytosolic serine/threonine-protein kinase RBK1 OS=Arabidopsis thaliana	XP_009335648.1 PREDICTED: receptor-like cytosolic serine/threonine-protein kinase RBK2 [Pyrus x bretschneideri]	-
PCP027820	9.31362	4.70154	14.501	2.70979	3.05254	2.25208	5.20881	3.82622	4.04531	2.13901	2.06902	2.44602	-1.12714	0.0412068	-0.47365	0.311608	-0.684247	0.026313	-0.135076	0.233333	Breast carcinoma amplified sequence 3	Autophagy-related protein 18h OS=Arabidopsis thaliana	XP_009335646.1 PREDICTED: autophagy-related protein 18h [Pyrus x bretschneideri]	-
PCP027823	8.14554	10.0652	9.6028	5.39332	5.03787	5.36652	13.3256	11.7469	10.6625	4.3572	5.29117	5.86217	-0.68997	0.00724587	0.361639	0.105256	-1.16569	0.00556764	-0.00117209	0.992927	Alpha/beta hydrolase fold-3	Gibberellin receptor GID1C OS=Arabidopsis thaliana	XP_009335651.1 PREDICTED: gibberellin receptor GID1C-like [Pyrus x bretschneideri]	-
PCP027828	24.1851	8.02924	47.6981	5.07683	4.83386	4.71844	13.3307	10.2207	14.0152	4.99471	4.87834	4.73638	-1.47675	0.080308	-0.0855895	0.903255	-1.05586	0.0032882	-0.00928485	0.813119	NAD(P)-binding domain	Bifunctional 3-dehydroquinate dehydratase/shikimate dehydrogenase, chloroplastic OS=Arabidopsis thaliana	XP_009341996.1 PREDICTED: bifunctional 3-dehydroquinate dehydratase/shikimate dehydrogenase, chloroplastic-like isoform X1 [Pyrus x bretschneideri]	-
PCP029350	21.185	26.0493	5.92295	48.6087	53.8147	43.8337	29.5853	28.4052	37.7547	46.8855	36.5882	41.8226	1.14397	0.0211309	0.284253	0.212607	0.538456	0.0433536	-0.213887	0.272584	Esterase, SGNH hydrolase-type, subgroup	GDSL esterase/lipase LTL1 OS=Arabidopsis thaliana	XP_009379724.1 PREDICTED: GDSL esterase/lipase At5g33370-like [Pyrus x bretschneideri]	-
PCP037517	125.91	161.945	2.92226	394.033	396.845	379.491	172.106	186.947	230.437	404.108	312.564	325.459	1.77322	0.0253454	0.0990038	0.788784	0.966371	0.014017	-0.215787	0.177802	Lipase, GDSL	GDSL esterase/lipase LTL1 OS=Arabidopsis thaliana	XP_009379726.1 PREDICTED: GDSL esterase/lipase At5g33370-like [Pyrus x bretschneideri]	-
PCP044490	4.95798	2.57447	7.28409	0.35453	0.259008	0.345348	2.68612	2.48523	2.30505	0.321885	0.450868	0.373767	-1.86953	0.00780814	-0.352351	0.330033	-1.36813	0.000403127	0.061522	0.39543	Tyrosine-protein kinase, catalytic domain	Protein SUPPRESSOR OF NPR1-1 CONSTITUTIVE 4 OS=Arabidopsis thaliana	XP_008389023.2 PREDICTED: rust resistance kinase Lr10-like [Malus domestica]	-
PCP029362	43.7541	26.8024	83.5452	5.58041	5.72885	6.62447	25.2717	20.2171	20.5536	3.77352	4.81899	3.82344	-2.42863	0.00392461	-0.551411	0.193784	-2.15921	0.00148342	-0.441915	0.0501195	Vacuolar protein sorting-associated protein 62		XP_009379740.1 PREDICTED: uncharacterized protein LOC103968124 [Pyrus x bretschneideri]	-
PCP024140	58.4704	18.8793	80.4745	4.95894	6.24863	4.50158	17.872	6.94049	17.8855	3.60617	3.98462	3.09899	-2.5457	0.0227954	-1.27039	0.246309	-1.23418	0.066071	-0.388581	0.0728864	Zeaxanthin epoxidase	Zeaxanthin epoxidase, chloroplastic OS=Prunus armeniaca PE=2 SV=1	XP_018505293.1 PREDICTED: zeaxanthin epoxidase, chloroplastic-like [Pyrus x bretschneideri]	-
PCP037781	1.83528	3.32723	0.473987	0.755695	0.916085	1.02377	5.17567	4.70019	2.92702	1.46578	1.91596	1.72794	-0.803092	0.0551667	0.495083	0.296931	-1.07279	0.0277707	0.536188	0.0132031	C2 membrane targeting protein	Phosphoinositide phospholipase C 4 OS=Arabidopsis thaliana	XP_009347256.1 PREDICTED: phosphoinositide phospholipase C 4-like [Pyrus x bretschneideri]	-
PCP030822	3.73098	8.42164	1.00025	15.6973	15.1664	14.6636	6.53972	4.87165	6.1707	8.65524	7.20477	8.09209	1.3923	0.0400528	-0.093088	0.833835	0.547194	0.0107159	-0.871228	0.00179829	Double Clp-N motif	Protein SMAX1-LIKE 6 OS=Arabidopsis thaliana	XP_009347249.1 PREDICTED: protein SMAX1-LIKE 6 [Pyrus x bretschneideri]	-
PCP030824	4.31448	5.97889	0	13.4294	11.8463	12.8761	7.71357	4.19224	8.08344	9.90169	8.82783	8.91164	1.32957	0.00863643	0.0796775	0.788163	0.747419	0.045316	-0.469375	0.000541995	-		XP_009347251.2 PREDICTED: uncharacterized protein LOC103938926 [Pyrus x bretschneideri]	-
PCP030831	0.863979	1.45998	0.347862	3.19745	3.65702	4.32029	1.13051	0.912199	0.912435	3.56419	3.85727	3.72797	1.1776	0.0094412	-0.156211	0.434408	1.25003	0.000605668	0.00393788	0.976822	Acyl-CoA N-acyltransferase	Increased DNA methylation 1 OS=Arabidopsis thaliana	XP_009353867.1 PREDICTED: gibberellin 2-beta-dioxygenase 8-like [Pyrus x bretschneideri]	-
PCP024143	3.93702	6.03487	1.19173	7.91479	7.04721	9.21932	5.21988	4.84982	4.31448	10.8801	12.7648	13.3041	0.694586	0.0462728	-0.116751	0.669092	1.10686	0.00235152	0.544805	0.0394566	Lipase, class 3		XP_009367158.1 PREDICTED: uncharacterized protein LOC103956839 isoform X1 [Pyrus x bretschneideri]	-
PCP000653	3.02259	6.96365	2.25991	1.88541	1.15982	2.19924	5.01366	5.70761	3.76046	0.987221	0.403215	1.52439	-1.02807	0.081061	-0.00177663	0.997121	-1.67998	0.0232701	-0.596151	0.161409	DNA-binding, integrase-type	Ethylene-responsive transcription factor 1B OS=Arabidopsis thaliana	XP_009373990.1 PREDICTED: ethylene-responsive transcription factor 1B-like [Pyrus x bretschneideri]	ERF
PCP002205	1.70356	4.02364	0.269746	4.53388	5.06084	5.66546	2.39804	1.30727	0.79168	5.27179	6.63379	6.27745	0.821299	0.111586	-0.709338	0.262178	1.48551	0.0321414	0.242853	0.159611	Tyrosine-protein kinase, catalytic domain	Receptor-like serine/threonine-protein kinase At1g78530 OS=Arabidopsis thaliana	XP_009339374.1 PREDICTED: receptor-like serine/threonine-protein kinase At1g78530 [Pyrus x bretschneideri]	-
PCP002217	10.0091	12.3826	13.3079	5.41605	5.35303	5.09095	16.8143	14.3824	10.1308	5.51798	6.15318	6.35434	-0.961148	0.00254541	0.282323	0.399019	-1.14752	0.0249176	0.182529	0.0363325	C2 membrane targeting protein	C2 domain-containing protein At1g53590 OS=Arabidopsis thaliana	XP_009339329.1 PREDICTED: C2 domain-containing protein At1g53590-like isoform X3 [Pyrus x bretschneideri]	-
PCP003902	81.6572	146.274	65.5519	38.545	29.3444	46.0234	106.482	105.453	84.1576	53.6132	54.2846	57.8315	-1.49698	0.0249347	-0.188714	0.647339	-0.890994	0.00841587	0.466304	0.0707975	Myb domain, DNA-binding	Transcription factor KUA1 OS=Arabidopsis thaliana	XP_009353549.1 PREDICTED: uncharacterized protein LOC103944815 [Pyrus x bretschneideri] XP_009342531.1 PREDICTED: uncharacterized protein LOC103934507 [Pyrus x bretschneideri]	MYB_related
PCP005562	91.7365	115.285	19.3957	196.425	183.22	178.621	81.3465	84.1389	82.446	189.891	170.582	181.237	0.996458	0.0197969	-0.463982	0.110445	1.14142	0.000329347	-0.0616852	0.419136	Heavy metal-associated domain, HMA	Heavy metal-associated isoprenylated plant protein 7 OS=Arabidopsis thaliana	XP_009375522.1 PREDICTED: heavy metal-associated isoprenylated plant protein 3-like [Pyrus x bretschneideri]	-
PCP038955	3.07553	4.87594	1.37507	1.53873	1.21088	1.28912	7.69777	5.49912	4.94844	2.00465	1.5949	2.49391	-0.999372	0.0181857	0.435572	0.248976	-1.17383	0.0267987	0.344953	0.12821	C2 domain	C2 and GRAM domain-containing protein At1g03370 OS=Arabidopsis thaliana	XP_009359067.1 PREDICTED: C2 and GRAM domain-containing protein At1g03370-like [Pyrus x bretschneideri]	-
PCP005573	15.4227	6.43243	32.4037	1.00873	1.53656	2.21083	7.70247	5.48583	7.98236	1.18167	2.19428	1.26341	-2.2317	0.0223031	-0.394208	0.519101	-1.62462	0.0148479	0.00982091	0.977187	Phosphofructokinase	ATP-dependent 6-phosphofructokinase 2 OS=Arabidopsis thaliana	XP_009349890.1 PREDICTED: ATP-dependent 6-phosphofructokinase 2 [Pyrus x bretschneideri]	-
PCP024151	2.82594	3.35188	0.020596	10.9109	10.3241	9.58536	2.99873	3.7227	3.97758	10.2883	10.9586	9.71796	1.59208	0.00330941	0.0279552	0.901	1.29188	0.00307972	0.0108966	0.902198	DNA polymerase alpha catalytic subunit, N-terminal domain	DNA polymerase alpha catalytic subunit OS=Oryza sativa subsp. japonica	XP_018500010.1 PREDICTED: DNA polymerase alpha catalytic subunit-like [Pyrus x bretschneideri]	-
PCP007130	42.2197	44.5178	1.21784	97.5913	105.548	92.0543	36.0694	44.8878	44.5377	70.9507	81.3339	84.8271	1.44057	0.031535	-0.3365	0.381765	0.778992	0.0082441	-0.253714	0.00950191	Thaumatin, conserved site	Thaumatin-like protein 1 OS=Arabidopsis thaliana	XP_009340234.1 PREDICTED: thaumatin-like protein 1b [Pyrus x bretschneideri]	-
PCP044494	12.3577	7.78005	17.4036	4.14916	3.3947	3.74108	8.2331	7.93013	7.36834	4.0093	4.3055	3.35495	-1.24805	0.0173933	-0.245361	0.398899	-0.841399	0.00771401	-0.00195862	0.987084	Protein of unknown function DUF2358		XP_014634504.1 PREDICTED: uncharacterized protein LOC100795419 isoform X1 [Glycine max] KRH43689.1 hypothetical protein GLYMA_08G164500 [Glycine max]	-
PCP011876	133.606	122.628	138.2	46.9689	54.3373	68.5986	127.834	150.521	133.718	102.721	113.052	85.5426	-1.19168	0.00973166	0.113701	0.34065	-0.488441	0.0805045	0.792023	0.0417953	-		XP_009342657.1 PREDICTED: uncharacterized protein LOC103934624 [Pyrus x bretschneideri]	-
PCP011877	6.53764	4.70471	5.23559	18.8121	15.0746	16.794	13.8086	13.0684	12.9406	26.4707	27.9817	22.941	1.43487	0.00392574	1.1127	0.00608142	0.938984	0.00398935	0.535568	0.0202637	Phosphomannose isomerase, type I, conserved site	Mannose-6-phosphate isomerase 1 OS=Arabidopsis thaliana	XP_009345680.1 PREDICTED: mannose-6-phosphate isomerase 1-like [Pyrus x bretschneideri]	-
PCP011885	4.34819	4.67135	0.321646	12.6642	13.046	13.7286	3.00454	4.27927	4.04888	12.6175	13.6326	13.1177	1.48891	0.00223218	-0.341017	0.270833	1.4772	0.0022222	0.00387073	0.945297	Fatty acid hydroxylase	Delta(7)-sterol-C5(6)-desaturase OS=Nicotiana tabacum PE=2 SV=1	XP_009344734.1 PREDICTED: delta(7)-sterol-C5(6)-desaturase-like [Pyrus x bretschneideri] XP_009345691.1 PREDICTED: delta(7)-sterol-C5(6)-desaturase-like [Pyrus x bretschneideri]	-
PCP011886	13.2152	7.12425	17.3676	8.06531	7.21008	6.26643	11.4514	12.5202	11.6998	5.38414	6.15907	4.95661	-0.451812	0.256974	0.31233	0.402925	-1.03034	0.00279024	-0.319073	0.116108	-		XP_009345692.1 PREDICTED: protein ABHD17B-like [Pyrus x bretschneideri]	-
PCP011889	8.75772	11.5768	13.5141	3.41333	3.69138	3.14719	16.8985	14.0987	12.3828	3.86636	3.44938	3.57654	-1.34377	0.00208324	0.498211	0.105223	-1.68435	0.00230965	0.0791122	0.373848	-		XP_018500359.1 PREDICTED: LEAF RUST 10 DISEASE-RESISTANCE LOCUS RECEPTOR-LIKE PROTEIN KINASE-like 2.7 [Pyrus x bretschneideri]	-
PCP013494	14.9494	7.22327	31.5694	0.378491	0.230954	0.464657	2.21944	2.58266	1.454	0.198052	0.483383	0.169856	-3.19066	0.00444141	-1.79842	0.0233472	-1.40788	0.00852263	-0.107342	0.539977	Oxoglutarate/iron-dependent oxygenase	1-aminocyclopropane-1-carboxylate oxidase 1 OS=Malus domestica PE=1 SV=1	NP_001289250.1 1-aminocyclopropane-1-carboxylate oxidase 1 [Pyrus x bretschneideri] BAA76387.1 ACC oxidase [Pyrus pyrifolia] ABO38176.1 ACC oxidase [Pyrus pyrifolia] ABY51681.2 1-aminocyclopropane-1-carboxylate oxidase [Pyrus x bretschneideri] ACJ12491.1 1-aminocyclopropane-1-carboxylate [Pyrus x bretschneideri] AFA46526.1 ACC oxidase [Pyrus pyrifolia]	-
PCP024157	2.29237	3.72839	0.528114	7.21641	7.36024	5.94833	3.1908	3.91624	5.14505	7.58584	8.06627	7.41905	1.0828	0.0287337	0.257001	0.462699	0.800828	0.0396974	0.185287	0.143745	Protein of unknown function DUF869, plant	Filament-like plant protein 7 OS=Arabidopsis thaliana	XP_009367334.1 PREDICTED: filament-like plant protein 7 [Pyrus x bretschneideri] XP_018505336.1 PREDICTED: filament-like plant protein 7 [Pyrus x bretschneideri]	-
PCP013501	2.85445	2.73603	0.579669	9.60466	9.18564	9.56823	1.84861	2.61751	2.72941	5.81934	6.41834	5.86254	1.53793	0.000173367	-0.247148	0.305442	0.993102	0.00979409	-0.573888	0.00166007	-	Uncharacterized membrane protein At1g16860 OS=Arabidopsis thaliana	XP_009357525.1 PREDICTED: uncharacterized membrane protein At1g16860-like isoform X1 [Pyrus x bretschneideri]	-
PCP015049	4.9706	3.09872	5.13235	1.14776	1.70571	1.47453	3.43027	3.94178	2.8592	1.90782	1.74887	1.14019	-1.03766	0.0193344	-0.143108	0.603989	-0.753737	0.0513558	0.0822123	0.713598	Protein of unknown function DUF1442		XP_009362131.1 PREDICTED: uncharacterized protein LOC103952287 [Pyrus x bretschneideri]	-
PCP016718	2.08573	1.51787	12.0865	0.34162	0.04051	0.230231	0.829118	0.401579	1.96432	0.402522	0.632967	0.528648	-1.37433	0.0216976	-0.394903	0.520248	-0.198567	0.667042	0.313794	0.116783	Barwin-like endoglucanase	Expansin-like B1 OS=Oryza sativa subsp. japonica	XP_009371879.1 PREDICTED: expansin-like B1 [Pyrus x bretschneideri] XP_009339396.1 PREDICTED: expansin-like B1 [Pyrus x bretschneideri]	-
PCP041384	9.58627	9.07664	0.429171	17.9919	20.8209	18.2913	6.17972	5.8256	8.74781	17.6967	18.6074	16.9733	1.14002	0.026028	-0.607053	0.0344023	1.35556	0.00765973	-0.0597017	0.434335	Thioredoxin-like fold		XP_008392638.1 PREDICTED: uncharacterized protein At3g28850-like [Malus domestica]	-
PCP001741	3.34092	2.93988	0	11.0747	12.4935	11.0379	1.54187	1.73715	2.07871	10.2933	12.6186	9.016	1.73266	0.0038195	-0.713512	0.0160293	2.05786	0.00237682	-0.0833391	0.639078	Peptidase M28	Probable glutamate carboxypeptidase VP8 OS=Zea mays	XP_008387163.1 PREDICTED: probable glutamate carboxypeptidase 2 [Malus domestica]	-
PCP019862	8.40984	13.8404	0.0458342	45.0568	39.6001	43.0022	1.8408	2.45815	2.0907	23.1038	31.5451	21.5634	2.09701	0.00832333	-2.13849	0.0135803	2.94446	0.000983664	-0.744324	0.0375735	-		#N/A	-
PCP019868	3.0191	3.1645	0.920777	7.82911	8.7952	8.19142	3.7031	4.6863	4.43384	6.50151	5.66486	6.23586	1.25314	0.00239952	0.297548	0.157052	0.423041	0.052034	-0.372783	0.0191221	Myb domain, DNA-binding	Transcription factor MYB12 OS=Arabidopsis thaliana	XP_009378690.1 PREDICTED: uncharacterized protein LOC103967156 [Pyrus x bretschneideri]	MYB
PCP019869	25.9651	22.518	45.6761	6.4639	6.88733	7.31883	17.0281	13.3223	17.3594	10.2506	9.53458	9.41085	-1.73329	0.000703845	-0.543199	0.0897695	-0.504127	0.0103896	0.427444	0.00644335	Lipase, class 3		XP_009378692.1 PREDICTED: uncharacterized protein LOC103967158 isoform X1 [Pyrus x bretschneideri]	-
PCP019872	3.30074	4.64792	0.434043	9.99615	8.42636	9.1984	3.35122	4.39413	5.09531	9.54593	8.66502	8.56553	1.15438	0.00757581	-0.0277676	0.927155	0.950438	0.0195495	-0.0858056	0.155908	Tetratricopeptide repeat		XP_009378699.1 PREDICTED: uncharacterized protein LOC103967162 isoform X1 [Pyrus x bretschneideri]	-
PCP021455	16.4973	14.0334	32.1081	3.59312	4.4332	5.1816	15.1799	14.768	13.9737	5.74772	6.9508	5.56194	-1.66248	0.0033191	0.01489	0.903505	-1.18209	0.00249864	0.406589	0.113658	Zinc finger, RING/FYVE/PHD-type	RING-H2 finger protein ATL54 OS=Arabidopsis thaliana	XP_017178854.1 PREDICTED: RING-H2 finger protein ATL54-like [Malus domestica]	-
PCP021456	23.8934	66.1417	3.67102	3.88428	9.5944	14.5806	8.89669	10.573	8.78738	26.6242	30.9121	33.3002	-1.92103	0.115175	-2.16302	0.0440832	1.42098	3.54e-05	1.80247	0.0578144	-		XP_008338548.1 PREDICTED: uncharacterized protein LOC103401613 [Malus domestica] XP_008361471.1 PREDICTED: uncharacterized protein LOC103425177 [Malus domestica]	-
PCP021457	1.8803	13.5039	0.101248	0.423902	0.732012	1.18802	1.13908	0.795233	1.1244	3.36341	2.0827	3.46798	-1.70859	0.157592	-1.84834	0.141372	1.10863	0.0158162	1.11491	0.0320324	-		XP_008338549.1 PREDICTED: uncharacterized protein LOC103401614 [Malus domestica]	-
PCP021459	8.38657	7.21712	13.3371	0.435963	0.449197	0.522672	3.31318	1.24774	1.8102	0.569193	0.302345	0.520049	-2.62721	0.000138297	-1.52884	0.0330381	-0.800751	0.0883309	-0.0366624	0.724216	-		XP_008338570.1 PREDICTED: uncharacterized protein LOC103401633 [Malus domestica]	-
PCP021461	11.0422	13.8746	21.571	5.97195	6.35604	6.78615	16.8311	17.6019	14.0396	7.01692	6.76151	6.37796	-0.907642	0.00597829	0.414061	0.0715057	-1.17605	0.00335944	0.0518605	0.483203	DHBP synthase RibB-like alpha/beta domain	Bifunctional riboflavin biosynthesis protein RIBA 1, chloroplastic OS=Arabidopsis thaliana	XP_008338552.1 PREDICTED: bifunctional riboflavin biosynthesis protein RIBA 1, chloroplastic-like [Malus domestica]	-
PCP044501	113.044	41.8036	139.557	7.3752	8.91543	9.06812	47.1927	31.2274	41.4075	4.97327	5.79646	4.4517	-2.95937	0.0114614	-0.756846	0.312974	-2.59226	0.00148861	-0.622158	0.0255116	-		XP_008235138.1 PREDICTED: uncharacterized protein LOC103333999 [Prunus mume]	-
PCP023062	9.14443	11.2697	4.91108	27.0025	24.6196	28.3171	2.58517	4.91821	4.22095	12.8019	15.4809	13.9172	1.35865	0.00120071	-1.2543	0.0361389	1.44717	0.0105399	-0.882369	0.00445634	Pectin lyase fold	Probable polygalacturonase OS=Vitis vinifera	XP_009349812.1 PREDICTED: probable polygalacturonase [Pyrus x bretschneideri]	-
PCP023064	1.91634	2.54542	0	3.88139	5.07925	4.40592	0.549494	0.829396	0.555863	3.71041	3.76008	4.22895	0.875156	0.04065	-1.06982	0.0194014	1.47336	0.000295151	-0.097368	0.321794	Xyloglucan endotransglucosylase/hydrolase	Probable xyloglucan endotransglucosylase/hydrolase protein 32 OS=Arabidopsis thaliana	NP_001280929.1 probable xyloglucan endotransglucosylase/hydrolase protein 32 precursor [Malus domestica] XP_008387537.1 PREDICTED: probable xyloglucan endotransglucosylase/hydrolase protein 32 isoform X2 [Malus domestica] XP_017191502.1 PREDICTED: probable xyloglucan endotransglucosylase/hydrolase protein 32 isoform X2 [Malus domestica] ACD03233.1 xyloglucan endotransglucosylase/hydrolase 9 [Malu…	-
PCP025744	7.28746	8.25938	0.934172	13.3225	14.9415	15.2641	4.87072	7.27499	5.47256	17.3826	18.4992	16.8666	0.96194	0.0181293	-0.488588	0.226401	1.31247	0.00396318	0.272477	0.0434021	Domain of unknown function DUF630		XP_018498455.1 PREDICTED: uncharacterized protein LOC103929136 [Pyrus x bretschneideri]	-
PCP024672	12.5877	4.20081	13.7237	0	0	0.070313	2.89373	0	1.29257	0	0	0	-3.10162	0.00922967	-2.04942	0.12557	-0.565356	0.437303	#N/A	#N/A	-		ONI07344.1 hypothetical protein PRUPE_5G114500 [Prunus persica]	-
PCP043140	76.7365	184.545	11.2468	29.6892	40.9623	57.7081	171.355	156.311	115.546	57.9826	53.68	72.1319	-1.29444	0.131422	0.0878544	0.89586	-1.33881	0.0179252	0.545635	0.230422	Allene oxide cyclase	Allene oxide cyclase, chloroplastic OS=Oryza sativa subsp. japonica	XP_009357038.1 PREDICTED: allene oxide cyclase 4, chloroplastic-like [Pyrus x bretschneideri]	-
PCP029372	0.838268	1.15863	0.491421	3.50447	2.45466	3.13768	1.56863	1.21351	1.02131	3.17386	2.51486	2.78441	1.02198	0.00573245	0.152691	0.423787	0.833527	0.0128033	-0.153116	0.125391	Domain of unknown function DUF2828		XP_009335240.1 PREDICTED: uncharacterized protein LOC103927976 isoform X1 [Pyrus x bretschneideri] XP_009335241.1 PREDICTED: uncharacterized protein LOC103927976 isoform X1 [Pyrus x bretschneideri]	-
PCP029374	4.61286	13.6181	4.9705	0.9018	0.703089	0.714606	10.6524	11.1585	5.03305	0.34644	0.275758	0.192528	-2.31095	0.019927	0.0652168	0.932738	-3.02841	0.00659061	-0.510589	0.00503253	Plant PDR ABC transporter associated	Pleiotropic drug resistance protein 1 OS=Nicotiana plumbaginifolia	XP_009335239.1 PREDICTED: pleiotropic drug resistance protein 1-like isoform X2 [Pyrus x bretschneideri]	-
PCP025748	75.1937	106.073	91.8565	24.2824	30.7082	31.7424	98.8546	80.6491	64.6312	23.56	43.5999	33.5912	-1.59745	0.00600733	-0.145765	0.663544	-1.50601	0.0244255	0.287789	0.366657	Domain of unknown function DUF4009	4-coumarate--CoA ligase-like 5 OS=Arabidopsis thaliana	XP_009334310.1 PREDICTED: 4-coumarate--CoA ligase-like 5 [Pyrus x bretschneideri]	-
PCP029386	13.7418	27.0059	10.6307	14.7131	27.0527	26.9903	15.2095	15.95	17.0418	55.9087	65.3315	31.7603	0.259276	0.644597	-0.301071	0.479664	1.66666	0.0289413	1.12224	0.113631	Tetratricopeptide repeat-containing domain		XP_009335220.1 PREDICTED: uncharacterized protein LOC103927960 [Pyrus x bretschneideri] XP_009335222.1 PREDICTED: uncharacterized protein LOC103927960 [Pyrus x bretschneideri]	-
PCP029391	3.25215	2.42713	0.928498	6.36769	7.04664	6.2415	2.99941	3.88329	3.882	5.8352	6.49046	6.04091	1.04878	0.00747634	0.197902	0.387172	0.567701	0.0204495	-0.0470769	0.2672	WIYLD domain	Histone-lysine N-methyltransferase SUVR4 OS=Arabidopsis thaliana	XP_008372385.1 PREDICTED: probable inactive histone-lysine N-methyltransferase SUVR2 isoform X1 [Malus domestica]	-
PCP030842	1.20237	1.59079	0.219535	3.24934	4.7778	3.30376	1.04717	0.716665	1.26855	6.08334	4.91303	4.13533	1.06724	0.0271616	-0.336949	0.10667	1.81463	0.000293101	0.366773	0.219168	Protein of unknown function DUF674		XP_008371044.1 PREDICTED: uncharacterized protein LOC103434459 [Malus domestica]	-
PCP030846	36.3683	31.2675	0.439521	139.075	172.268	152.147	6.59691	7.41751	10.861	161.797	294.429	252.601	2.45443	0.0100945	-2.24507	0.00468737	4.46203	0.0016406	0.716073	0.0420479	Aquaporin-like	Aquaporin TIP1-3 OS=Arabidopsis thaliana	XP_009337569.1 PREDICTED: aquaporin TIP1-3 [Pyrus x bretschneideri]	-
PCP030845	5.85228	7.14199	2.03807	15.5244	13.5118	14.66	4.91283	4.76719	5.20667	10.8733	10.818	9.93392	1.13367	0.00221423	-0.413835	0.0387211	0.998327	0.000308886	-0.465245	0.00302537	Mog1/PsbP/DUF1795, alpha/beta/alpha sandwich	Photosynthetic NDH subunit of lumenal location 1, chloroplastic OS=Arabidopsis thaliana	XP_018498709.1 PREDICTED: photosynthetic NDH subunit of lumenal location 1, chloroplastic-like [Pyrus x bretschneideri]	-
PCP030850	51.7399	22.0183	88.089	7.33843	5.71021	7.66532	22.0424	14.8777	24.5313	5.5743	5.44839	4.65714	-2.25801	0.0208597	-0.674709	0.337609	-1.52534	0.00431196	-0.418678	0.0125066	Actin-binding, cofilin/tropomyosin type	Actin-depolymerizing factor 1 OS=Petunia hybrida	XP_009337572.1 PREDICTED: actin-depolymerizing factor 1-like [Pyrus x bretschneideri]	-
PCP030851	12.3045	2.43696	28.126	0.116857	0.0230233	0.0242882	7.0173	4.977	5.48834	0.155161	0	0	-2.82998	0.0325847	0.11665	0.896018	-2.53681	0.000288481	-0.0448075	0.572743	-		XP_008371314.1 PREDICTED: uncharacterized protein LOC103434704 isoform X3 [Malus domestica]	-
PCP000675	3.48768	3.37738	3.5413	1.69647	0.924951	1.31551	4.16754	3.76797	3.50462	0.824925	1.37731	1.18894	-0.971429	0.0117685	0.118481	0.230262	-1.28619	0.00292185	-0.13245	0.585013	Synaptojanin, N-terminal	Phosphoinositide phosphatase SAC2 OS=Arabidopsis thaliana	XP_009357905.1 PREDICTED: phosphoinositide phosphatase SAC2-like [Pyrus x bretschneideri]	-
PCP002222	0.126019	0.192473	0.026099	1.27295	1.61391	1.13485	0.745539	0.90641	1.35649	2.36635	1.22584	2.0219	1.03225	0.00350146	0.761302	0.0221116	0.661504	0.09071	0.274476	0.33928	Domain of unknown function DUF4378		XP_008376816.1 PREDICTED: uncharacterized protein LOC103439943 [Malus domestica]	-
PCP025755	70.9989	98.6673	6.92458	148.943	171.419	154.136	75.2523	89.3342	88.553	172.116	199.363	180.718	1.13277	0.0568742	-0.21087	0.570811	1.03313	0.00276199	0.266852	0.0195862	Multicopper oxidase, type 3	L-ascorbate oxidase homolog OS=Brassica napus	XP_009334388.1 PREDICTED: L-ascorbate oxidase homolog [Pyrus x bretschneideri]	-
PCP002223	2.25825	0.949199	1.60837	0.734625	0.445094	1.09328	1.32347	2.00591	2.08425	0.198534	0.756856	0.327049	-0.563737	0.185842	0.14817	0.690707	-1.14506	0.0185771	-0.332453	0.306794	Transcription factor, K-box	MADS-box protein AGL42 OS=Arabidopsis thaliana	AJW29032.1 SOC1-like MADS-box protein [Pyrus pyrifolia]	MIKC_MADS
PCP002226	8.46891	2.96076	13.6822	2.23361	1.46762	1.69226	1.87114	2.04559	2.44047	0.53231	0.317781	0.527422	-1.23833	0.0951398	-0.905266	0.179607	-1.04534	0.00485921	-0.989116	0.00492605	Transcription factor TCP subgroup	Transcription factor TCP9 OS=Arabidopsis thaliana	XP_009341290.1 PREDICTED: transcription factor TCP19-like [Pyrus x bretschneideri] XP_009341292.1 PREDICTED: transcription factor TCP19-like [Pyrus x bretschneideri]	TCP
PCP002230	39.506	40.2183	31.338	25.0044	19.0321	17.9819	21.0227	18.8602	20.1905	11.0984	6.3328	7.05777	-0.913048	0.0127015	-0.987923	0.000198397	-0.973086	0.0121868	-1.37321	0.0122399	Peptidoglycan-binding lysin domain		XP_017188765.1 PREDICTED: uncharacterized protein LOC103439700 [Malus domestica]	-
PCP002233	0.7428	0.618542	0.043993	1.25584	1.42576	0.831478	0.020757	0.149988	0.196326	1.20493	1.67576	1.4993	0.415197	0.118774	-0.628783	0.0114769	1.03697	0.00298286	0.267713	0.0792733	Polyketide synthase, enoylreductase	Sorbitol dehydrogenase OS=Arabidopsis thaliana	XP_008376984.1 PREDICTED: sorbitol dehydrogenase-like [Malus domestica]	-
PCP002234	87.6778	71.6034	110.821	114.944	116.353	89.4231	47.6265	53.0896	68.0984	140.14	125.877	123.616	0.395423	0.10822	-0.478713	0.141193	1.29711	0.00802979	0.303821	0.156424	Polyketide synthase, enoylreductase	Sorbitol dehydrogenase OS=Arabidopsis thaliana	XP_009341282.1 PREDICTED: sorbitol dehydrogenase-like [Pyrus x bretschneideri]	-
PCP002235	89.0883	85.5284	73.327	36.5611	38.4693	48.7808	52.0056	66.6701	42.972	41.1797	50.173	27.763	-1.06584	0.00581463	-0.701044	0.0706581	-0.541051	0.284359	-0.138134	0.695279	Polyketide synthase, enoylreductase	Sorbitol dehydrogenase OS=Arabidopsis thaliana	XP_009341276.1 PREDICTED: sorbitol dehydrogenase-like isoform X1 [Pyrus x bretschneideri] XP_009341281.1 PREDICTED: sorbitol dehydrogenase-like [Pyrus x bretschneideri]	-
PCP003910	9.94769	7.00944	19.0078	5.34994	4.15256	4.61275	9.75513	12.4648	9.20474	4.89477	4.88206	5.05831	-0.801242	0.0476487	0.36999	0.181344	-1.05812	0.00337384	0.0325475	0.745868	Peptidase S10, serine carboxypeptidase, active site	Serine carboxypeptidase-like 27 OS=Arabidopsis thaliana	XP_009378094.1 PREDICTED: serine carboxypeptidase-like 27 [Pyrus x bretschneideri]	-
PCP003931	8.82853	7.42017	11.462	4.56266	4.21993	3.72455	16.637	14.4885	18.6875	5.88164	5.00888	5.70044	-0.846856	0.00599415	0.960786	0.0130976	-1.30496	0.00123514	0.331245	0.0576259	Aminotransferase, class IV		XP_008343509.1 PREDICTED: uncharacterized protein LOC103406286 [Malus domestica]	-
PCP007142	18.8961	20.4696	0.95895	55.5126	58.5792	65.0705	12.5491	13.7304	25.4045	51.3233	61.0923	56.6486	1.76315	0.00553772	-0.492853	0.276904	1.76982	0.0266317	-0.0666076	0.604133	-		XP_009336205.1 PREDICTED: uncharacterized protein LOC103928832 [Pyrus x bretschneideri]	-
PCP007151	56.1362	43.8659	107.771	9.78294	7.28832	14.7031	34.5099	29.93	29.7189	16.828	13.7299	16.1842	-2.28015	0.0123761	-0.58116	0.0578707	-0.886494	0.0062385	0.41518	0.156369	Zinc finger, RING-type, conserved site	E3 ubiquitin-protein ligase RMA1H1 OS=Capsicum annuum	XP_009342632.1 PREDICTED: E3 ubiquitin-protein ligase RMA1H1-like isoform X1 [Pyrus x bretschneideri]	-
PCP007155	14.254	16.9721	0.0605938	32.5595	33.8214	31.5436	3.58126	6.14032	6.14943	16.3405	18.0819	18.077	1.27588	0.03236	-1.67374	0.0333489	1.44161	0.0129695	-0.830132	7.88e-05	Barwin-like endoglucanase	Expansin-B3 OS=Arabidopsis thaliana	XP_009342645.1 PREDICTED: expansin-B3-like [Pyrus x bretschneideri]	-
PCP025764	10.4465	7.20499	16.7963	2.93981	2.38042	3.09682	8.40475	9.20733	7.10571	2.58002	2.64163	2.9508	-1.42331	0.0103483	-0.00900341	0.969586	-1.40736	0.00100993	-0.0605772	0.588816	Tyrosine-protein kinase, catalytic domain	Serine/threonine-protein kinase STY46 OS=Arabidopsis thaliana	XP_009334459.1 PREDICTED: serine/threonine-protein kinase STY46-like isoform X1 [Pyrus x bretschneideri] XP_018498075.1 PREDICTED: serine/threonine-protein kinase STY46-like isoform X1 [Pyrus x bretschneideri]	-
PCP008703	6.01488	7.98372	0.547929	15.3866	18.7473	13.937	5.63926	9.44868	9.96441	15.9337	17.6707	14.825	1.25688	0.0358681	0.059826	0.893052	0.815093	0.0874676	0.0801221	0.561523	Kinesin-related conserved domain	Kinesin-like protein KIN-12F OS=Arabidopsis thaliana	XP_008364296.1 PREDICTED: kinesin-like protein KIN12B [Malus domestica]	-
PCP008708	18.4007	13.1921	9.85858	4.04718	4.58685	4.61559	16.4852	14.3173	16.0444	4.74498	4.34485	4.30968	-1.57892	0.00306051	-0.0523735	0.785892	-1.51153	1.75e-05	0.00857785	0.916133	Transcription factor GRAS	Scarecrow-like protein 5 OS=Arabidopsis thaliana	XP_009346772.1 PREDICTED: scarecrow-like protein 21 [Pyrus x bretschneideri] XP_009346773.1 PREDICTED: scarecrow-like protein 21 [Pyrus x bretschneideri]	GRAS
PCP010342	0.640315	1.17117	0.481955	1.14593	1.10885	1.02794	1.95344	1.9067	1.70592	3.9632	3.73214	3.36223	0.175417	0.343098	0.578307	0.0437712	0.746033	0.00344513	1.14573	0.000450816	ABC transporter, conserved site	ABC transporter G family member 15 OS=Arabidopsis thaliana	XP_009374925.1 PREDICTED: ABC transporter G family member 15-like [Pyrus x bretschneideri]	-
PCP044508	0.201087	0.268218	0.0820558	1.0787	1.02875	1.16886	0.160068	0.0349695	0.0808718	1.06709	1.63271	0.971023	0.770058	0.000298532	-0.195562	0.0586356	1.00935	0.0137459	0.0806996	0.65123	NAD(P)-binding domain	Isoeugenol synthase 1 OS=Petunia hybrida	XP_015895795.1 PREDICTED: isoeugenol synthase 1-like isoform X1 [Ziziphus jujuba] XP_015895796.1 PREDICTED: isoeugenol synthase 1-like isoform X1 [Ziziphus jujuba]	-
PCP011894	43.527	34.1623	28.5868	33.5788	31.9014	29.0662	132.998	155.594	185.424	52.5791	56.1337	52.2068	-0.259775	0.172302	1.96152	0.00319487	-1.53454	0.00451374	0.764102	0.00231862	Auxin responsive SAUR protein		XP_009343359.1 PREDICTED: auxin-responsive protein SAUR72-like [Pyrus x bretschneideri] XP_009348899.1 PREDICTED: auxin-responsive protein SAUR72-like [Pyrus x bretschneideri]	-
PCP011899	16.8274	3.02956	32.8354	1.45164	1.63588	1.55303	3.84744	5.45994	6.69995	1.05861	1.15986	1.6749	-1.87195	0.102613	-0.325393	0.740686	-1.55027	0.0141807	-0.111511	0.425911	-		XP_009348910.1 PREDICTED: uncharacterized protein LOC103940513 [Pyrus x bretschneideri]	-
PCP011900	13.7483	13.1658	2.88051	32.5359	32.0855	37.1349	10.637	14.8329	16.6195	36.5509	41.5984	38.0075	1.38228	0.0009129	-0.0859369	0.780708	1.34102	0.0127318	0.179451	0.178181	Pectinesterase inhibitor	Pectinesterase inhibitor 3 OS=Arabidopsis thaliana	XP_008391723.1 PREDICTED: 21 kDa protein-like [Malus domestica]	-
PCP011908	18.5302	12.8197	11.7839	3.30879	3.55717	5.69515	14.0323	26.2699	12.5718	7.37521	3.77132	6.42028	-1.68554	0.0106995	0.12738	0.807945	-1.54253	0.0661371	0.27359	0.462338	DNA-binding, integrase-type	Ethylene-responsive transcription factor ERF017 OS=Arabidopsis thaliana	XP_018498625.1 PREDICTED: ethylene-responsive transcription factor ERF017 [Pyrus x bretschneideri]	ERF
PCP013524	1.65921	1.65695	3.20782	0.700195	0.454702	0.342393	2.82694	4.5224	1.73574	0.415061	0.435192	0.54422	-0.876354	0.00792511	0.623397	0.181962	-1.67063	0.0128557	-0.0205289	0.88499	Glycolipid transfer protein domain		XP_009364747.1 PREDICTED: accelerated cell death 11-like [Pyrus x bretschneideri] XP_009364755.1 PREDICTED: accelerated cell death 11-like [Pyrus x bretschneideri]	-
PCP013526	0.705756	1.66761	2.50365	0.478629	0.186672	0.436242	2.02625	3.55107	1.51933	0.414911	0.559665	0.484844	-0.702408	0.0890212	0.700216	0.168087	-1.39526	0.010569	0.088352	0.488879	Bulb-type lectin domain		XP_017191023.1 PREDICTED: LOW QUALITY PROTEIN: G-type lectin S-receptor-like serine/threonine-protein kinase LECRK2 [Malus domestica]	-
PCP013530	1.62318	1.23979	0.081849	4.53988	4.47529	4.2988	0.936859	1.34418	1.43202	3.022	3.22656	2.22383	1.23771	0.00170487	-0.196558	0.366624	0.786171	0.0377723	-0.533655	0.0350848	-	IRK-interacting protein OS=Arabidopsis thaliana	XP_009364706.1 PREDICTED: IRK-interacting protein-like [Pyrus x bretschneideri]	-
PCP013534	2.88231	0.343369	4.13023	0.238899	1.3956	1.39668	2.99015	2.59592	2.47779	0.176534	0.181358	1.31642	-0.312544	0.674988	0.753951	0.308843	-1.4871	0.0410467	-0.236718	0.662209	Ethylene insensitive 3-like protein, DNA-binding domain	ETHYLENE INSENSITIVE 3-like 3 protein OS=Arabidopsis thaliana	XP_021801642.1 uncharacterized protein LOC110745806 [Prunus avium] XP_021801643.1 uncharacterized protein LOC110745806 [Prunus avium]	EIL
PCP013537	15.6253	20.683	6.26839	34.0019	35.5964	35.0648	19.346	20.4257	21.7445	34.2199	37.4691	35.4898	1.00957	0.0134853	0.0882546	0.667943	0.746001	0.0025153	0.0514987	0.266796	NAD(P)-binding domain		XP_009364714.1 PREDICTED: uncharacterized protein LOC103954601 [Pyrus x bretschneideri] XP_009364715.1 PREDICTED: uncharacterized protein LOC103954601 [Pyrus x bretschneideri]	-
PCP013539	0.430294	1.34164	0.253528	1.23585	1.18654	1.29171	3.40269	3.49187	3.32371	1.28129	1.27172	1.47349	0.326779	0.303395	1.23816	0.0227303	-0.946702	0.0003141	0.063847	0.324159	Glycoside hydrolase, superfamily	Beta-glucosidase 12 OS=Oryza sativa subsp. indica	XP_009364717.2 PREDICTED: beta-glucosidase 12-like [Pyrus x bretschneideri]	-
PCP025767	10.3802	8.34967	19.7175	1.41767	1.54574	1.23136	4.26771	0.872686	2.77254	1.29198	1.6398	1.68222	-2.16538	0.000382655	-1.62219	0.0883861	-0.0863513	0.883175	0.136106	0.0673453	Major facilitator superfamily domain		XP_018498098.1 PREDICTED: uncharacterized protein LOC103927348 [Pyrus x bretschneideri]	-
PCP016725	10.9338	12.8698	21.3297	3.47745	3.03027	4.03816	10.737	12.3484	10.211	4.18653	5.38256	4.5691	-1.57637	0.00313304	-0.0275635	0.795366	-1.21797	0.000867849	0.321742	0.125658	Transcription factor GRAS	Scarecrow-like transcription factor PAT1 OS=Arabidopsis thaliana	XP_009368394.1 PREDICTED: scarecrow-like protein 1 isoform X1 [Pyrus x bretschneideri] XP_018505550.1 PREDICTED: scarecrow-like protein 1 isoform X1 [Pyrus x bretschneideri]	GRAS
PCP016732	2.06611	3.25121	0	6.58838	6.13503	6.55623	1.9303	3.24095	3.44113	6.89888	8.07677	6.41747	1.15537	0.0125156	-0.0331779	0.933398	1.00584	0.0371281	0.116644	0.364365	Cyclin-like		XP_009348016.2 PREDICTED: putative cyclin-D6-1, partial [Pyrus x bretschneideri]	-
PCP016735	9.50267	18.9347	6.02306	4.41291	4.75535	7.14042	16.2175	25.4929	11.57	6.68922	5.32576	6.23223	-1.13227	0.0674527	0.286307	0.66477	-1.54842	0.0310348	0.0863226	0.708925	-		XP_008366065.1 PREDICTED: disease resistance RPP13-like protein 4 [Malus domestica]	-
PCP016734	0.471755	1.88888	0.195209	0.203308	0.276768	0.392327	2.42473	2.98539	2.27136	0.336356	0.285891	0.369942	-0.623846	0.190532	0.749699	0.169633	-1.49191	0.000652677	0.0382972	0.665359	Domain of unknown function DUF4220		XP_008384010.1 PREDICTED: uncharacterized protein LOC103446657 [Malus domestica]	-
PCP016741	1.01262	0.326564	0.316259	2.08191	1.19223	0.837037	0.562127	0.289193	0.29043	2.75859	1.18294	1.1744	0.514937	0.232843	-0.279996	0.359453	1.23755	0.0127515	0.0554914	0.886876	-		XP_008383974.1 PREDICTED: histone H3.v1-like [Malus domestica]	-
PCP025771	0.882415	1.48335	1.0394	1.11358	0.714498	0.594353	4.55261	10.6734	5.94746	2.9538	2.09485	1.95694	-0.264255	0.29649	1.8664	0.0265293	-1.36089	0.0591007	0.816851	0.0211159	Prolyl 4-hydroxylase, alpha subunit	Probable prolyl 4-hydroxylase 3 OS=Arabidopsis thaliana	XP_018498113.1 PREDICTED: probable prolyl 4-hydroxylase 3 isoform X1 [Pyrus x bretschneideri]	-
PCP016744	1.43644	2.06127	4.89475	0.0754493	0.0446944	0.140038	1.50523	2.30152	1.06616	0.183856	0.256175	0.0874723	-1.4018	0.00302287	0.0182528	0.943905	-1.29268	0.0124829	0.0917787	0.326348	Tyrosine-protein kinase, catalytic domain	Cysteine-rich receptor-like protein kinase 36 OS=Arabidopsis thaliana	XP_008345158.2 PREDICTED: G-type lectin S-receptor-like serine/threonine-protein kinase B120 [Malus domestica]	-
PCP035037	0.900987	1.09048	2.14107	0.201683	0.163848	0.14144	1.74708	1.82337	1.05303	0.222771	0.238921	0.208015	-0.810704	0.00131358	0.393371	0.122786	-1.11984	0.00989909	0.0651519	0.112958	Tyrosine-protein kinase, catalytic domain	Putative cysteine-rich receptor-like protein kinase 35 OS=Arabidopsis thaliana	XP_017184203.1 PREDICTED: G-type lectin S-receptor-like serine/threonine-protein kinase At1g61490 [Malus domestica]	-
PCP016747	1.58641	1.5019	2.4264	1.00629	0.519795	0.858296	3.28977	3.01347	1.94979	0.897589	0.886585	0.826321	-0.555709	0.0518575	0.579793	0.0756535	-1.0311	0.0208583	0.00430692	0.96548	Tyrosine-protein kinase, catalytic domain	Cysteine-rich receptor-like protein kinase 10 OS=Arabidopsis thaliana	XP_009355003.1 PREDICTED: G-type lectin S-receptor-like serine/threonine-protein kinase At1g11410 isoform X1 [Pyrus x bretschneideri]	-
PCP043990	2.09065	3.21187	2.29974	0.398277	0.280408	0.086204	3.92884	1.61005	1.72249	0.101464	0.663565	0.104644	-1.51656	0.00559149	-0.168212	0.723279	-1.31611	0.077222	0.0730546	0.794429	Zinc finger, RING/FYVE/PHD-type	E3 ubiquitin-protein ligase ATL23 OS=Arabidopsis thaliana	XP_008387910.1 PREDICTED: E3 ubiquitin-protein ligase ATL23-like [Malus domestica]	-
PCP044512	26.0939	10.2975	24.2179	2.83946	2.56608	2.80909	12.6376	8.11651	11.6045	1.41057	0.89839	2.00637	-2.27376	0.0165983	-0.589783	0.371321	-2.12104	0.00773571	-0.655946	0.0688524	-		XP_009336865.2 PREDICTED: probable strigolactone esterase DAD2 isoform X1 [Pyrus x bretschneideri]	-
PCP036805	8.41791	6.72743	15.2684	2.58419	1.6781	2.51837	5.59554	5.00534	7.15904	2.2885	2.3046	2.20622	-1.47912	0.0105706	-0.26894	0.356914	-0.973987	0.00836663	-0.0594952	0.594861	Thioredoxin-like fold		XP_009334642.1 PREDICTED: uncharacterized protein LOC103927440 [Pyrus x bretschneideri]	-
PCP023067	34.7273	24.6802	50.5609	9.74717	10.2071	11.049	27.5748	24.0178	19.7272	10.8503	10.9758	9.58181	-1.47263	0.00529312	-0.251682	0.409247	-1.08738	0.0130464	-0.00179374	0.984523	No apical meristem (NAM) protein	NAC domain-containing protein 13 OS=Arabidopsis thaliana	XP_008381037.1 PREDICTED: NAC domain-containing protein 17-like [Malus domestica]	NAC
PCP036257	2.64749	0.985385	6.3516	0.031969	0.0106035	0.0221483	1.07999	0.36865	0.958759	0.0963084	0.0151411	0.0766328	-1.49538	0.0237994	-0.538559	0.34689	-0.543463	0.0581531	0.0432607	0.308214	Aromatic-ring hydroxylase-like		XP_009351387.1 PREDICTED: uncharacterized protein LOC103942914 isoform X2 [Pyrus x bretschneideri]	-
PCP036258	1.47571	1.31735	3.48483	0	0	0	0.477147	0.180868	0.507841	0.048813	0.063113	0.052727	-1.31752	0.000449331	-0.752207	0.0351611	-0.286778	0.0993909	0.0787103	0.00119645	Laccase	Laccase-14 OS=Arabidopsis thaliana	XP_018850980.1 PREDICTED: laccase-14-like, partial [Juglans regia]	-
PCP023078	21.0352	19.2579	35.1536	7.18551	11.9456	10.8402	29.5446	25.1905	20.318	12.4669	16.6254	13.875	-1.0028	0.0223868	0.338572	0.202544	-0.858658	0.0389108	0.594773	0.0762977	Domain of unknown function DUF292, eukaryotic		XP_008384411.1 PREDICTED: uncharacterized protein LOC103447017 [Malus domestica]	-
PCP025778	1.79166	2.86931	1.91527	0.581411	0.50655	0.591331	2.46692	2.67101	1.7936	0.619025	0.754723	0.437647	-1.06506	0.00861584	0.00482064	0.985805	-1.10223	0.0110875	0.0165421	0.879896	Polyketide synthase, enoylreductase	Probable cinnamyl alcohol dehydrogenase 6 OS=Oryza sativa subsp. japonica	XP_008364926.1 PREDICTED: probable cinnamyl alcohol dehydrogenase 6 [Malus domestica]	-
PCP024677	2.73834	4.44627	1.73297	3.61469	4.24222	5.95032	2.04497	1.6436	3.67937	6.46323	5.31752	3.94718	0.332879	0.338008	-0.499548	0.275305	1.18816	0.0248367	0.066987	0.807522	Heavy metal-associated domain, HMA	Heavy metal-associated isoprenylated plant protein 23 OS=Arabidopsis thaliana	XP_009369898.1 PREDICTED: heavy metal-associated isoprenylated plant protein 22-like [Pyrus x bretschneideri]	-
PCP026341	47.6078	18.6924	79.068	6.72452	7.40824	7.30278	19.5388	11.5268	20.9669	7.04976	6.70953	6.74481	-2.01845	0.0263335	-0.751674	0.340741	-0.927646	0.0334937	-0.0527555	0.386498	Oxoglutarate/iron-dependent oxygenase		XP_009336907.1 PREDICTED: uncharacterized protein LOC103929424 [Pyrus x bretschneideri]	-
PCP026343	5.80216	5.03316	0.386847	10.5267	13.0362	10.825	3.99579	7.06285	6.63714	8.53228	11.2482	11.5709	1.10374	0.0253988	-0.0549588	0.892866	0.50421	0.13929	-0.0271489	0.691346	Protein of unknown function DUF936, plant		XP_009336878.1 PREDICTED: uncharacterized protein LOC103929413 [Pyrus x bretschneideri]	-
PCP025783	23.8821	22.1331	13.2937	45.5458	46.2492	47.4589	25.6531	34.1748	32.1193	61.9916	44.2833	51.236	1.02828	0.000423816	0.350395	0.169363	0.804362	0.0502817	0.107995	0.497788	Lipase, GDSL, active site	GDSL esterase/lipase EXL3 OS=Arabidopsis thaliana	XP_021827782.1 GDSL esterase/lipase EXL3-like [Prunus avium]	-
PCP026349	19.7563	8.16991	34.1525	4.32949	3.81157	3.83478	6.29823	2.27471	4.23165	4.19008	4.06296	3.37874	-1.56407	0.0425626	-1.42597	0.133514	0.294013	0.457413	-0.0684508	0.517648	TMS membrane protein/tumour differentially expressed protein		XP_009336916.1 PREDICTED: probable serine incorporator isoform X1 [Pyrus x bretschneideri]	-
PCP026356	9.94587	6.52045	20.7374	3.14738	3.46758	4.15237	11.7743	3.56962	7.91017	3.62992	3.48022	4.04944	-1.07518	0.0268985	-0.152201	0.837842	-0.408861	0.468561	0.037245	0.789699	-		ONH98110.1 hypothetical protein PRUPE_7G229700 [Prunus persica]	-
PCP027856	88.895	56.3609	132.612	26.7575	29.6641	29.0503	34.8885	29.6457	37.6904	22.3876	22.2634	21.2635	-1.34219	0.0126774	-0.999401	0.0508783	-0.501435	0.0143858	-0.351871	0.00925387	Glycoside hydrolase, superfamily	Inactive beta-amylase 9 OS=Arabidopsis thaliana	XP_009346664.1 PREDICTED: inactive beta-amylase 9-like [Pyrus x bretschneideri] XP_009346670.1 PREDICTED: inactive beta-amylase 9-like [Pyrus x bretschneideri]	-
PCP027860	5.15559	6.71236	0.983495	11.6915	13.9745	12.7927	5.10451	7.04676	7.39028	12.0557	12.5429	10.8099	1.12352	0.0194011	0.00122995	0.996805	0.748965	0.0406063	-0.0872629	0.460841	PapD-like	Vesicle-associated protein 2-2 OS=Arabidopsis thaliana	XP_009352199.1 PREDICTED: vesicle-associated protein 2-2-like [Pyrus x bretschneideri]	-
PCP027866	2.296	2.38519	0.618724	6.69738	7.76013	6.30544	2.4192	2.00551	2.78891	5.53529	5.69496	5.49087	1.31776	0.00447955	-0.0610492	0.520251	1.03369	0.00270008	-0.222167	0.0328382	BRCT domain		XP_008390747.1 PREDICTED: uncharacterized protein LOC103452998 [Malus domestica]	-
PCP029395	172.295	56.848	358.751	7.41819	8.52864	9.41623	79.916	51.9587	71.2385	9.89399	10.8931	9.73599	-3.53645	0.0104988	-0.479425	0.552252	-2.45101	0.00151565	0.250911	0.131854	Pyrophosphate-energised proton pump	Pyrophosphate-energized vacuolar membrane proton pump OS=Vigna radiata var. radiata PE=1 SV=4	XP_009363953.1 PREDICTED: pyrophosphate-energized vacuolar membrane proton pump-like [Pyrus x bretschneideri]	-
PCP037527	8.36756	5.04257	14.6465	2.0646	2.26205	2.11585	7.08471	5.03024	5.95602	2.19711	2.07294	1.84274	-1.32476	0.0123627	-0.058505	0.871686	-1.06334	0.00322591	-0.0555828	0.478539	NAD(P)-binding domain	Arogenate dehydrogenase 1, chloroplastic OS=Arabidopsis thaliana	XP_009363954.2 PREDICTED: arogenate dehydrogenase 1, chloroplastic [Pyrus x bretschneideri]	-
PCP029399	24.4971	18.1495	28.0305	7.52015	9.78869	10.4883	15.7604	14.5023	17.4886	13.1811	13.0478	15.0594	-1.14065	0.0141789	-0.375061	0.160121	-0.169204	0.292202	0.56111	0.0457119	Armadillo-type fold		XP_017178187.1 PREDICTED: uncharacterized protein LOC108169401 [Malus domestica]	-
PCP025789	1.96261	1.97688	2.6547	0.480128	0.156563	0.140053	2.80707	2.50752	1.8491	0.129254	0.148755	0	-1.27411	0.00425044	0.204919	0.29928	-1.62612	0.00367225	-0.23197	0.232074	Tyrosine-protein kinase, catalytic domain	Leucine-rich repeat receptor-like kinase protein FLORAL ORGAN NUMBER1 OS=Oryza sativa subsp. japonica	XP_009334789.1 PREDICTED: pto-interacting protein 1-like [Pyrus x bretschneideri]	-
PCP029411	9.70287	16.0891	0.804058	6.24078	5.98529	4.8279	12.0828	10.7072	11.96	5.01591	4.99551	5.09226	-0.83046	0.124597	-0.301458	0.392157	-1.0134	0.000383072	-0.116321	0.367437	Bifunctional inhibitor/plant lipid transfer protein/seed storage helical domain	Repetitive proline-rich cell wall protein 1 OS=Medicago truncatula	XP_020424357.1 repetitive proline-rich cell wall protein isoform X2 [Prunus persica]	-
PCP025793	8.04117	10.1058	0.9236	12.6595	13.5638	11.3265	4.68814	3.66696	3.13718	6.97618	5.57215	7.31652	0.587769	0.125369	-1.2227	0.0169866	0.709977	0.0561622	-0.811498	0.0123403	-		XP_009334864.1 PREDICTED: uncharacterized protein LOC103927644 [Pyrus x bretschneideri]	-
PCP030865	78.1885	42.2983	115.754	27.3034	25.1971	23.8147	29.8862	21.0188	33.4655	21.3843	18.841	18.1529	-1.2179	0.0373876	-1.00071	0.122125	-0.241083	0.200509	-0.399142	0.0241358	Mitochondrial carrier domain	Mitochondrial uncoupling protein 1 OS=Arabidopsis thaliana	XP_020086923.1 mitochondrial uncoupling protein 1-like isoform X2 [Ananas comosus]	-
PCP000680	0.72807	1.42088	0	3.19172	3.2608	3.04224	0.150562	0.328217	0.354351	2.36824	2.29112	1.53182	1.0961	0.0137643	-0.743943	0.0519103	1.30941	0.00780572	-0.478374	0.0561723	Pectinesterase, active site	Probable pectinesterase 8 OS=Arabidopsis thaliana	XP_009341090.1 PREDICTED: probable pectinesterase 15 [Pyrus x bretschneideri]	-
PCP002246	2.77797	2.23255	0.103324	7.18211	7.24041	4.50499	0.571554	0.410982	0.744824	1.80593	2.61052	2.46174	1.15815	0.0380129	-1.27798	0.000785079	1.01962	0.0139869	-1.02604	0.0125478	-		#N/A	-
PCP038671	1934.83	718.835	3570.38	28.0756	30.0053	40.8857	668.964	293.116	732.329	39.3714	26.1003	25.1555	-5.25631	0.00308431	-1.13463	0.27969	-3.50392	0.000778502	-0.256967	0.335673	-	Metallothionein-like protein type 3 OS=Malus domestica	O24059.1 RecName: Full=Metallothionein-like protein type 3; Short=MT-3 [Malus domestica] AAC23698.1 metallothionein-like protein [Malus domestica] ABO26817.1 metallothionein-like protein [Malus domestica] AEJ37039.1 type 3 metallothionein [Malus domestica] AGG38010.1 metallothionein type 3 [Malus domestica]	-
PCP005592	7.11311	14.923	3.03194	11.0294	14.7181	10.3737	44.4882	53.7197	44.3872	21.8344	19.657	20.8053	0.303824	0.558641	2.00905	0.0197167	-1.20104	0.00266408	0.815689	0.0109246	Pyruvate decarboxylase/indolepyruvate decarboxylase	Pyruvate decarboxylase 4 OS=Arabidopsis thaliana	XP_008362250.1 PREDICTED: pyruvate decarboxylase 2-like [Malus domestica]	-
PCP005594	3.45669	7.85838	2.46886	6.07499	8.55704	5.14918	31.2128	35.651	28.2093	11.2242	15.3008	13.7017	0.334207	0.525938	2.33581	0.0121461	-1.38051	0.000593572	1.08438	0.000965139	-		#N/A	-
PCP025798	43.2643	18.275	95.6767	2.62655	1.69072	3.18882	34.6418	22.0546	24.2267	2.23163	1.0475	1.40485	-3.22574	0.0110069	0.000604058	0.999235	-3.15189	0.00090067	-0.626854	0.0109678	-		XP_009334916.1 PREDICTED: uncharacterized protein LOC103927696 [Pyrus x bretschneideri]	-
PCP007164	0.719158	1.07144	0.038743	2.43578	2.93218	3.13247	0.290837	0.316245	0.514725	2.56646	2.8599	2.36631	1.07604	0.00731051	-0.521695	0.0351329	1.4164	0.00155485	-0.0822054	0.538914	Peptidase aspartic	Aspartic proteinase nepenthesin-1 OS=Nepenthes gracilis	XP_009363121.1 PREDICTED: aspartic proteinase nepenthesin-1 [Pyrus x bretschneideri]	-
PCP039583	1.25004	1.5361	0.205494	3.61183	4.25493	3.53486	0.65589	1.69809	2.07757	3.24299	3.56785	3.63265	1.07607	0.00780434	-0.0498537	0.906707	0.786677	0.122204	-0.0445917	0.0471806	Microtubule-associated protein, MAP65/ASE1-type	65-kDa microtubule-associated protein 1 OS=Arabidopsis thaliana	XP_009361914.1 PREDICTED: 65-kDa microtubule-associated protein 5 [Pyrus x bretschneideri]	-
PCP010354	4.08964	2.11847	0.333599	9.13939	5.22409	8.25834	2.71905	2.07098	3.06554	7.98803	6.29261	7.20206	1.1343	0.0283347	-0.27497	0.387983	1.35578	0.000965812	-0.180922	0.265646	-		XP_018507946.1 PREDICTED: uncharacterized protein LOC103967690 [Pyrus x bretschneideri]	-
PCP025801	20.7979	21.3234	39.9128	4.92975	4.61923	5.70084	20.1956	21.6084	17.8336	9.55048	11.8713	8.57499	-1.92617	0.000959616	-0.0149409	0.846675	-1.00626	0.0137172	0.822221	0.0176489	Protein of unknown function DUF3475		XP_009334963.1 PREDICTED: uncharacterized protein LOC103927743 isoform X1 [Pyrus x bretschneideri]	-
PCP003269	3.15851	3.56971	0.789132	8.28499	9.96099	7.81826	3.31332	4.43422	4.57103	7.82372	8.80595	7.33894	1.24023	0.0104411	0.140837	0.541958	0.769337	0.0247955	-0.0510115	0.660805	Armadillo-type fold	TORTIFOLIA1-like protein 4 OS=Arabidopsis thaliana	XP_008389566.1 PREDICTED: microtubule-associated protein TORTIFOLIA1 [Malus domestica]	-
PCP011912	6.12666	6.18642	0.114968	17.1672	18.9382	15.8081	4.40866	4.98375	6.83795	15.1377	16.9219	13.8351	1.5286	0.0112903	-0.362128	0.20048	1.39999	0.0108966	-0.132261	0.324835	Nucleic acid-binding, OB-fold-like	Replication protein A 70 kDa DNA-binding subunit B OS=Arabidopsis thaliana	XP_008374636.1 PREDICTED: replication protein A 70 kDa DNA-binding subunit B-like isoform X1 [Malus domestica]	-
PCP013549	11.2596	17.7798	13.0299	6.67297	6.17675	7.89018	22.8829	19.144	18.3765	8.85613	6.92426	8.67928	-0.943648	0.0318102	0.46486	0.184061	-1.12649	0.0074625	0.147387	0.32094	Galactose oxidase, beta-propeller	F-box/kelch-repeat protein At1g22040 OS=Arabidopsis thaliana	XP_009347210.1 PREDICTED: F-box/kelch-repeat protein At1g22040-like [Pyrus x bretschneideri] XP_009347211.1 PREDICTED: F-box/kelch-repeat protein At1g22040-like [Pyrus x bretschneideri]	-
PCP044519	24.5592	29.8573	41.1884	6.93415	6.91477	9.43383	43.9258	35.7974	34.2634	10.6417	8.55796	8.87386	-1.73838	0.00376679	0.501566	0.0748928	-1.78784	0.00131067	0.169931	0.293298	Ubiquitin supergroup	Membrane-anchored ubiquitin-fold protein 3 OS=Oryza sativa subsp. japonica	XP_008352674.1 PREDICTED: membrane-anchored ubiquitin-fold protein 3-like [Malus domestica]	-
PCP013552	1.8354	2.10813	1.64663	4.97432	5.78412	4.61771	2.84728	3.36278	3.0665	4.8107	4.79334	5.10078	1.06256	0.00307591	0.457748	0.0168104	0.473658	0.00385939	-0.00239645	0.969442	EEIG1/EHBP1 N-terminal domain		ONI35011.1 hypothetical protein PRUPE_1G510000 [Prunus persica]	-
PCP015067	17.1231	15.6855	24.1358	4.22693	3.32585	4.64122	17.2679	16.0859	13.4055	5.80399	4.87701	5.93109	-1.83806	0.00211455	-0.0363576	0.813693	-1.3373	0.00490268	0.301579	0.0662908	Mlo-related protein	MLO-like protein 1 OS=Arabidopsis thaliana	XP_008383732.1 PREDICTED: MLO-like protein 1 [Malus domestica]	-
PCP015074	26.5529	4.76027	42.0225	0.063532	0.426834	0.400608	11.1249	4.9811	10.6378	0.308567	0.242301	0.370267	-3.41	0.0277642	-0.360617	0.752414	-2.54838	0.00534875	0.0565524	0.752459	-		XP_009366259.1 PREDICTED: uncharacterized protein LOC103956047 [Pyrus x bretschneideri]	-
PCP018259	41.5507	26.0882	65.922	7.7278	7.58202	8.9408	24.6364	25.6639	25.6002	5.28571	6.49234	5.26416	-1.97711	0.00596269	-0.306756	0.332884	-2.02928	0.000375102	-0.453754	0.0408847	Oxoglutarate/iron-dependent oxygenase	Protein SRG1 OS=Arabidopsis thaliana	XP_009368292.1 PREDICTED: protein DMR6-LIKE OXYGENASE 2-like [Pyrus x bretschneideri]	-
PCP018266	9.9849	8.37148	12.9526	4.81762	4.37806	3.57088	6.53788	7.44933	5.84326	2.97968	2.80038	2.75647	-0.982772	0.00745147	-0.379641	0.0656929	-1.02758	0.0032824	-0.437979	0.0420962	Golgi apparatus membrane protein TVP15		XP_009368304.1 PREDICTED: uncharacterized protein LOC103957811 [Pyrus x bretschneideri]	-
PCP018274	26.0671	20.1002	30.3119	8.71157	9.69055	10.5933	18.9511	16.3362	19.1968	8.54576	8.71447	10.465	-1.19493	0.00547	-0.309016	0.191831	-0.89285	0.0102147	-0.0400655	0.781476	Glutamine amidotransferase type 1	Gamma-glutamyl peptidase 5 OS=Arabidopsis thaliana	XP_017190247.1 PREDICTED: gamma-glutamyl peptidase 5-like isoform X2 [Malus domestica]	-
PCP041386	6.81238	4.32682	8.97058	3.28133	2.64624	2.40991	5.99781	5.79129	4.69198	2.19618	2.07144	2.20322	-0.823454	0.044632	0.0474349	0.860961	-1.06103	0.0039273	-0.263131	0.115846	-		XP_009368301.1 PREDICTED: uncharacterized protein LOC103957808 [Pyrus x bretschneideri]	-
PCP036813	186.183	77.1686	344.715	7.85405	4.57938	7.56606	126.447	71.8764	145.367	18.1745	17.2052	10.5441	-4.14318	0.00618148	-0.0795134	0.91728	-2.36777	0.00513304	0.909075	0.0280034	-		#N/A	-
PCP019901	8.54511	19.0677	5.1408	40.9889	34.8153	44.0907	22.9906	25.3879	25.7785	30.5537	31.4825	30.7288	1.62659	0.0274433	0.824265	0.158224	0.288036	0.0236112	-0.401894	0.0174921	Ankyrin repeat-containing domain		XP_009344346.1 PREDICTED: ankyrin repeat-containing protein At5g02620-like isoform X1 [Pyrus x bretschneideri]	-
PCP025810	4.17714	5.80109	1.3911	10.1234	11.2552	9.63038	4.88205	6.83935	6.12903	10.5843	11.8232	9.82956	1.0244	0.0205765	0.14635	0.631389	0.674783	0.03155	0.0838836	0.44875	Hexokinase, C-terminal	Hexokinase-2, chloroplastic OS=Nicotiana tabacum	XP_009335085.1 PREDICTED: hexokinase-2, chloroplastic [Pyrus x bretschneideri]	-
PCP019902	3.06128	7.38766	1.54536	13.9935	12.2492	14.902	9.03172	10.1698	10.4827	9.4759	9.41495	10.5247	1.40182	0.0375492	0.82807	0.152159	-0.0524465	0.630544	-0.473735	0.0161238	Ankyrin repeat-containing domain		XP_009344349.1 PREDICTED: ankyrin repeat-containing protein ITN1-like [Pyrus x bretschneideri]	-
PCP021488	5.78964	2.1763	10.1652	0.315084	0.349365	0.639701	3.93677	1.49748	2.95412	0.696803	0.68533	0.549539	-1.79517	0.0280726	-0.308923	0.657041	-0.872798	0.0607909	0.164573	0.246573	Tyrosine-protein kinase, catalytic domain	Leucine-rich repeat receptor-like serine/threonine-protein kinase BAM3 OS=Arabidopsis thaliana	XP_009370706.1 PREDICTED: MDIS1-interacting receptor like kinase 2-like isoform X1 [Pyrus x bretschneideri]	-
PCP021494	2.43748	1.09719	2.25975	1.10238	1.04111	1.13009	0.250087	0.34693	0.246943	0.330019	0.38144	1.36136	-0.385738	0.239389	-1.04919	0.0338423	0.151433	0.670526	-0.300862	0.404032	Ribosomal protein 60S	60S acidic ribosomal protein P1 OS=Zea mays	XP_009370555.1 PREDICTED: 60S acidic ribosomal protein P1-like [Pyrus x bretschneideri]	-
PCP021497	0.601303	0.709139	0.015993	0.975583	0.672688	0.97487	0.117093	0.188575	0.264982	1.56848	1.30594	1.97693	0.209481	0.0491725	-0.523375	0.009688	1.11587	0.00673906	0.441725	0.0596647	Tyrosine-protein kinase, catalytic domain	MDIS1-interacting receptor like kinase 1 OS=Arabidopsis thaliana	XP_008372397.2 PREDICTED: MDIS1-interacting receptor like kinase 1, partial [Malus domestica]	-
PCP021496	29.9036	17.8271	51.833	3.77354	3.66842	5.28018	21.5376	18.2582	13.1285	6.62966	7.35962	3.11601	-2.30354	0.00736918	-0.320969	0.4684	-1.40665	0.0730107	0.194876	0.643731	HAD-like domain	Bifunctional TH2 protein, mitochondrial OS=Arabidopsis thaliana	XP_009370514.1 PREDICTED: probable aminopyrimidine aminohydrolase, mitochondrial [Pyrus x bretschneideri]	-
PCP021498	4.04475	5.81443	1.79382	7.41525	9.8786	11.0668	3.71768	3.91491	4.83493	12.7719	12.2812	11.6571	0.891694	0.0481521	-0.265034	0.30243	1.42742	0.00148913	0.35424	0.164411	Aux/IAA-ARF-dimerisation	Auxin-responsive protein IAA13 OS=Arabidopsis thaliana	XP_009370506.1 PREDICTED: auxin-responsive protein IAA11 isoform X2 [Pyrus x bretschneideri]	-
PCP025812	3.34109	3.43595	0.075155	12.4111	12.2744	10.476	4.43877	3.84504	3.22559	10.3752	10.9755	11.6685	1.66436	0.0039886	-0.00010237	0.999606	1.27083	0.00369469	-0.0434038	0.622418	Zinc finger, C2H2		XP_009335106.1 PREDICTED: uncharacterized protein LOC103927864 [Pyrus x bretschneideri]	C2H2
PCP003270	42.908	35.63	37.585	14.5693	16.5595	19.1477	39.2669	36.4166	24.9138	23.3901	19.6538	22.9747	-1.18321	0.00541432	-0.235021	0.470019	-0.591671	0.138741	0.352106	0.106509	Domain of unknown function DUF23	Glycosyltransferase family 92 protein RCOM_0530710 OS=Ricinus communis	XP_008389564.1 PREDICTED: glycosyltransferase family 92 protein RCOM_0530710-like [Malus domestica]	-
PCP021509	19.5979	25.7397	12.5746	5.30753	8.73122	5.89134	16.3306	15.2298	18.6346	8.07036	4.89739	10.4947	-1.5669	0.0166839	-0.468206	0.0728998	-0.965105	0.0956449	0.264884	0.54237	Myb domain, DNA-binding	Protein PHOSPHATE STARVATION RESPONSE 1 OS=Arabidopsis thaliana	XP_017184141.1 PREDICTED: protein PHR1-LIKE 1-like isoform X1 [Malus domestica]	G2-like
PCP023087	6.717	5.90863	8.56187	0.586442	0.165021	0.328623	10.156	7.29715	10.0592	0.172466	0.511368	0.223577	-2.47556	0.00100407	0.469268	0.121441	-2.8984	0.00130509	-0.0843329	0.708281	-		#N/A	-
PCP024685	3.0729	2.00636	3.60025	6.3874	7.59383	5.82672	2.6787	2.30461	2.61285	4.97052	5.68187	5.00839	1.09807	0.0100261	0.0282715	0.89315	0.833182	0.00346862	-0.222903	0.064054	Protein phosphatase 2C	Probable protein phosphatase 2C 54 OS=Oryza sativa subsp. japonica	XP_008384781.1 PREDICTED: probable protein phosphatase 2C 27 [Malus domestica]	-
PCP023100	52.3035	18.0723	91.5288	6.17242	6.62587	6.37419	22.8318	12.7938	20.2636	7.09192	7.50923	5.38414	-2.21305	0.028767	-0.679845	0.411642	-1.05857	0.0283252	0.0312371	0.855927	YTH domain		XP_009363311.1 PREDICTED: YTH domain-containing family protein 2 [Pyrus x bretschneideri]	-
PCP024692	4.48046	5.93399	0.062078	5.31604	5.39437	5.96989	1.72631	1.02878	1.17434	1.95139	1.61471	2.47082	0.24678	0.346029	-1.60593	0.00442187	0.44853	0.155103	-1.13615	0.00516257	-		XP_009363909.1 PREDICTED: uncharacterized protein LOC103953841 [Pyrus x bretschneideri]	-
PCP024697	67.5976	40.9758	104.659	20.3273	18.6386	17.6538	77.5644	76.7632	92.3855	47.8515	55.4836	51.1278	-1.50186	0.0133812	0.680805	0.12542	-0.667935	0.0201078	1.42046	0.000640832	-		XP_009363915.1 PREDICTED: uncharacterized protein LOC103953846 [Pyrus x bretschneideri]	-
PCP026369	146.849	63.0579	280.711	8.28126	9.29409	13.3365	75.2703	60.547	58.0399	13.7045	14.0672	14.2967	-3.24526	0.00916374	-0.489535	0.417194	-2.09706	0.000980905	0.402608	0.170232	Tyrosine-protein kinase, catalytic domain	Mitogen-activated protein kinase 3 OS=Arabidopsis thaliana	XP_009358265.1 PREDICTED: mitogen-activated protein kinase 3 [Pyrus x bretschneideri]	-
PCP027877	5.03958	5.78822	2.79795	13.6911	19.04	14.6225	7.63047	7.73299	7.56824	24.7269	21.0984	22.2995	1.44373	0.00823257	0.385162	0.0224394	1.50655	0.000248826	0.554322	0.0441617	Malectin-like carbohydrate-binding domain	Chalcone--flavonone isomerase OS=Pyrus communis	XP_009344895.1 PREDICTED: chalcone--flavonone isomerase [Pyrus x bretschneideri]	-
PCP027880	395.103	235.742	702.152	63.5359	62.4841	71.9389	249.085	224.693	234.536	92.1449	100.366	79.7065	-2.28143	0.00557153	-0.300745	0.41808	-1.32295	0.00241314	0.419101	0.0473106	Ankyrin repeat-containing domain	Ankyrin repeat-containing protein ITN1 OS=Arabidopsis thaliana	XP_009344901.1 PREDICTED: ankyrin repeat-containing protein ITN1-like [Pyrus x bretschneideri]	-
PCP044524	63.4685	8.98042	77.2012	0.093671	0.066221	0	12.6406	3.71366	11.3921	0	0	0	-4.70968	0.0178934	-1.43355	0.349103	-2.75802	0.0125013	-0.0667815	0.235603	Alpha/beta hydrolase, N-terminal		XP_009344903.1 PREDICTED: caffeoylshikimate esterase-like [Pyrus x bretschneideri]	-
PCP029421	2.01904	2.11903	12.2575	0	0	0	0.354388	0.225072	0.760252	0	0	0	-1.74955	0.0013051	-0.978928	0.0490541	-0.409645	0.121519	#N/A	#N/A	Barwin-like endoglucanase	Expansin-like B1 OS=Arabidopsis thaliana	XP_009371043.1 PREDICTED: expansin-like B1 [Pyrus x bretschneideri]	-
PCP000701	27.6229	30.1274	12.3176	70.4968	53.9595	53.1193	21.3606	31.0588	33.505	38.2638	37.0571	39.7264	1.06652	0.00710266	-0.10279	0.747844	0.368883	0.260929	-0.62569	0.0282875	Chlorophyll a/b binding protein domain	Chlorophyll a-b binding protein CP24 10A, chloroplastic OS=Solanum lycopersicum	XP_008391511.1 PREDICTED: chlorophyll a-b binding protein CP24 10A, chloroplastic [Malus domestica]	-
PCP000703	1.02331	1.0473	0	4.29329	3.59368	4.7892	0.207548	0.28523	0.369456	2.52686	1.63692	3.22815	1.40541	0.000167547	-0.731053	0.00372222	1.42034	0.0159697	-0.669865	0.0750083	Heavy metal-associated domain, HMA		XP_009379608.1 PREDICTED: uncharacterized protein LOC103967999 [Pyrus x bretschneideri]	-
PCP002254	61.5903	89.2778	10.3498	139.169	176.506	155.039	108.397	111.73	103.003	172.098	196.158	201.284	1.25033	0.0445268	0.358164	0.31331	0.713064	0.000670799	0.350339	0.0132087	Cytochrome P450, conserved site	Trans-cinnamate 4-monooxygenase OS=Glycine max	pir||PC4237 trans-cinnamate 4-monooxygenase (EC 1.14.13.11) C - Japanese aspen x large-toothed aspen (fragment) BAA11578.1 cinnamic acid 4-hydroxylase, partial [Populus sieboldii x Populus grandidentata]	-
PCP044528	6.87715	8.49098	0.774183	17.9341	17.4485	19.3791	7.44355	8.6018	13.1748	18.4388	18.7551	16.0193	1.29423	0.00525025	0.115905	0.735387	0.930575	0.0601952	-0.072241	0.438355	Basic leucine zipper	bZIP transcription factor 18 OS=Arabidopsis thaliana	XP_008384666.1 PREDICTED: transcription factor RF2b-like [Malus domestica]	bZIP
PCP032223	88.2423	7.79559	186.024	0	0	0	13.0975	8.71759	17.4304	0	0	0	-5.00299	0.0280933	-0.918486	0.56283	-3.53823	0.00126418	#N/A	#N/A	Bifunctional inhibitor/plant lipid transfer protein/seed storage helical domain		XP_009374385.1 PREDICTED: non-specific lipid-transfer protein 1-like [Pyrus x bretschneideri]	-
PCP002264	0.649861	0.984054	0.127822	4.2502	3.87187	3.17354	1.10205	0.439303	0.401131	0.924564	1.1362	0.505442	1.43884	0.00382351	-0.215101	0.478198	0.301025	0.411905	-1.3714	0.00810281	Ovate protein family, C-terminal	Transcription repressor OFP2 OS=Arabidopsis thaliana	XP_008384677.1 PREDICTED: transcription repressor OFP4-like [Malus domestica]	-
PCP032225	2.30311	3.09404	0.032597	8.72603	7.60295	8.82351	1.4131	1.37067	2.0472	8.17885	6.7767	6.54266	1.45739	0.00204857	-0.633842	0.0421626	1.80172	0.00092927	-0.273436	0.00607797	-	EPIDERMAL PATTERNING FACTOR-like protein 6 OS=Arabidopsis thaliana	XP_009374360.1 PREDICTED: EPIDERMAL PATTERNING FACTOR-like protein 6 [Pyrus x bretschneideri]	-
PCP003945	0.204904	0.865775	0.643396	0.755529	1.00212	0.692764	0	0	0.095542	1.4464	1.22715	2.05195	0.279441	0.327722	-0.530893	0.126362	1.29036	0.00738019	0.549567	0.0408256	WD40 repeat, conserved site	WD repeat-containing protein LWD2 OS=Arabidopsis thaliana	XP_009372526.1 PREDICTED: WD repeat-containing protein LWD2-like [Pyrus x bretschneideri]	-
PCP003947	6.82345	5.46474	0.611536	2.40627	3.63967	5.41015	3.39859	2.52768	1.65022	7.95798	8.87907	8.52424	-0.480191	0.27158	-1.18278	0.0383591	1.39562	0.0183134	1.01768	0.0521012	No apical meristem (NAM) protein	NAC domain-containing protein 90 OS=Arabidopsis thaliana	XP_009372523.1 PREDICTED: NAC domain-containing protein 90-like [Pyrus x bretschneideri]	NAC
PCP003948	2.31889	2.1974	2.75179	0.292799	0.649447	0.678138	1.51605	2.25486	1.89137	0.842342	0.745905	0.869772	-1.0974	0.00510747	-0.156141	0.337985	-0.734352	0.0126749	0.269303	0.167746	No apical meristem (NAM) protein	NAC domain-containing protein 90 OS=Arabidopsis thaliana	XP_009372523.1 PREDICTED: NAC domain-containing protein 90-like [Pyrus x bretschneideri]	NAC
PCP003954	3.51082	4.43779	11.6911	0.734821	0.584275	0.831139	2.25173	3.59075	1.4424	0.206432	0.578749	0.406909	-1.62234	0.00321545	-0.451639	0.230856	-1.57812	0.0067151	-0.293095	0.154991	Gamma-glutamyltranspeptidase	Glutathione hydrolase 1 OS=Arabidopsis thaliana	XP_009372518.1 PREDICTED: gamma-glutamyltranspeptidase 1-like isoform X2 [Pyrus x bretschneideri]	-
PCP005609	12.8415	15.4226	3.61021	33.303	38.4404	33.9434	9.56207	7.72931	8.34445	29.0167	39.8426	33.6022	1.37941	0.00870195	-0.78436	0.00996445	1.82384	0.00307418	0.0248402	0.832315	Proteinase inhibitor I29, cathepsin propeptide	Cysteine protease XCP1 OS=Arabidopsis thaliana	XP_009340788.1 PREDICTED: cysteine protease XCP1-like [Pyrus x bretschneideri]	-
PCP005612	43.0231	25.9081	67.083	15.4105	14.4497	16.9183	29.9497	28.9275	28.4916	16.6528	20.2806	17.1702	-1.12916	0.0333112	-0.132636	0.680776	-0.712562	0.00788827	0.187133	0.235086	N-acyl-L-amino-acid amidohydrolase		XP_009340792.1 PREDICTED: aminoacylase-1-like isoform X2 [Pyrus x bretschneideri]	-
PCP033169	0.619058	0.57264	0.049242	2.25181	3.33655	1.96441	0.291921	0.19921	0.209472	2.17852	3.174	2.30057	1.18122	0.0171086	-0.415267	0.00204733	1.4626	0.00336599	0.139525	0.38961	Zinc finger, RING/FYVE/PHD-type	Cellulose synthase A catalytic subunit 8 [UDP-forming] OS=Arabidopsis thaliana	XP_009352735.1 PREDICTED: cellulose synthase A catalytic subunit 8 [UDP-forming]-like [Pyrus x bretschneideri]	-
PCP007189	27.0267	14.5002	41.7737	14.1651	9.84045	12.2224	14.7655	10.7036	15.3856	8.48149	3.54987	6.35584	-0.774251	0.148118	-0.486905	0.339929	-0.708774	0.102436	-1.08599	0.0366367	Protein of unknown function DUF4228		XP_009352767.1 PREDICTED: uncharacterized protein LOC103944091 [Pyrus x bretschneideri]	-
PCP007191	12.7128	13.2034	10.0396	19.1685	19.2674	20.237	6.85273	7.47589	7.00458	18.3956	18.6053	19.5586	0.578335	0.000501995	-0.801159	0.00120949	1.24374	4.3e-05	-0.0495544	0.33038	Domain of unknown function DUF640	Protein LIGHT-DEPENDENT SHORT HYPOCOTYLS 10 OS=Arabidopsis thaliana	XP_008358651.1 PREDICTED: protein LIGHT-DEPENDENT SHORT HYPOCOTYLS 10-like [Malus domestica] XP_009352770.1 PREDICTED: protein LIGHT-DEPENDENT SHORT HYPOCOTYLS 10-like [Pyrus x bretschneideri]	-
PCP008734	0.089682	0.239232	0.16035	1.75827	1.4917	1.37158	0.271069	0.362327	0.356844	1.54827	1.25663	2.33035	1.12589	0.00170386	0.197579	0.10115	0.947862	0.0257031	0.0930045	0.694821	Photosystem I PsaA/PsaB, conserved site	Photosystem I P700 chlorophyll a apoprotein A1 OS=Morus indica	YP_009342932.1 photosystem I P700 chlorophyll a apoprotein A1 (chloroplast) [Carpinus putoensis] YP_009378578.1 photosystem I P700 chlorophyll a apoprotein A1 (chloroplast) [Carpinus tientaiensis] APS87146.1 photosystem I P700 chlorophyll a apoprotein A1 (chloroplast) [Carpinus putoensis] ARH56062.1 photosystem I P700 chlorophyll a apoprotein A1 (chloroplast) [Carpinus tientaiensis] ARO35485.1 ph…	-
PCP033508	2.06889	2.73843	3.40787	11.4782	12.9871	7.57319	3.85077	5.41091	6.97727	12.5204	6.10705	18.2365	1.75547	0.00694525	0.918952	0.0551213	1.00437	0.224412	0.16861	0.784044	ATPase, F0 complex, subunit B, mitochondrial	ATP synthase protein MI25 OS=Nicotiana tabacum PE=2 SV=1	ALJ78509.1 Atp4 (mitochondrion) [Malus hupehensis var. mengshanensis]	-
PCP044535	0.474197	0.293188	0.585022	1.98912	2.77135	1.96669	1.10111	0.74532	1.2557	1.81204	2.00846	3.0966	1.22441	0.00346437	0.54681	0.0524553	0.671954	0.0965697	0.12595	0.46729	-	NADH-ubiquinone oxidoreductase chain 4 OS=Brassica campestris	PKI40740.1 hypothetical protein CRG98_038878 [Punica granatum]	-
PCP033507	0.664208	0.900478	0.950659	3.15579	3.7517	3.37729	1.65509	1.39126	1.25795	4.2297	1.99166	4.72445	1.31387	0.000718183	0.459004	0.0306387	0.990865	0.0933182	0.00265938	0.994612	-		#N/A	-
PCP033517	9.98265	10.2322	16.497	20.2345	30.03	19.9706	13.399	15.1393	15.2476	32.6658	24.2181	61.3005	1.09621	0.00924564	0.534544	0.00472503	1.14447	0.12048	0.786851	0.182862	ATPase, F1/A1 complex, alpha subunit, N-terminal	ATP synthase subunit alpha, mitochondrial OS=Helianthus annuus	XP_018499967.1 PREDICTED: uncharacterized protein LOC108866220 [Pyrus x bretschneideri]	-
PCP033518	2.40814	1.66423	3.57414	6.62328	7.47016	5.10972	3.10588	3.32787	3.24492	8.40874	6.58187	13.7069	1.25839	0.00763353	0.527602	0.0360529	1.17761	0.0556185	0.561007	0.204402	NADH-quinone oxidoreductase, subunit D	NADH dehydrogenase [ubiquinone] iron-sulfur protein 2 OS=Nicotiana sylvestris	GAY68547.1 hypothetical protein CUMW_265010 [Citrus unshiu]	-
PCP033519	1.70408	2.17911	2.66542	5.37042	6.75965	4.47217	2.85389	3.35302	3.47531	8.33712	4.90277	11.0114	1.14153	0.00767259	0.550623	0.0208096	1.06119	0.0909881	0.49038	0.300332	NADH-quinone oxidoreductase, subunit D	NADH dehydrogenase [ubiquinone] iron-sulfur protein 2 OS=Nicotiana sylvestris	PKI36997.1 hypothetical protein CRG98_042619 [Punica granatum]	-
PCP033835	2.49562	2.83457	1.92196	2.13002	0.917837	1.8759	3.74978	5.00428	3.22711	1.37953	0.754522	0.998561	-0.510504	0.136193	0.43246	0.148165	-1.30128	0.0178635	-0.509895	0.0208676	Cyclic nucleotide-binding-like	Cyclic nucleotide-gated ion channel 1 OS=Arabidopsis thaliana	XP_009355306.1 PREDICTED: cyclic nucleotide-gated ion channel 1-like isoform X3 [Pyrus x bretschneideri]	-
PCP033836	2.19172	1.44299	1.65973	4.1067	6.21474	5.73306	1.78245	2.52804	1.70924	5.64885	3.57676	4.7917	1.18439	0.0154205	0.106584	0.666261	0.917414	0.0461017	-0.167043	0.576077	-		XP_009355309.1 PREDICTED: uncharacterized protein LOC103946357 [Pyrus x bretschneideri] XP_009355310.1 PREDICTED: uncharacterized protein LOC103946357 [Pyrus x bretschneideri] XP_009355312.1 PREDICTED: uncharacterized protein LOC103946357 [Pyrus x bretschneideri]	-
PCP010387	58.3052	55.7555	8.8661	66.1728	60.8275	104.128	29.3374	40.5666	38.5133	84.4585	87.2903	79.1967	0.524355	0.097165	-0.815001	0.0685382	1.13051	0.00998594	0.0632474	0.810943	-		XP_017181197.1 PREDICTED: uncharacterized protein LOC103411086 [Malus domestica]	-
PCP010393	24.6848	33.7345	4.62111	53.6527	64.5773	60.4269	36.349	31.0914	30.668	79.7	76.6937	80.4021	1.17722	0.0316529	0.00895489	0.971656	1.28571	0.00117452	0.430911	0.0147189	Cytochrome P450, conserved site	Cytochrome P450 98A8 OS=Arabidopsis thaliana	EPS72845.1 hypothetical protein M569_01910 [Genlisea aurea]	-
PCP011936	6.72299	13.5462	5.46967	1.81337	2.85052	3.8355	11.5258	11.5334	9.64448	7.64282	4.31016	7.17229	-1.45067	0.0468414	0.128326	0.760654	-0.632574	0.141928	0.894139	0.0974932	Tetratricopeptide repeat-containing domain		XP_009371526.1 PREDICTED: uncharacterized protein LOC103960768 [Pyrus x bretschneideri] XP_009371527.1 PREDICTED: uncharacterized protein LOC103960770 [Pyrus x bretschneideri]	-
PCP013554	1.98775	3.14924	0.227598	5.28182	4.62616	4.76162	1.68103	2.33775	2.00518	6.0226	6.01686	5.05132	0.83509	0.0274847	-0.319587	0.334095	1.1255	0.00587478	0.151674	0.185377	-		#N/A	-
PCP013559	4.07419	3.85497	0.641275	0.641321	1.16005	2.09567	2.49844	4.99937	2.90741	3.11001	4.50439	2.797	-1.06518	0.0494753	-0.264911	0.55755	-0.238021	0.494647	0.981254	0.0812954	ARID/BRIGHT DNA-binding domain	AT-rich interactive domain-containing protein 2 OS=Arabidopsis thaliana	XP_009375018.1 PREDICTED: AT-rich interactive domain-containing protein 2-like [Pyrus x bretschneideri] XP_009375038.1 PREDICTED: AT-rich interactive domain-containing protein 2-like [Pyrus x bretschneideri]	-
PCP013564	35.1191	8.20292	32.997	2.56159	1.50382	2.61175	7.81972	10.015	9.50613	4.69574	3.71935	3.36833	-2.61256	0.0428964	-0.801671	0.381582	-0.985432	0.0167281	0.482713	0.00144892	-	Uncharacterized protein At1g76660 OS=Arabidopsis thaliana	XP_009375002.1 PREDICTED: uncharacterized protein LOC103963867 [Pyrus x bretschneideri]	-
PCP015083	62.7077	31.8614	70.467	2.92366	4.96676	8.43861	26.3408	33.573	23.7184	13.991	11.284	7.14403	-2.9719	0.0144991	-0.622006	0.226328	-1.23992	0.056001	0.80909	0.21024	Heavy metal-associated domain, HMA	Heavy metal-associated isoprenylated plant protein 39 OS=Arabidopsis thaliana	XP_009375534.1 PREDICTED: uncharacterized protein LOC103964330 isoform X3 [Pyrus x bretschneideri]	-
PCP015084	101.43	95.3814	109.028	19.8216	19.352	34.4055	95.2498	120.858	69.9738	50.9185	57.9887	37.2383	-2.04149	0.00865469	-0.041458	0.898247	-1.06555	0.0724903	0.879099	0.0806752	Heavy metal-associated domain, HMA	Heavy metal-associated isoprenylated plant protein 39 OS=Arabidopsis thaliana	XP_009377561.1 PREDICTED: heavy metal-associated isoprenylated plant protein 3-like isoform X1 [Pyrus x bretschneideri] XP_009377562.1 PREDICTED: heavy metal-associated isoprenylated plant protein 3-like isoform X1 [Pyrus x bretschneideri] XP_009377564.1 PREDICTED: heavy metal-associated isoprenylated plant protein 3-like isoform X1 [Pyrus x bretschneideri] XP_009377593.1 PREDICTED: heavy metal-a…	-
PCP015094	114.542	76.0707	200.993	23.1824	25.1795	22.9043	89.2706	76.8586	76.0259	22.2402	23.2314	24.1451	-1.99884	0.00302441	-0.14683	0.627433	-1.75322	0.000591063	0.00275628	0.881359	UDP-glucuronosyl/UDP-glucosyltransferase	UDP-glycosyltransferase 88A1 OS=Arabidopsis thaliana	XP_018507171.1 PREDICTED: UDP-glycosyltransferase 88A1-like [Pyrus x bretschneideri]	-
PCP015099	4.60916	8.01885	9.19693	1.06176	0.932118	1.58238	4.73149	5.43954	2.76934	0.559438	0.508123	0.361616	-1.75002	0.0104273	-0.393436	0.392718	-1.91898	0.00952252	-0.630345	0.0127377	Late embryogenesis abundant protein, LEA-14		XP_009375608.1 PREDICTED: late embryogenesis abundant protein At1g64065-like [Pyrus x bretschneideri]	-
PCP016773	42.9943	30.128	71.1594	12.8409	15.9459	12.063	43.0514	38.468	33.9079	11.5906	12.0708	12.401	-1.39751	0.00652993	0.148508	0.586325	-1.62395	0.00131519	-0.0868967	0.26898	T-complex 11		XP_008378873.1 PREDICTED: uncharacterized protein LOC103441936 [Malus domestica]	-
PCP018280	1.54594	1.51309	0	3.46791	3.55536	3.28807	0.882369	0.97033	0.831282	3.62409	3.16005	2.62247	0.896924	0.00506236	-0.502245	0.0210523	1.18233	0.00317646	-0.133714	0.346355	Homeodomain-like	BEL1-like homeodomain protein 11 OS=Arabidopsis thaliana	XP_008377194.1 PREDICTED: BEL1-like homeodomain protein 11 [Malus domestica]	TALE
PCP018283	21.2564	5.03819	56.705	0.737796	0.679055	1.12649	10.3232	6.49723	11.5855	0.780141	0.768749	0.649679	-2.82531	0.0332775	-0.0736117	0.937668	-2.32991	0.00189733	-0.134138	0.292952	FAD-linked oxidase, FAD-binding, subdomain 2	Cytokinin dehydrogenase 5 OS=Arabidopsis thaliana	AQY72384.1 cytokinin oxidase/dehydrogenase 5-like protein, partial [Pisum sativum]	-
PCP018293	400.494	277.225	647.574	138.62	129.702	159.736	235.805	242.435	226.058	166.513	192.117	173.168	-1.29659	0.0157986	-0.440649	0.134575	-0.46979	0.00662687	0.292768	0.101431	Proteinase inhibitor I29, cathepsin propeptide	Probable cysteine protease RD19C OS=Arabidopsis thaliana	XP_008387995.1 PREDICTED: probable cysteine protease RD19C [Malus domestica]	-
PCP019905	6.97312	3.6659	10.7858	2.99898	1.6612	1.97636	7.33088	9.10868	7.11546	2.94681	2.71603	2.78941	-1.02781	0.0792507	0.602572	0.156545	-1.27518	0.00212071	0.200648	0.338418	GroES-like	Quinone-oxidoreductase homolog, chloroplastic OS=Spinacia oleracea	XP_009372204.1 PREDICTED: UV-B-induced protein At3g17800, chloroplastic [Pyrus x bretschneideri]	-
PCP019915	1.07595	1.04989	1.80547	0.195865	0.095877	0.299264	1.82621	3.01042	1.20003	0.400731	0.24898	0.890119	-0.825549	0.00584395	0.565573	0.170052	-1.24202	0.0341886	0.306836	0.279376	Protein of unknown function DUF506, plant		XP_009372237.1 PREDICTED: uncharacterized protein LOC103961421 [Pyrus x bretschneideri]	-
PCP026373	8.60801	7.61606	0	23.0992	27.8017	24.1406	8.6219	9.43172	11.6927	27.0584	27.9999	29.4398	1.72013	0.0122019	0.0352637	0.872306	1.42557	0.00377532	0.219872	0.0189161	Aquaporin-like	Aquaporin TIP1-3 OS=Arabidopsis thaliana	XP_009358317.1 PREDICTED: aquaporin TIP1-3-like [Pyrus x bretschneideri]	-
PCP026380	4.30953	3.93653	0.383758	20.8875	20.2157	19.6462	0.888467	1.0215	0.637082	18.5128	24.7916	20.754	2.17058	0.000552991	-1.59045	0.00491579	3.43619	0.000133301	0.102227	0.485492	Heavy metal-associated domain, HMA	Protein SODIUM POTASSIUM ROOT DEFECTIVE 2 OS=Arabidopsis thaliana	XP_009358309.1 PREDICTED: uncharacterized protein LOC103948940 [Pyrus x bretschneideri]	-
PCP037215	0.294564	0.253231	0.137041	1.1429	0.948664	1.52629	0.393031	0.548621	0.661281	2.77353	1.89993	2.81536	0.781417	0.00861941	0.254204	0.0881342	1.22989	0.00907099	0.58921	0.0354513	Myb domain, DNA-binding	Transcription factor MYB111 OS=Arabidopsis thaliana	XP_009347775.1 PREDICTED: myb-related protein P-like [Pyrus x bretschneideri]	MYB
PCP037211	3.98747	4.77879	0.990694	10.6003	12.366	11.6045	2.32088	0.911794	1.70667	8.89227	11.8073	10.5402	1.31708	0.00598719	-1.18118	0.0203406	2.23805	0.00747882	-0.0751153	0.495454	Lysozyme-like domain	Chitinase-like protein 2 OS=Arabidopsis thaliana	XP_009369953.1 PREDICTED: chitinase-like protein 2 [Pyrus x bretschneideri]	-
PCP027899	21.6878	6.34352	32.2026	0.501331	0.464634	0.345769	6.46146	0.548803	3.4212	0.319004	0.43988	0.46109	-3.26265	0.0127752	-1.80915	0.216187	-0.863717	0.341699	-0.00126664	0.984806	Glycoside hydrolase, superfamily	Beta-D-xylosidase 1 OS=Arabidopsis thaliana	XP_018501326.1 PREDICTED: putative beta-D-xylosidase [Pyrus x bretschneideri]	-
PCP029428	11.8764	11.4674	12.3495	4.69851	5.13716	5.98455	9.46247	12.5892	9.53288	7.15316	7.85525	6.41605	-1.02701	0.00258603	-0.124505	0.50134	-0.603266	0.038559	0.362491	0.0754594	Cullin repeat-like-containing domain		XP_008380786.1 PREDICTED: exocyst complex component EXO70A1-like [Malus domestica]	-
PCP037538	147.358	31.9894	172.245	38.0302	25.7363	25.6769	31.3117	27.4787	36.4852	11.1046	5.98813	12.3052	-1.31474	0.217255	-1.04639	0.321367	-1.45764	0.0343183	-1.62177	0.0258323	Dormancyauxin associated		XP_009336720.1 PREDICTED: dormancy-associated protein homolog 4-like [Pyrus x bretschneideri]	-
PCP038099	92.9377	39.2932	167.2	10.4271	6.69657	13.679	49.0788	36.8312	45.6767	3.66095	2.76798	3.66305	-2.63333	0.0247266	-0.394652	0.520164	-3.2019	0.000257758	-1.4854	0.00582617	-		ONI18835.1 hypothetical protein PRUPE_3G242600 [Prunus persica] ONI18836.1 hypothetical protein PRUPE_3G242600 [Prunus persica]	-
PCP002272	46.628	18.6344	78.0502	8.31613	8.00423	7.54824	29.7127	19.129	27.8891	8.10586	7.97568	6.79806	-1.86629	0.0313281	-0.171477	0.795521	-1.38228	0.00443984	-0.0708209	0.506907	Glutamate 5-kinase, conserved site	Delta-1-pyrroline-5-carboxylate synthase OS=Vigna aconitifolia PE=2 SV=1	PHU09005.1 Delta-1-pyrroline-5-carboxylate synthase [Capsicum chinense]	-
PCP043995	2.06884	0.963576	3.05131	0	0.117829	0.122001	1.54815	0.734602	0.892682	0	0.112166	0	-1.23333	0.0159473	-0.246008	0.543545	-0.890428	0.0315853	-0.0369957	0.686852	No apical meristem (NAM) protein	NAC domain-containing protein 21/22 OS=Arabidopsis thaliana	XP_008383028.1 PREDICTED: NAC domain-containing protein 21/22 [Malus domestica]	NAC
PCP002278	89.6429	41.3172	169.121	20.2735	24.7332	21.8544	45.8136	34.9015	50.2562	17.1843	15.0474	14.2551	-1.50465	0.0364238	-0.420725	0.480896	-1.20929	0.00131512	-0.4898	0.0350317	Protein phosphatase 2C	Probable protein phosphatase 2C 9 OS=Oryza sativa subsp. japonica	XP_009351424.1 PREDICTED: protein phosphatase 2C 37-like [Pyrus x bretschneideri]	-
PCP005630	6.34294	4.00178	6.27642	0.526075	0.42665	0.673159	2.66697	0.933631	2.7016	0.749967	0.398504	0.481834	-2.00602	0.00298278	-1.05956	0.114977	-0.567398	0.097984	-0.0724047	0.375069	Protein of unknown function DUF1677, plant		XP_008342575.1 PREDICTED: uncharacterized protein LOC103405371 [Malus domestica]	-
PCP007201	5.39975	7.12648	2.32186	4.02535	2.01486	2.04296	2.26325	2.65324	2.66058	4.87896	1.70561	1.69149	-0.950773	0.0546825	-1.10284	0.00924737	0.351167	0.431241	-0.248008	0.571254	-		XP_008358318.1 PREDICTED: clathrin light chain 2-like [Malus domestica]	-
PCP007197	13.9612	40.8842	16.5441	16.4305	13.7917	14.661	58.6435	73.2415	44.8486	12.1923	9.35718	14.3194	-0.617103	0.340277	1.233	0.15512	-2.34548	0.00593589	-0.34738	0.197524	Tyrosine-protein kinase, catalytic domain	G-type lectin S-receptor-like serine/threonine-protein kinase At1g11330 OS=Arabidopsis thaliana	XP_017192325.1 PREDICTED: LOW QUALITY PROTEIN: probable leucine-rich repeat receptor-like serine/threonine-protein kinase At3g14840 [Malus domestica]	-
PCP039894	6.96987	4.79046	7.79541	6.918	8.52321	8.48684	5.57558	4.47891	6.27187	11.2837	10.4763	9.76658	0.375678	0.154275	-0.0814493	0.771187	1.00082	0.00189139	0.360845	0.0648722	Zinc finger, B-box	B-box zinc finger protein 19 OS=Arabidopsis thaliana	XP_008372761.1 PREDICTED: B-box zinc finger protein 19-like [Malus domestica]	-
PCP010400	3.13204	4.43573	1.04195	9.68816	10.103	9.6425	3.40844	4.62409	4.24909	10.0025	10.6504	9.52765	1.27108	0.00692688	0.0290896	0.915503	1.05502	0.00504281	0.0426455	0.483311	Protein of unknown function DUF3490	Kinesin-like protein KIN-7H OS=Arabidopsis thaliana	AAK50070.1 AT5g66310/K1L20_9, partial [Arabidopsis thaliana]	-
PCP044554	2.41104	4.25777	0.52139	5.33298	5.24366	5.36765	1.84453	1.4377	1.5675	3.84668	4.63136	4.8218	0.672066	0.0814184	-0.798223	0.056588	1.01511	0.0056067	-0.191832	0.108469	No apical meristem (NAM) protein	NAC domain-containing protein 105 OS=Arabidopsis thaliana	XP_011025923.1 PREDICTED: NAC domain-containing protein 7-like isoform X1 [Populus euphratica]	NAC
PCP010405	23.4945	20.8449	28.5375	10.3522	9.88409	13.3846	35.3964	32.2343	29.5621	14.9051	14.9179	15.4201	-0.968222	0.0133798	0.548844	0.0196434	-1.05936	0.00202439	0.365308	0.0709646	Zinc finger, CCCH-type		XP_008360578.1 PREDICTED: zinc finger CCCH domain-containing protein 6-like [Malus domestica]	-
PCP011963	33.7282	46.8335	35.7855	10.5454	12.8441	11.9874	35.8723	30.3698	20.5111	8.6844	8.81808	9.62728	-1.6557	0.00352576	-0.478552	0.277359	-1.62118	0.0146963	-0.305913	0.0300692	-		XP_009346628.1 PREDICTED: uncharacterized protein LOC103938347 [Pyrus x bretschneideri]	-
PCP013576	1.64363	2.48292	2.3624	6.03849	5.66528	6.90953	2.65048	2.50468	3.56319	6.06465	5.86481	5.64613	1.22925	0.0057142	0.35546	0.21269	0.914567	0.00755691	-0.108916	0.160647	Heavy metal-associated domain, HMA	Heavy metal-associated isoprenylated plant protein 36 OS=Arabidopsis thaliana	XP_009351168.1 PREDICTED: nuA4 complex subunit EAF3 homolog [Pyrus x bretschneideri]	-
PCP015113	1.21788	2.47466	1.79897	5.67123	5.04197	4.53062	0.918054	0.854458	0.373441	6.87412	3.31108	7.09612	1.13129	0.0208039	-0.694448	0.12249	2.00278	0.022989	0.0518626	0.895722	Protein of unknown function DUF538		XP_008359417.1 PREDICTED: uncharacterized protein At5g01610-like [Malus domestica]	-
PCP015115	161.341	139.6	261.883	34.2057	38.6838	43.2344	203.239	154.662	191.524	49.3097	53.4714	46.3431	-1.98616	0.0010837	0.310775	0.252208	-1.74646	0.00140998	0.353162	0.0808203	Late embryogenesis abundant protein, LEA-5		XP_009348806.1 PREDICTED: protein SENESCENCE-ASSOCIATED GENE 21, mitochondrial-like [Pyrus x bretschneideri]	-
PCP015127	3.03775	2.89747	4.40186	1.25656	1.55871	1.54423	5.7532	3.88052	4.68232	1.65598	1.23012	0.427678	-0.720191	0.00191206	0.541433	0.0760521	-1.17721	0.0238134	-0.336313	0.355185	Pectinesterase inhibitor		XP_008350094.1 PREDICTED: 21 kDa protein-like [Malus domestica]	-
PCP016776	12.2253	2.81896	19.2623	0.120949	0.175815	0.177879	3.24827	0.830805	3.00083	0.093869	0.057044	0.090648	-2.72348	0.0269668	-1.14464	0.307356	-1.16933	0.0616637	-0.0986849	0.064087	Cation/H+ exchanger	Cation/H(+) antiporter 18 OS=Arabidopsis thaliana	ONI07284.1 hypothetical protein PRUPE_5G111600 [Prunus persica]	-
PCP044558	15.1807	12.0743	20.1782	5.71368	4.95778	5.91886	8.71703	6.32885	8.31449	5.25198	4.97188	6.61364	-1.20346	0.00548569	-0.722179	0.0540134	-0.333696	0.228669	-0.00476587	0.976737	Tetratricopeptide-like helical	Pentatricopeptide repeat-containing protein At4g14820 OS=Arabidopsis thaliana	XP_009350618.2 PREDICTED: pentatricopeptide repeat-containing protein At1g08070, chloroplastic-like [Pyrus x bretschneideri]	-
PCP028836	0.360031	0.299573	0	0.979249	2.0086	1.25136	0.181315	0.331416	0.225028	2.37215	2.03355	1.49899	0.885748	0.0375441	-0.116178	0.297507	1.30261	0.00563796	0.355591	0.25701	Pectin lyase fold	Polygalacturonase At1g48100 OS=Arabidopsis thaliana	XP_009372060.1 PREDICTED: LOW QUALITY PROTEIN: polygalacturonase At1g48100 [Pyrus x bretschneideri]	-
PCP023118	372.316	231.089	889.453	57.0612	58.7444	56.7739	249.615	233.934	176.762	52.1126	56.9496	58.9008	-2.43327	0.00327996	-0.318299	0.416524	-2.04491	0.00200773	-0.0107253	0.804095	Barwin, conserved site	Hevein-like preproprotein OS=Arabidopsis thaliana	AFH74426.1 pathogenesis-related protein 4 [Malus domestica]	-
PCP023119	9.47059	18.4043	21.8551	4.83873	5.10254	5.74562	16.2336	20.6595	16.3305	3.91521	5.23662	3.30582	-1.23594	0.0328982	0.453579	0.293621	-1.9904	0.00363322	-0.291822	0.249732	Barwin, conserved site	Wound-induced protein WIN1 OS=Solanum tuberosum	XP_008355821.1 PREDICTED: pathogenesis-related protein PR-4B-like [Malus domestica]	-
PCP023122	13.8791	13.7934	19.6285	5.33365	5.51153	6.28538	10.0756	6.61235	7.86138	8.97559	7.94798	11.6606	-1.18063	0.00113979	-0.695491	0.0575032	0.275521	0.416698	0.639346	0.0467565	Tetratricopeptide-like helical	Pentatricopeptide repeat-containing protein At3g04750, mitochondrial OS=Arabidopsis thaliana	XP_017187234.1 PREDICTED: pentatricopeptide repeat-containing protein At3g04750, mitochondrial [Malus domestica]	bHLH
PCP023125	14.1004	6.20683	23.3388	2.83227	2.00256	2.21097	9.59923	7.03588	9.42137	2.57992	2.39918	2.21948	-1.74071	0.0296657	-0.063293	0.905091	-1.34004	0.00095844	-0.0241038	0.829937	Basic leucine-zipper, C-terminal	bZIP transcription factor RISBZ2 OS=Oryza sativa subsp. japonica	XP_017180573.1 PREDICTED: light-inducible protein CPRF2-like [Malus domestica]	bZIP
PCP024727	24.9788	31.6922	24.3011	13.5823	17.3941	22.432	28.9789	28.3378	31.6819	37.3507	37.9733	37.7167	-0.646416	0.0998752	0.0558148	0.721984	0.360043	0.0107208	1.05753	0.0218028	Protein kinase-like domain	F-box protein At1g78280 OS=Arabidopsis thaliana	XP_008386114.1 PREDICTED: F-box protein At1g78280 isoform X2 [Malus domestica]	-
PCP024729	45.2098	50.0945	69.4586	14.0255	14.2118	17.9009	50.0088	45.3458	43.8163	22.4117	20.2184	21.6398	-1.61737	0.00218365	-0.00343554	0.974928	-1.03454	0.00129228	0.415608	0.0372589	Tyrosine-protein kinase, catalytic domain	Serine/threonine-protein kinase SAPK2 OS=Oryza sativa subsp. japonica	NP_001288653.1 serine/threonine-protein kinase SAPK2 [Malus domestica] AII82272.1 SnRK2.8 [Malus domestica] AIK22406.1 sucrose non-fermenting-1-related protein kinase 2.7 [Malus prunifolia]	-
PCP024732	41.8658	28.3374	52.5245	15.8694	15.9408	18.1161	27.9253	24.6639	26.4079	19.2073	22.8287	22.1271	-1.05513	0.019027	-0.348034	0.240374	-0.321916	0.0751203	0.354517	0.051496	VQ	VQ motif-containing protein 9 OS=Arabidopsis thaliana	XP_008386121.1 PREDICTED: VQ motif-containing protein 9 [Malus domestica]	-
PCP026388	79.562	81.3103	71.6036	147.974	152.568	150.438	103.232	85.532	85.952	201.282	202.387	187.518	0.905889	7.2e-05	0.162665	0.25507	1.1613	0.00231319	0.385541	0.00347008	-	GDP-L-galactose phosphorylase 1 OS=Arabidopsis thaliana	XP_009361034.1 PREDICTED: GDP-L-galactose phosphorylase 2 [Pyrus x bretschneideri]	-
PCP026389	66.9453	87.475	52.5725	23.2776	25.4342	37.0809	67.4785	81.3045	38.9514	43.3157	36.5961	28.2064	-1.39294	0.0150451	-0.348927	0.509718	-0.794786	0.210448	0.223222	0.453233	Late embryogenesis abundant protein, LEA-14		XP_009350148.1 PREDICTED: uncharacterized protein LOC103941672 [Pyrus x bretschneideri] XP_018503975.1 PREDICTED: uncharacterized protein LOC103951403 isoform X1 [Pyrus x bretschneideri] XP_018503976.1 PREDICTED: uncharacterized protein LOC103951403 isoform X2 [Pyrus x bretschneideri]	-
PCP026403	0.450654	0.515918	0.0512	1.54995	1.65461	2.02828	0.654593	0.634898	0.875158	2.7173	1.82084	2.28215	0.911819	0.0021758	0.17427	0.110193	1.05043	0.00394609	0.194328	0.248208	Leucine-rich repeat, typical subtype	Receptor like protein 3 OS=Arabidopsis thaliana	XP_018503962.1 PREDICTED: receptor-like protein 2 [Pyrus x bretschneideri]	-
PCP043445	51.2091	44.1466	31.5729	65.0298	51.9337	48.1787	71.5954	71.9445	98.5423	140.002	113.089	98.1375	0.226621	0.276165	0.683031	0.0434825	0.745875	0.0349427	1.00095	0.0158785	Protein of unknown function DUF581		XP_008382232.1 PREDICTED: uncharacterized protein LOC103445047 [Malus domestica]	-
PCP029443	17.1448	3.79249	22.2979	0.106171	0.0888964	0.037149	7.56435	2.18674	8.22207	0.05943	0	0.064447	-3.20882	0.0205092	-0.560279	0.632088	-2.12823	0.0244553	-0.0481954	0.398728	Tyrosine-protein kinase, catalytic domain	Probable serine/threonine-protein kinase PBL19 OS=Arabidopsis thaliana	XP_008382233.1 PREDICTED: probable receptor-like protein kinase At5g47070 [Malus domestica] XP_008382234.1 PREDICTED: probable receptor-like protein kinase At5g47070 [Malus domestica] XP_017190755.1 PREDICTED: probable receptor-like protein kinase At5g47070 [Malus domestica]	-
PCP029444	2.72357	1.47591	4.54809	0.458018	0.331083	0.441814	2.36764	0.889403	2.42179	0.122069	0.130789	0.174767	-1.1717	0.0180938	-0.108304	0.837907	-1.04055	0.0427984	-0.318808	0.00720835	Ribonuclease H-like domain	Bidirectional sugar transporter SWEET7 OS=Arabidopsis thaliana	XP_009375397.1 PREDICTED: bidirectional sugar transporter SWEET17-like [Pyrus x bretschneideri]	-
PCP029445	7.29803	8.66211	4.45716	18.9758	20.7407	16.4941	8.16408	8.60646	9.23704	16.8647	18.5016	15.3045	1.19143	0.00697888	0.0624799	0.623525	0.894948	0.00535743	-0.0999698	0.482023	Armadillo-type fold	Eukaryotic translation initiation factor 4G OS=Arabidopsis thaliana	XP_009375386.1 PREDICTED: eukaryotic translation initiation factor 4G-like [Pyrus x bretschneideri]	-
PCP030897	50.468	44.368	104.076	8.02549	5.45468	9.0105	31.0727	30.3518	21.8101	9.26481	8.20496	7.09039	-2.62966	0.00386168	-0.68146	0.0461999	-1.61583	0.00861389	-0.00820975	0.932361	Auxin responsive SAUR protein	Auxin-responsive protein SAUR36 OS=Arabidopsis thaliana	XP_008354757.1 PREDICTED: auxin-responsive protein SAUR36-like [Malus domestica]	-
PCP028844	7.24471	2.67198	11.0507	0	0.119445	0	2.73338	1.65531	1.64063	0.033847	0	0.100729	-2.4772	0.0107066	-0.833374	0.213643	-1.44474	0.00819074	0.0408339	0.532798	Glycosyl transferase, family 8	Galactinol synthase 2 OS=Solanum lycopersicum	XP_009372074.1 PREDICTED: galactinol synthase 2 [Pyrus x bretschneideri]	-
PCP002294	7.01727	5.31842	11.7866	2.75738	2.66199	1.80608	4.88486	3.84339	5.32441	2.56508	2.17649	1.60114	-1.12048	0.0112041	-0.296059	0.311711	-0.656101	0.0110898	-0.137717	0.592117	Glutathione S-transferase/chloride channel, C-terminal	Glutathione S-transferase TCHQD OS=Arabidopsis thaliana	XP_009355836.1 PREDICTED: glutathione S-transferase TCHQD-like [Pyrus x bretschneideri]	-
PCP003979	50.1004	62.8863	38.9797	35.3887	37.0087	40.2769	79.8251	81.3237	73.5385	41.1329	34.7582	36.1939	-0.536685	0.0311327	0.44272	0.0628599	-1.00528	0.00272319	-0.0457654	0.633487	Aux/IAA-ARF-dimerisation	Auxin-responsive protein IAA26 OS=Arabidopsis thaliana	XP_009338732.1 PREDICTED: auxin-responsive protein IAA26-like [Pyrus x bretschneideri] XP_009338733.1 PREDICTED: auxin-responsive protein IAA26-like [Pyrus x bretschneideri]	-
PCP003981	8.07439	11.0764	4.2714	17.8677	21.7013	24.5958	9.02275	12.3133	11.9834	24.3309	28.8433	22.0322	1.15125	0.0170526	0.145286	0.626479	1.03135	0.0197505	0.227949	0.347251	Tyrosine-protein kinase, catalytic domain	Chitin elicitor receptor kinase 1 OS=Oryza sativa subsp. japonica	XP_012470142.1 PREDICTED: lysM domain receptor-like kinase 3 isoform X2 [Gossypium raimondii] KJB18579.1 hypothetical protein B456_003G061600 [Gossypium raimondii]	-
PCP003983	170.047	120.456	265.493	26.0729	35.6781	42.5382	120.659	104.876	100.535	46.0055	52.7444	49.9932	-2.09459	0.00695546	-0.345646	0.240484	-1.14604	0.00323957	0.551989	0.113734	Myb domain, DNA-binding	Transcription factor MYBS3 OS=Oryza sativa subsp. japonica	ADL36774.1 MYBR domain class transcription factor [Malus domestica]	MYB_related
PCP032530	699.088	381.287	1022.43	22.7403	16.8344	30.7692	396.83	357.856	343.825	37.5899	28.1136	43.6168	-4.5408	0.00257981	-0.439659	0.314122	-3.27635	0.00115048	0.504993	0.177498	Chloramphenicol acetyltransferase-like domain		XP_009348540.1 PREDICTED: shikimate O-hydroxycinnamoyltransferase-like [Pyrus x bretschneideri]	-
PCP005639	3.66104	3.79307	1.86347	11.7343	9.45857	9.76847	5.22909	4.44269	3.14656	10.5032	15.7355	14.4168	1.29331	0.000868126	0.0961891	0.722394	1.27006	0.0180543	0.391347	0.166393	Annexin repeat	Annexin D8 OS=Arabidopsis thaliana	XP_018840312.1 PREDICTED: annexin-like protein RJ4 isoform X1 [Juglans regia]	-
PCP005645	190.727	247.739	39.3216	583.273	679.412	598.752	257.364	212.267	255.369	741.987	559.715	596.511	1.67009	0.0115809	-0.0257021	0.888575	1.5858	6.97e-05	0.00606783	0.973668	-		XP_021828318.1 proline-rich protein 4-like isoform X1 [Prunus avium]	-
PCP007207	5.38361	6.67879	0	9.43299	11.2443	10.7037	2.92579	2.35364	2.81432	7.84207	8.7491	8.7887	0.891817	0.0549124	-1.11864	0.00445535	1.37161	0.00137395	-0.231235	0.0390731	Aux/IAA-ARF-dimerisation	Auxin-induced protein AUX22 OS=Glycine max	XP_009339008.1 PREDICTED: auxin-induced protein IAA6 [Pyrus x bretschneideri]	-
PCP028848	21.0834	14.3024	23.9434	1.57864	0.859554	1.58385	13.0614	9.20088	13.7279	1.6602	1.37261	1.51085	-3.043	0.00199598	-0.517397	0.208363	-2.15691	0.000610931	0.0171169	0.857792	Myb domain, DNA-binding	Transcription factor MYB108 OS=Arabidopsis thaliana	XP_009372081.1 PREDICTED: transcription factor MYB108 [Pyrus x bretschneideri]	MYB
PCP008754	4.97986	8.02807	0.934303	14.953	16.846	13.4242	8.49249	8.29163	6.86781	14.1094	15.3999	16.094	1.25996	0.0331977	0.151031	0.660727	0.784354	0.00586828	0.0802652	0.182219	Hydroxymethylglutaryl-CoA reductase, N-terminal	3-hydroxy-3-methylglutaryl-coenzyme A reductase 3 OS=Hevea brasiliensis	XP_018503702.1 PREDICTED: 3-hydroxy-3-methylglutaryl-coenzyme A reductase 1-like [Pyrus x bretschneideri]	-
PCP008762	158.703	58.5546	252.032	28.3543	23.9362	28.2877	88.2263	66.5242	95.0491	22.0834	22.2884	22.0923	-1.91854	0.0421503	-0.167743	0.807839	-1.70751	0.00193033	-0.303504	0.0158233	Zinc finger, RING/FYVE/PHD-type	RING-H2 finger protein ATL80 OS=Arabidopsis thaliana	XP_009359626.1 PREDICTED: RING-H2 finger protein ATL80-like isoform X2 [Pyrus x bretschneideri]	-
PCP043999	4.75675	6.00151	0.199145	21.9258	21.4851	18.7536	4.26451	4.28052	2.1915	12.1935	11.8669	10.105	1.92839	0.00481905	-0.647436	0.230891	1.40455	0.0278277	-0.814794	0.00737419	-		#N/A	-
PCP044571	4.65843	5.09642	0	10.9013	10.1636	9.24462	1.09631	0.755377	1.05096	6.64	4.50213	7.92659	1.07816	0.0157406	-1.76254	0.000166174	1.98446	0.00648536	-0.625949	0.0969804	Ovate protein family, C-terminal		XP_008386544.1 PREDICTED: transcription repressor OFP12-like [Malus domestica]	-
PCP033840	52.397	13.6851	71.2714	1.52474	0.946812	1.1885	23.8227	16.7404	18.0507	1.2458	1.22946	1.2468	-3.77563	0.0135386	-0.398015	0.644388	-3.0899	0.000472738	-0.0241561	0.831645	-		XP_009367641.1 PREDICTED: protein TIME FOR COFFEE-like isoform X3 [Pyrus x bretschneideri]	-
PCP010421	2.95295	3.66961	0.063416	15.5658	16.8509	16.8699	11.2858	10.4307	7.06113	15.5775	21.5091	15.7443	2.14941	0.00169239	1.15768	0.0401327	0.685164	0.109008	0.117253	0.539593	Acyl transferase/acyl hydrolase/lysophospholipase	Probable inactive patatin-like protein 9 OS=Arabidopsis thaliana	XP_009367643.1 PREDICTED: probable inactive patatin-like protein 9 [Pyrus x bretschneideri]	-
PCP011973	0.628483	3.53229	0.974005	0.827381	0.564098	0.985531	5.27994	3.91734	2.4904	0.277321	0.431388	0.414862	-0.581361	0.365355	0.793884	0.321033	-1.87302	0.0121533	-0.408755	0.0487293	DNA-binding, integrase-type	Ethylene-responsive transcription factor ERF027 OS=Arabidopsis thaliana	XP_009377922.1 PREDICTED: ethylene-responsive transcription factor ERF027-like [Pyrus x bretschneideri] XP_009344262.1 PREDICTED: ethylene-responsive transcription factor ERF027-like [Pyrus x bretschneideri]	ERF
PCP015136	9.47977	3.92893	16.8878	1.39197	1.42937	1.46677	5.08905	3.43423	4.1045	1.4626	1.50849	1.71545	-1.65503	0.0288951	-0.412093	0.467045	-0.941891	0.0140187	0.0874115	0.184045	Acyl-CoA dehydrogenase/oxidase, N-terminal	Acyl-coenzyme A oxidase 4, peroxisomal OS=Arabidopsis thaliana	XP_008345525.1 PREDICTED: acyl-coenzyme A oxidase 4, peroxisomal-like [Malus domestica] XP_009377745.1 PREDICTED: acyl-coenzyme A oxidase 4, peroxisomal-like [Pyrus x bretschneideri]	-
PCP015140	5.61144	4.59133	5.21061	0.628777	1.40948	1.78811	6.48414	4.86109	4.59901	2.29117	2.29689	2.10427	-1.45118	0.0171073	0.0371082	0.864246	-0.897542	0.0149528	0.553168	0.146372	Myb-like domain	Trihelix transcription factor GT-3b OS=Arabidopsis thaliana	XP_009377750.1 PREDICTED: trihelix transcription factor GT-3b-like [Pyrus x bretschneideri]	Trihelix
PCP015143	18.6856	58.7204	23.1141	3.74516	5.00239	6.55836	166.394	86.9086	65.0254	6.04445	4.52005	8.1637	-2.47516	0.0295343	1.49846	0.166147	-3.74741	0.00947134	0.23872	0.543838	Oxoglutarate/iron-dependent oxygenase	Probable 2-oxoglutarate-dependent dioxygenase At3g111800 OS=Arabidopsis thaliana	XP_009377752.1 PREDICTED: protein SRG1-like [Pyrus x bretschneideri]	-
PCP015153	10.2089	3.00066	15.7804	1.98037	1.5002	2.36052	5.06198	3.94775	4.42346	1.6279	1.48063	1.49199	-1.30419	0.11871	-0.226992	0.736982	-1.01536	0.00115448	-0.282746	0.0364971	Esterase, SGNH hydrolase-type, subgroup	GDSL esterase/lipase CPRD49 OS=Arabidopsis thaliana	KRH65734.1 hypothetical protein GLYMA_03G058000 [Glycine max]	-
PCP016794	1.86054	4.07754	4.96576	0.184083	0.455315	0.347176	1.19829	1.83711	1.48229	0.443577	0.425859	0.768984	-1.55109	0.0141896	-0.55097	0.199984	-0.834516	0.0116434	0.27124	0.12734	-		XP_021811115.1 uncharacterized protein LOC110754362 [Prunus avium]	-
PCP016796	1.58594	1.6379	4.62735	0.132509	0.068444	0.451128	1.43884	0.765104	1.52428	0.396176	0	0.31468	-1.19666	0.0136042	-0.188086	0.55028	-0.611316	0.0481843	-0.0685794	0.735369	-		XP_009372163.1 PREDICTED: uncharacterized protein LOC103961343 [Pyrus x bretschneideri]	-
PCP016799	164.789	210.812	3.51624	341.058	351.128	362.758	105.136	132.326	125.7	299.737	273.999	285.807	1.25056	0.058965	-0.970369	0.11017	1.21339	0.00371052	-0.310442	0.00746812	SSXT	GRF1-interacting factor 1 OS=Arabidopsis thaliana	XP_008359892.1 PREDICTED: GRF1-interacting factor 1-like [Malus domestica]	-
PCP016800	8.32375	30.151	5.34874	9.04223	12.335	10.7016	13.6166	23.2883	12.5938	8.33809	8.77986	7.44175	-0.43868	0.56732	-0.056399	0.949022	-1.10985	0.0350992	-0.298438	0.130652	VQ		XP_008370725.1 PREDICTED: uncharacterized protein LOC103434189 [Malus domestica]	-
PCP028856	315.561	147.926	513.22	0.408225	0.519348	0.428656	92.3321	10.0659	67.4402	0.161479	0.166749	0.286258	-7.30603	0.000385239	-2.45508	0.182021	-4.24595	0.0262319	-0.241052	0.0162549	Pectinesterase inhibitor		XP_009372099.1 PREDICTED: cell wall / vacuolar inhibitor of fructosidase 1 [Pyrus x bretschneideri]	-
PCP018304	8.37854	18.0174	13.2269	0.169013	0.130823	0.261426	33.5374	24.7806	18.6768	0.130807	0.449974	0.214582	-3.49711	0.00255055	0.973886	0.150427	-4.44162	0.00109231	0.0958449	0.544802	DNA-binding, integrase-type	Ethylene-responsive transcription factor ERF110 OS=Arabidopsis thaliana	XP_008372740.2 PREDICTED: ethylene-responsive transcription factor ABR1-like [Malus domestica]	ERF
PCP018314	1.49735	1.79203	0.179777	4.50243	5.72139	3.61862	1.97749	2.34408	2.49784	4.58288	4.54985	4.83783	1.16505	0.0249254	0.232427	0.200702	0.76672	0.00450949	0.110112	0.440791	-		XP_008369153.1 PREDICTED: uncharacterized protein LOC103432737 isoform X1 [Malus domestica]	-
PCP019925	75.064	94.4096	116.008	42.6298	40.6711	36.5726	88.153	79.7042	60.8013	37.4538	39.5421	29.0449	-1.0832	0.00413072	-0.118684	0.655324	-1.06769	0.034696	-0.193012	0.359951	Squalene cyclase	Beta-amyrin synthase OS=Betula platyphylla	XP_009334975.1 PREDICTED: beta-amyrin synthase-like [Pyrus x bretschneideri] XP_009334976.1 PREDICTED: beta-amyrin synthase-like [Pyrus x bretschneideri]	-
PCP021538	20.3965	15.2431	28.9411	6.82327	8.15809	7.67852	19.2195	14.8117	19.0923	10.2617	11.4731	9.62039	-1.1661	0.00561882	0.0214989	0.937208	-0.600183	0.0327096	0.448398	0.0236274	-		XP_018507597.1 PREDICTED: uncharacterized protein LOC103965966 [Pyrus x bretschneideri]	-
PCP021551	1.38561	0.391668	0.313808	0.039611	0.039414	0.184141	1.10963	2.09576	3.06368	0.194774	0.050277	0.192332	-0.727747	0.0817681	0.676019	0.251422	-1.37377	0.04014	0.043324	0.665599	FAS1 domain		XP_008378295.1 PREDICTED: fasciclin-like arabinogalactan protein 3 [Malus domestica]	-
PCP023138	1.7569	2.11102	0.54417	5.23594	4.14825	4.29213	1.38684	0.664328	0.934781	2.69936	3.75147	2.84537	0.971767	0.00363297	-0.646711	0.0386778	1.09231	0.0246114	-0.440401	0.0839087	Protein of unknown function DUF1817	Protein CHLORORESPIRATORY REDUCTION 6, chloroplastic OS=Arabidopsis thaliana	XP_009358528.1 PREDICTED: protein CHLORORESPIRATORY REDUCTION 6, chloroplastic-like [Pyrus x bretschneideri]	-
PCP028861	25.8625	30.8788	26.6889	7.75677	8.60194	12.523	25.4569	21.3004	18.0549	15.5935	17.0703	13.4326	-1.49078	0.00969019	-0.388366	0.159414	-0.439813	0.155301	0.592522	0.0932474	DNA-binding WRKY	Probable WRKY transcription factor 48 OS=Arabidopsis thaliana	XP_009372109.1 PREDICTED: probable WRKY transcription factor 48 isoform X1 [Pyrus x bretschneideri]	WRKY
PCP023149	46.3038	13.8598	91.9327	8.6478	7.41763	7.87594	27.1792	16.3379	25.8573	7.90339	7.62799	7.23389	-1.69501	0.0799686	-0.0922872	0.912685	-1.22324	0.00995093	-0.0967597	0.165661	Leucine-rich repeat, cysteine-containing subtype		XP_009338390.1 PREDICTED: F-box/LRR-repeat protein 16-like [Pyrus x bretschneideri] XP_009338392.1 PREDICTED: F-box/LRR-repeat protein 16-like [Pyrus x bretschneideri] XP_009338393.1 PREDICTED: F-box/LRR-repeat protein 16-like [Pyrus x bretschneideri]	-
PCP027918	6.37265	5.84834	0	12.9804	13.0017	12.3349	6.81664	6.18265	9.50938	13.5459	14.0951	11.9367	1.13276	0.0135256	0.033451	0.845905	0.885717	0.0260023	0.038631	0.68547	DNA polymerase epsilon, subunit B	DNA polymerase epsilon subunit B OS=Arabidopsis thaliana	ONH90465.1 hypothetical protein PRUPE_8G055400 [Prunus persica]	-
PCP027922	0.261487	0.472671	0.15647	2.75511	1.62943	2.62549	0.220916	1.4159	0.764493	3.73763	3.2697	1.66255	1.26784	0.00832499	0.365882	0.430122	1.08171	0.136973	0.0367642	0.886312	Homeodomain-like		XP_009355979.1 PREDICTED: zinc-finger homeodomain protein 11-like [Pyrus x bretschneideri]	ZF-HD
PCP027932	10.5951	15.006	7.93506	36.5644	28.3277	31.7448	20.6485	20.1225	18.7317	40.5397	38.6404	35.9012	1.30827	0.00735448	0.576459	0.063161	0.949184	0.00146531	0.190613	0.123208	Metallophosphoesterase domain	Purple acid phosphatase 3 OS=Arabidopsis thaliana	XP_009355997.1 PREDICTED: purple acid phosphatase 3-like [Pyrus x bretschneideri]	-
PCP027933	70.7765	60.9415	92.5267	39.561	46.1414	42.7699	73.9106	65.3268	54.226	30.9238	33.3544	33.7662	-0.633118	0.00760734	-0.00298432	0.988507	-1.00457	0.0111898	-0.334854	0.00522728	Protein of unknown function DUF760	UV-B-induced protein At3g17800, chloroplastic OS=Arabidopsis thaliana	XP_009355996.1 PREDICTED: UV-B-induced protein At3g17800, chloroplastic-like isoform X2 [Pyrus x bretschneideri]	-
PCP029446	39.0815	13.6039	127.316	2.10984	1.21917	3.66306	30.6323	28.309	24.4876	0.682653	2.47394	1.16442	-3.12573	0.0269014	0.398935	0.559296	-3.86812	0.00193535	-0.503435	0.406537	Phytosulfokine		XP_009362601.1 PREDICTED: phytosulfokines 3 [Pyrus x bretschneideri]	-
PCP029452	6.30657	9.41878	19.1506	0.690593	0.905446	1.37646	4.89778	6.42291	4.49901	0.718902	1.94675	1.34731	-2.22326	0.00395341	-0.385588	0.17588	-1.7706	0.00166559	0.274311	0.436799	VQ		XP_009341783.1 PREDICTED: uncharacterized protein LOC103933821 [Pyrus x bretschneideri]	-
PCP044584	24.4883	15.4135	26.2382	9.34195	8.83598	8.15712	12.8827	9.02636	13.1477	1.55364	1.93173	1.33477	-1.09555	0.0203272	-0.70694	0.133387	-2.12815	0.00233197	-1.90362	0.000710892	DNA-binding, integrase-type	Ethylene-responsive transcription factor RAP2-4 OS=Arabidopsis thaliana	XP_009349966.1 PREDICTED: ethylene-responsive transcription factor ERF060-like [Pyrus x bretschneideri]	ERF
PCP030907	0.941208	2.72458	0.126104	1.77151	1.03017	2.30157	2.59637	6.31759	3.72112	1.21246	0.995755	0.809988	0.0360633	0.932815	0.85439	0.247357	-1.49798	0.0324986	-0.544039	0.0155765	HAD-like domain	Probable trehalose-phosphate phosphatase 3 OS=Oryza sativa subsp. japonica	PKI58728.1 hypothetical protein CRG98_020884 [Punica granatum]	-
PCP038101	0.700673	0.732026	0.0233741	1.65215	1.96102	1.57921	0.269867	0.340174	0.430541	1.7129	1.47638	2.08501	0.722739	0.0110383	-0.401539	0.0133143	1.01898	0.00609858	0.0495642	0.697021	Dual specificity phosphatase	Dual specificity protein phosphatase PHS1 OS=Arabidopsis thaliana	XP_009368796.1 PREDICTED: dual specificity protein phosphatase PHS1-like [Pyrus x bretschneideri]	-
PCP002304	174.629	116.076	183.992	57.6735	57.4547	67.3625	163.126	171.992	127.87	77.2942	77.5626	79.0211	-1.25056	0.0139267	0.137235	0.660853	-1.05101	0.00747855	0.335098	0.0274294	Zinc finger, A20-type	Zinc finger A20 and AN1 domain-containing stress-associated protein 11 OS=Oryza sativa subsp. japonica	XP_009354712.1 PREDICTED: zinc finger A20 and AN1 domain-containing stress-associated protein 5-like [Pyrus x bretschneideri]	-
PCP002311	13.8383	18.6674	24.074	4.37056	4.03744	3.87793	17.7677	18.9255	11.33	3.44844	3.48183	3.27745	-1.77901	0.00142789	0.0223988	0.947694	-2.03421	0.0056399	-0.215429	0.0296702	Cytochrome P450, conserved site	2-hydroxyisoflavanone synthase OS=Glycine max	XP_009354699.2 PREDICTED: cytochrome P450 705A5-like [Pyrus x bretschneideri]	-
PCP002321	4.78849	4.23468	4.62174	1.2029	1.17678	2.0753	4.8127	5.77972	4.08066	3.00649	2.85408	2.8174	-1.18274	0.0111943	0.104851	0.580237	-0.666587	0.0220055	0.603492	0.0362985	GDP-fucose protein O-fucosyltransferase	O-fucosyltransferase 37 OS=Arabidopsis thaliana	XP_009354686.1 PREDICTED: uncharacterized protein At1g04910-like [Pyrus x bretschneideri]	-
PCP002320	11.282	8.39393	19.9615	4.62005	3.27488	3.74077	10.5763	9.68386	8.2284	2.94548	2.40945	2.44029	-1.22284	0.0160573	0.0249065	0.910649	-1.48832	0.00245178	-0.506055	0.014177	Lipoxygenase, conserved site	Linoleate 13S-lipoxygenase 2-1, chloroplastic OS=Solanum tuberosum	XP_002323952.2 hypothetical protein POPTR_0017s07350g [Populus trichocarpa] EEF04085.2 hypothetical protein POPTR_0017s07350g [Populus trichocarpa]	-
PCP028869	3.79364	3.6253	0.19965	0.263931	0.209562	0.0579453	2.62971	0.742429	0.268925	0.239017	0.184461	0.171567	-1.87712	0.00233819	-1.37588	0.10473	-0.629917	0.385822	0.0348986	0.746304	Pectinesterase, active site	Probable pectinesterase 67 OS=Arabidopsis thaliana	XP_009336347.1 PREDICTED: probable pectinesterase 67 [Pyrus x bretschneideri]	-
PCP003986	24.9118	30.7994	32.2122	13.003	11.5633	13.2825	32.1713	28.7589	22.7465	9.52013	11.0866	9.7422	-1.09733	0.00388224	0.0169801	0.94338	-1.43244	0.00624885	-0.309054	0.0530479	Pectinesterase inhibitor		XP_009369318.1 PREDICTED: pectinesterase 1 [Pyrus x bretschneideri]	-
PCP003987	15.9615	13.3825	0.603285	16.6983	17.1923	19.9843	6.44317	6.39565	8.55861	11.7889	10.9579	11.0239	0.475043	0.11227	-1.18174	0.00634625	0.694239	0.0189697	-0.657682	0.00414151	Helix-loop-helix DNA-binding		XP_009369317.1 PREDICTED: transcription factor PRE6-like [Pyrus x bretschneideri]	bHLH
PCP004009	93.7317	96.3344	149.387	14.3606	15.838	19.4183	69.5227	55.6975	54.2538	16.6511	13.7706	18.4683	-2.50797	0.000663814	-0.630236	0.0323853	-1.75989	0.00408132	-0.0442425	0.83917	Homeobox, conserved site	Homeobox-leucine zipper protein HAT5 OS=Arabidopsis thaliana	XP_009369353.1 PREDICTED: homeobox-leucine zipper protein HAT5-like [Pyrus x bretschneideri]	HD-ZIP
PCP004010	25.0503	26.5606	15.5834	23.3247	23.1557	23.1872	16.7149	14.7531	14.0933	7.89176	8.82973	8.50008	-0.101928	0.186243	-0.777861	0.00449319	-0.805633	0.00542352	-1.35019	7.55e-05	HPP		XP_009369355.1 PREDICTED: uncharacterized protein LOC103958761 [Pyrus x bretschneideri] XP_009369356.1 PREDICTED: uncharacterized protein LOC103958761 [Pyrus x bretschneideri]	-
PCP005659	12.5649	11.538	19.3372	3.71404	3.73823	3.38484	11.0297	9.95112	8.79666	3.18161	3.26193	3.47058	-1.53831	0.000150525	-0.217307	0.18605	-1.367	0.00159012	-0.0777736	0.154928	Small GTPase superfamily, Ras type	Ras-related protein RABH1e OS=Arabidopsis thaliana	XP_009340511.1 PREDICTED: ras-related protein RABH1e [Pyrus x bretschneideri]	-
PCP007219	20.0895	25.5149	13.3078	26.3825	39.747	42.5738	20.7054	22.2752	24.9781	49.8937	60.7035	48.7466	0.682867	0.113464	-0.0515034	0.780792	1.16454	0.00662758	0.607809	0.10951	Heat shock protein 70, conserved site	Probable mediator of RNA polymerase II transcription subunit 37c OS=Arabidopsis thaliana	XP_009357717.1 PREDICTED: heat shock cognate 70 kDa protein 2 [Pyrus x bretschneideri]	-
PCP007222	4.01448	4.0133	0.515055	7.98662	7.78355	9.50619	2.73423	3.3157	4.32493	7.12223	8.4883	7.28544	1.00679	0.00189977	-0.303008	0.240388	0.942332	0.0263138	-0.13902	0.360112	Zinc finger, RING/FYVE/PHD-type		XP_009357714.1 PREDICTED: uncharacterized protein LOC103948407 [Pyrus x bretschneideri]	-
PCP007228	12.8539	28.1664	18.4017	3.48954	5.05887	5.7041	12.2848	10.896	11.3915	6.42448	4.39852	6.95219	-1.81012	0.0266965	-0.685184	0.203769	-0.786997	0.0441031	0.263016	0.442753	Crotonase, core	Enoyl-CoA delta isomerase 1, peroxisomal OS=Arabidopsis thaliana	XP_009347457.1 PREDICTED: enoyl-CoA delta isomerase 1, peroxisomal-like, partial [Pyrus x bretschneideri]	-
PCP007232	6.74766	7.77248	13.3473	9.36728	7.31692	8.9371	21.2444	17.9765	17.8166	13.2646	13.4184	10.2827	0.142332	0.494212	1.32471	0.00272056	-0.498257	0.062599	0.403895	0.0492215	Putative zinc-finger domain	Elongator complex protein 1 OS=Arabidopsis thaliana	XP_009357693.1 PREDICTED: elongator complex protein 1-like [Pyrus x bretschneideri]	-
PCP044589	6.48876	5.37808	15.7925	1.15378	1.14722	1.02578	6.43561	6.934	5.21005	0.320232	1.0779	0.624899	-1.79275	0.000744825	0.145019	0.387324	-2.34855	0.00129514	-0.28421	0.238432	Domain of unknown function DUF4408		XP_009357355.2 PREDICTED: uncharacterized protein LOC103948081 [Pyrus x bretschneideri]	-
PCP010433	113.662	152.57	164.521	45.2665	65.0165	79.8266	174.932	165.684	195.57	113.615	124.134	123.312	-1.09519	0.0444316	0.450219	0.103474	-0.555927	0.0163121	0.974194	0.0431191	Myb domain, DNA-binding	Transcription factor MYB73 OS=Arabidopsis thaliana	XP_009372447.1 PREDICTED: transcription factor MYB44-like [Pyrus x bretschneideri]	MYB
PCP039897	9.36367	12.1953	3.84523	21.6032	22.7256	22.2611	9.44813	10.6228	9.58185	17.9635	20.1866	17.8202	1.07206	0.00920132	-0.180163	0.430681	0.784703	0.00204168	-0.223374	0.0409245	Tyrosine-protein kinase, catalytic domain	Probable LRR receptor-like serine/threonine-protein kinase At4g37250 OS=Arabidopsis thaliana	XP_009350532.1 PREDICTED: probable LRR receptor-like serine/threonine-protein kinase At4g37250 [Pyrus x bretschneideri]	-
PCP013616	2.61042	1.81673	0.90963	5.72353	5.81389	4.99257	2.19329	1.71053	1.73984	6.45751	5.91366	6.1708	1.07627	0.00735649	-0.207633	0.286161	1.38644	0.000704209	0.152859	0.150473	FAD-linked oxidase, FAD-binding, subdomain 2	L-gulonolactone oxidase 3 OS=Arabidopsis thaliana	XP_008352019.1 PREDICTED: L-gulonolactone oxidase 3-like [Malus domestica]	-
PCP013617	25.7438	24.4577	0.709754	72.3655	74.5006	70.2571	23.9094	27.5161	30.4184	66.9751	79.9896	70.1857	1.74009	0.0104997	-0.151155	0.594629	1.3196	0.00390957	0.0295005	0.726969	Armadillo-like helical		XP_021819268.1 uncharacterized protein LOC110761163 [Prunus avium]	-
PCP015155	0.433739	1.17623	0	1.21299	1.74765	2.73459	0.215882	0.343761	0.399303	2.34597	2.70167	2.39501	0.731291	0.129677	-0.471904	0.168578	1.36152	0.000821102	0.283004	0.374481	E3 ubiquitin ligase, SCF complex, Skp subunit	SKP1-like protein 1A OS=Arabidopsis thaliana	XP_009372997.1 PREDICTED: SKP1-like protein 1A [Pyrus x bretschneideri]	-
PCP016810	22.6565	20.3626	8.64635	33.7908	36.5185	29.2577	9.78902	9.68973	11.751	22.1717	21.2833	22.1049	0.684921	0.0378501	-1.0723	0.00180671	1.05909	0.00216233	-0.538883	0.0099255	AmbAllergen	Probable pectate lyase 1 OS=Arabidopsis thaliana	XP_009370039.1 PREDICTED: probable pectate lyase 8 isoform X2 [Pyrus x bretschneideri] XP_018505930.1 PREDICTED: probable pectate lyase 8 isoform X1 [Pyrus x bretschneideri]	-
PCP021567	7.95366	10.2121	7.90552	2.70198	2.40856	3.83933	6.78709	8.11089	5.64319	3.08498	3.52049	4.04532	-1.34994	0.00833865	-0.35646	0.210423	-0.966554	0.00370216	0.173726	0.465672	Helix-loop-helix DNA-binding	Transcription factor SCREAM2 OS=Arabidopsis thaliana	XP_009373630.1 PREDICTED: transcription factor ICE1-like [Pyrus x bretschneideri] XP_009337514.1 PREDICTED: transcription factor ICE1-like [Pyrus x bretschneideri]	bHLH
PCP028884	13.2345	3.18303	17.7933	0.241335	0.448226	0.805603	2.27541	1.0126	2.88815	0.382675	0.10246	0.501276	-2.47822	0.0371131	-1.35565	0.201159	-0.875123	0.0783793	-0.197123	0.481025	Rossmann-like alpha/beta/alpha sandwich fold		XP_009369937.1 PREDICTED: universal stress protein PHOS32 [Pyrus x bretschneideri]	-
PCP021568	2.656	3.65519	0.900738	7.32964	7.25224	7.01981	3.3989	4.09843	3.80573	5.53837	4.48601	5.04294	1.06425	0.00745938	0.14123	0.528341	0.350749	0.0790402	-0.470265	0.0109696	Dual specificity phosphatase	Dual specificity protein phosphatase PHS1 OS=Arabidopsis thaliana	XP_009351181.1 PREDICTED: dual specificity protein phosphatase PHS1-like isoform X1 [Pyrus x bretschneideri]	-
PCP024756	17.5012	9.06612	28.5909	25.3805	17.5473	16.6742	17.5057	18.7855	17.6824	10.5897	7.04958	10.0972	0.504415	0.317638	0.548529	0.217529	-0.842675	0.0341809	-1.08841	0.0288481	Zinc finger, RING/FYVE/PHD-type	RING-H2 finger protein ATL79 OS=Arabidopsis thaliana	XP_009350355.1 PREDICTED: RING-H2 finger protein ATL79-like [Pyrus x bretschneideri]	-
PCP026425	5.67227	8.56664	1.7584	15.6669	17.0953	15.2187	8.87111	10.18	11.0764	17.9228	18.2886	17.3823	1.19348	0.0201782	0.36466	0.256527	0.77166	0.00805023	0.175818	0.0321454	Helicase, superfamily 1/2, ATP-binding domain	Endoribonuclease Dicer homolog 3a OS=Oryza sativa subsp. japonica	XP_018503569.1 PREDICTED: endoribonuclease Dicer homolog 3a-like isoform X1 [Pyrus x bretschneideri]	-
PCP027940	1.61208	3.57833	4.5799	0.194198	0.108802	0.354503	3.15542	3.39972	2.33029	0.18823	0.218796	0.22363	-1.55637	0.0165388	0.249907	0.515081	-1.79142	0.00118917	-0.0385073	0.685208	-		XP_009349735.2 PREDICTED: uncharacterized protein LOC103941265 [Pyrus x bretschneideri]	-
PCP037714	0.698614	4.72282	1.11128	1.1457	0.703435	1.20847	5.47256	5.27155	3.87406	1.58091	1.32838	1.14632	-0.605275	0.419029	0.885649	0.302398	-1.29184	0.0087183	0.131769	0.0524366	Barwin-like endoglucanase		XP_009348609.1 PREDICTED: EG45-like domain containing protein [Pyrus x bretschneideri]	-
PCP030921	16.8163	21.0751	1.74929	25.2022	28.6316	27.4103	10.3833	9.47102	10.6885	15.9197	16.232	14.9052	0.685846	0.0980901	-1.02225	0.00959525	0.634537	0.00187506	-0.735863	0.00201794	Barwin-like endoglucanase	Expansin-A6 OS=Arabidopsis thaliana	XP_009364387.1 PREDICTED: expansin-A4 [Pyrus x bretschneideri]	-
PCP030924	15.8908	13.9911	16.7777	5.76246	7.10408	8.33381	15.9471	16.1981	13.8404	7.80562	7.55373	6.82478	-1.0038	0.011411	0.049691	0.681809	-0.957501	0.00403859	0.0498017	0.791736	Reverse transcriptase		XP_017184651.1 PREDICTED: uncharacterized protein LOC103423938 [Malus domestica]	-
PCP000748	1.42096	1.20082	0.103398	3.56222	5.03824	4.37144	0.959377	0.297585	0.529448	3.61067	4.8903	3.93939	1.27454	0.00913316	-0.64464	0.0464478	1.75704	0.00809095	0.0300226	0.837041	NAD(P)-binding domain	Isoflavone reductase homolog OS=Lupinus albus PE=2 SV=1	XP_009335317.1 PREDICTED: isoflavone reductase homolog [Pyrus x bretschneideri]	-
PCP000749	9.49983	17.7839	25.9188	0.98819	1.00364	3.13479	8.15465	12.5124	4.7797	3.46794	6.9955	3.21814	-2.54449	0.0197372	-0.538194	0.389019	-1.14457	0.109924	1.0016	0.164551	Acyl-CoA N-acyltransferase		XP_009335319.1 PREDICTED: uncharacterized protein LOC103928036 [Pyrus x bretschneideri]	-
PCP031939	0.839759	1.94965	1.59113	0.794309	0.233942	0.315152	1.31971	2.19223	0.439096	0.114199	0.380564	0.424941	-0.724209	0.111796	-0.0264559	0.962161	-1.12879	0.0403954	-0.138694	0.610653	Acyl-CoA N-acyltransferase		XP_009335338.1 PREDICTED: uncharacterized protein LOC103928052 [Pyrus x bretschneideri]	-
PCP031940	1.4018	2.22293	1.92536	0.130808	0.03254	0.07499	0.644921	0.792532	0.305208	0.173394	0.185857	0.393434	-1.37269	0.00336125	-0.805472	0.0457779	-0.470649	0.0706621	0.213479	0.14256	Acyl-CoA N-acyltransferase		XP_009335320.1 PREDICTED: uncharacterized protein LOC103928037 [Pyrus x bretschneideri]	-
PCP000751	14.1565	13.0093	19.334	4.24538	3.79513	4.23133	10.3369	9.28975	10.2462	8.00187	7.49349	7.67054	-1.55527	0.000538503	-0.387966	0.0292345	-0.263498	0.00290302	0.745496	2.68e-05	Protein of unknown function DUF581		XP_009345875.1 PREDICTED: protein MARD1-like [Pyrus x bretschneideri]	-
PCP000758	0.52987	0.777124	0	2.59115	3.45117	2.67209	0.428729	0.792953	0.518307	5.83554	4.9558	4.46432	1.29708	0.00657524	-0.101124	0.633908	1.94939	0.00199949	0.655153	0.0281153	Ovate protein family, C-terminal		XP_009335339.1 PREDICTED: transcription repressor OFP12-like [Pyrus x bretschneideri]	-
PCP000763	5.23378	6.91305	2.23059	16.836	11.1466	13.8999	4.59276	6.90493	8.36575	8.87062	12.1016	13.2599	1.12709	0.0103738	0.0180758	0.96107	0.519889	0.207254	-0.274006	0.394695	Beta-grasp domain		XP_008390893.1 PREDICTED: ferredoxin [Malus domestica] XP_008351237.1 PREDICTED: ferredoxin-like [Malus domestica]	-
PCP043943	3.53254	4.14885	1.0953	8.86779	9.01324	7.1959	2.61026	4.70587	3.20748	8.37258	6.60658	7.15707	1.03292	0.0135099	-0.178987	0.627034	0.829622	0.0629723	-0.161625	0.377942	Concanavalin A-like lectin/glucanase, subgroup	Hydroxyproline O-galactosyltransferase GALT4 OS=Arabidopsis thaliana	XP_018503837.1 PREDICTED: hydroxyproline O-galactosyltransferase GALT6-like isoform X1 [Pyrus x bretschneideri]	-
PCP004022	31.3001	46.1534	6.54107	69.0176	74.3007	80.0825	30.1624	24.469	32.8888	61.6021	49.6378	65.3908	1.10053	0.031149	-0.552335	0.103617	1.13085	0.00976482	-0.357293	0.111947	Protein of unknown function DUF761, plant		XP_008390689.1 PREDICTED: uncharacterized protein LOC103452938 [Malus domestica]	-
PCP005661	38.1375	12.1835	69.3276	4.79355	4.74693	5.89967	14.6336	10.0918	10.0349	3.59545	4.02519	4.18228	-2.0111	0.0471891	-0.784726	0.333763	-1.31214	0.0125944	-0.320835	0.0783093	DNA-binding, integrase-type	Ethylene-responsive transcription factor ERF038 OS=Arabidopsis thaliana	XP_009368950.1 PREDICTED: ethylene-responsive transcription factor ERF039-like [Pyrus x bretschneideri]	ERF
PCP007240	14.4243	11.7938	14.5819	5.39296	5.90487	6.33709	11.5944	9.46998	9.27543	5.76292	5.07444	7.13421	-1.04376	0.0034184	-0.341252	0.134348	-0.663343	0.0552006	0.0245088	0.891225	-		XP_018502492.1 PREDICTED: uncharacterized protein LOC103945286 isoform X1 [Pyrus x bretschneideri]	-
PCP007242	59.9963	45.6504	70.3172	18.1045	15.218	22.7383	57.8155	66.5817	61.9741	33.1318	34.2875	29.1921	-1.50369	0.0108132	0.272805	0.198118	-0.948545	0.00465755	0.682771	0.0183364	Lateral organ boundaries, LOB	LOB domain-containing protein 38 OS=Arabidopsis thaliana	XP_009354105.1 PREDICTED: LOB domain-containing protein 37-like [Pyrus x bretschneideri]	LBD
PCP007243	495.149	312.653	311.678	100.19	112.183	149.016	363.721	432.194	258.503	181.481	141.36	183.03	-1.71057	0.0118276	-0.19568	0.657233	-1.13636	0.0423776	0.439181	0.159275	Zinc finger, C2H2-like	Zinc finger protein ZAT10 OS=Arabidopsis thaliana	XP_009354104.1 PREDICTED: zinc finger protein ZAT10 [Pyrus x bretschneideri]	C2H2
PCP007245	279.528	172.012	906.916	10.3277	6.5753	13.9285	115.86	87.4749	80.1634	4.88683	4.99923	4.84464	-4.51228	0.00397575	-1.09846	0.0672977	-3.95828	0.000375698	-1.02256	0.0215623	Adenine phosphoribosyl transferase	Adenine phosphoribosyltransferase 1, chloroplastic OS=Arabidopsis thaliana	XP_009354102.1 PREDICTED: adenine phosphoribosyltransferase 1, chloroplastic-like [Pyrus x bretschneideri]	-
PCP007248	12.3072	10.7184	20.8938	5.54096	4.63053	5.73325	9.58562	10.2334	7.92155	4.88156	4.08477	3.92372	-1.05414	0.00879116	-0.228804	0.180907	-0.935395	0.0134376	-0.326613	0.000450667	UBA-like		XP_009354095.1 PREDICTED: activating signal cointegrator 1 complex subunit 2-like isoform X3 [Pyrus x bretschneideri] XP_009354096.1 PREDICTED: activating signal cointegrator 1 complex subunit 2-like isoform X2 [Pyrus x bretschneideri]	-
PCP010439	6.60677	2.76283	11.7283	0.941771	1.07149	1.24182	6.56723	6.21658	4.47394	0.788697	1.15469	0.9381	-1.44845	0.0362193	0.406873	0.42684	-1.89122	0.00249258	-0.0699498	0.582935	-		XP_008364930.1 PREDICTED: uncharacterized protein LOC103428593 [Malus domestica]	-
PCP010442	123.758	49.0082	232.907	25.2798	23.1807	24.0606	49.491	32.0454	45.5137	26.8385	22.218	25.5421	-1.76157	0.0418013	-0.82055	0.279817	-0.501168	0.0620819	-0.000229886	0.997952	Thaumatin, conserved site	Thaumatin-like protein 1 OS=Arabidopsis thaliana	XP_017189445.1 PREDICTED: thaumatin-like protein 1b [Malus domestica]	-
PCP030359	16.5765	9.60954	0.054474	40.2235	45.8287	54.3114	10.8368	13.807	15.5009	59.9026	65.961	55.0433	2.02058	0.0108016	-0.186097	0.663941	2.0792	0.00261099	0.353388	0.134599	Protein of unknown function DUF247, plant		XP_009355715.1 PREDICTED: putative UPF0481 protein At3g02645 [Pyrus x bretschneideri]	-
PCP010445	214.447	149.064	362.424	88.9832	62.8602	81.4084	194.001	257.132	239.453	90.9026	94.0079	60.8391	-1.29266	0.0274615	0.428011	0.186944	-1.47321	0.0204171	-0.0525849	0.827572	Heat shock protein DnaJ, conserved site	Chaperone protein dnaJ 11, chloroplastic OS=Arabidopsis thaliana	XP_008377137.1 PREDICTED: chaperone protein dnaJ 11, chloroplastic-like [Malus domestica]	-
PCP010446	9.49015	7.69761	12.3409	2.99625	2.51833	2.7087	7.54745	6.8306	7.85825	4.63826	5.45789	4.02461	-1.39205	0.00214725	-0.162636	0.346008	-0.51704	0.0461972	0.581863	0.0243378	Protein of unknown function DUF3475		XP_008377136.1 PREDICTED: uncharacterized protein LOC103440249 isoform X1 [Malus domestica]	-
PCP010451	12.829	7.0772	22.2454	4.31478	3.67966	4.08512	7.23895	5.87538	8.76041	2.00145	2.93308	2.21693	-1.15761	0.0380091	-0.313883	0.491146	-1.24659	0.0171787	-0.572203	0.0354396	-		XP_008377227.1 PREDICTED: uncharacterized protein LOC103440331 [Malus domestica]	-
PCP010454	22.608	8.81615	32.8547	1.51376	1.01911	1.74872	10.4946	6.47904	8.22486	1.53628	1.22359	1.12501	-2.75968	0.0136355	-0.671536	0.332367	-1.79697	0.00152105	-0.174697	0.0259978	F-box domain, cyclin-like		XP_008377141.1 PREDICTED: LOW QUALITY PROTEIN: uncharacterized protein LOC103440253 [Malus domestica]	-
PCP010455	3.84938	4.60785	5.24568	1.39103	1.4426	2.02489	8.40133	5.6584	4.88205	1.33172	2.13362	2.62533	-1.02389	0.00798546	0.471476	0.199434	-1.40478	0.0301273	0.240341	0.40921	-		#N/A	-
PCP010458	2.22382	1.99562	1.42571	3.54002	2.92014	3.93046	1.65559	1.48598	0.935517	4.24205	3.03512	3.86046	0.52477	0.0139229	-0.427462	0.121021	1.03795	0.0249986	-0.00643296	0.954735	Protein of unknown function DUF827, plant		XP_008357129.1 PREDICTED: WEB family protein At1g75720-like [Malus domestica]	-
PCP034165	22.3157	27.1823	36.2403	8.87149	9.95574	10.3731	38.328	38.8419	37.091	14.8902	14.7354	13.959	-1.28874	0.00176709	0.648154	0.00822718	-1.32678	9.34e-05	0.532463	0.00726853	Fatty acid hydroxylase	Sphinganine C4-monooxygenase 1 OS=Arabidopsis thaliana	XP_008353100.1 PREDICTED: sphinganine C4-monooxygenase 1-like [Malus domestica]	-
PCP011986	76.2842	20.9927	127.686	7.63794	9.22345	9.7761	29.3246	25.4267	30.4329	9.9844	9.89409	8.8649	-2.17998	0.0507311	-0.406497	0.62327	-1.37084	0.000388978	0.100592	0.501804	Homeodomain-like	Zinc-finger homeodomain protein 9 OS=Arabidopsis thaliana	XP_008339904.1 PREDICTED: zinc-finger homeodomain protein 11-like [Malus domestica] XP_008368241.1 PREDICTED: zinc-finger homeodomain protein 11-like [Malus domestica]	ZF-HD
PCP011992	4.56377	1.9449	6.8559	0.42976	0.665772	0.65904	2.36609	1.81602	2.61838	0.864315	0.603183	0.58793	-1.41809	0.0276412	-0.275226	0.553893	-0.777224	0.000736161	0.073201	0.597735	Zinc finger, Dof-type	Cyclic dof factor 3 OS=Arabidopsis thaliana	XP_008361785.1 PREDICTED: cyclic dof factor 2-like [Malus domestica]	Dof
PCP016835	23.9683	48.9999	6.04921	31.8971	36.2245	35.9781	15.1643	12.301	14.884	25.6589	24.381	25.3814	0.169103	0.72655	-1.3908	0.0430029	0.892577	0.00182529	-0.43935	0.00951758	HSP40/DnaJ peptide-binding		XP_009346324.1 PREDICTED: dnaJ homolog subfamily B member 1-like [Pyrus x bretschneideri] XP_009346330.1 PREDICTED: dnaJ homolog subfamily B member 1-like [Pyrus x bretschneideri]	-
PCP016837	0.219346	2.77829	0.233439	0.061981	0.048394	0.16092	6.2119	3.73888	2.43448	0.07808	0.034313	0.217904	-0.921329	0.221994	1.14713	0.231727	-2.15164	0.0170474	0.0166182	0.881323	Oxoglutarate/iron-dependent oxygenase	Probable 2-oxoglutarate-dependent dioxygenase At3g111800 OS=Arabidopsis thaliana	XP_009346326.1 PREDICTED: protein SRG1-like [Pyrus x bretschneideri] XP_009346327.1 PREDICTED: protein SRG1-like [Pyrus x bretschneideri]	-
PCP018344	0.680686	1.73022	1.33292	0.177311	0.222344	0.231453	4.27085	2.58297	2.87902	0.225024	0.329455	0.749163	-0.825916	0.0464644	0.963684	0.0741589	-1.57383	0.01656	0.278018	0.199055	Cytochrome P450, conserved site	Cytochrome P450 710A1 OS=Arabidopsis thaliana	XP_008371595.1 PREDICTED: cytochrome P450 710A11-like [Malus domestica]	-
PCP021571	15.5726	16.5052	29.4697	4.24273	6.23041	6.31709	16.903	16.0079	16.5348	9.34326	8.86843	8.27723	-1.42814	0.00429357	0.090676	0.319319	-0.773675	0.000283458	0.606	0.0550508	Pleckstrin homology-like domain	Oxysterol-binding protein-related protein 1B OS=Arabidopsis thaliana	XP_011027610.1 PREDICTED: oxysterol-binding protein-related protein 1C isoform X3 [Populus euphratica]	-
PCP021573	5.23448	10.1587	11.1187	1.5695	1.01732	2.45095	11.3278	13.4173	9.60584	2.11311	2.27011	2.15529	-1.7283	0.0276015	0.624906	0.175133	-2.07807	0.00060863	0.180295	0.446919	Zinc finger, C2H2		XP_009341672.1 PREDICTED: uncharacterized protein LOC103933706 [Pyrus x bretschneideri]	C2H2
PCP021575	1.98973	2.50087	0.500087	8.86799	7.24357	7.52327	2.45095	2.95788	2.78706	4.46854	4.5315	4.10923	1.51653	0.00125484	0.137737	0.456308	0.502204	0.0124251	-0.752252	0.00378954	GDP-fucose protein O-fucosyltransferase	O-fucosyltransferase 11 OS=Arabidopsis thaliana	ONI34875.1 hypothetical protein PRUPE_1G503400 [Prunus persica]	-
PCP023163	44.5954	16.935	64.1244	2.51895	2.67122	2.48797	19.3809	9.06367	15.0706	2.46716	2.51978	1.41454	-3.08707	0.00867441	-0.912942	0.286124	-1.91251	0.0102639	-0.230758	0.358846	Amine oxidase	Polyamine oxidase 1 OS=Arabidopsis thaliana	XP_009354337.1 PREDICTED: polyamine oxidase 1-like [Pyrus x bretschneideri]	-
PCP023169	3.39982	3.54939	11.8945	1.16686	1.494	1.09366	3.42019	3.96115	2.91024	1.56906	1.39696	1.1346	-1.07958	8.1e-06	0.0936074	0.279948	-0.916572	0.0139078	0.0866496	0.556582	NAD(P)-binding domain	Tetraketide alpha-pyrone reductase 1 OS=Arabidopsis thaliana	XP_017192166.1 PREDICTED: cinnamoyl-CoA reductase 1-like [Malus domestica]	-
PCP036269	5.37474	2.8883	8.29058	1.76817	1.19865	1.83735	6.25355	5.88317	4.74994	1.70712	1.09876	0.689435	-1.0233	0.05645	0.466156	0.233159	-1.48024	0.0118259	-0.420936	0.0473897	NAD(P)-binding domain	Tetraketide alpha-pyrone reductase 1 OS=Arabidopsis thaliana	XP_009354350.1 PREDICTED: uncharacterized protein LOC103945503 [Pyrus x bretschneideri]	-
PCP023172	1.53498	1.17792	0.311723	4.0188	3.19337	3.70628	0.552694	1.24777	1.71228	2.22604	2.18631	1.99296	1.01919	0.00117551	-0.204468	0.586785	0.553076	0.197631	-0.608134	0.00198028	RNA polymerase sigma factor, region 2	RNA polymerase sigma factor sigD, chloroplastic OS=Arabidopsis thaliana	ONI20547.1 hypothetical protein PRUPE_2G021900 [Prunus persica]	-
PCP024769	24.7944	21.8417	14.9724	55.4238	57.5473	49.5564	18.8552	25.913	24.783	44.6971	48.8442	44.566	1.22509	0.0023584	-0.047992	0.837123	0.876492	0.0159541	-0.194917	0.0711299	Nucleotide-binding, alpha-beta plait	Zinc finger CCCH domain-containing protein 55 OS=Arabidopsis thaliana	XP_009368079.1 PREDICTED: zinc finger CCCH domain-containing protein 53-like [Pyrus x bretschneideri]	-
PCP024771	0.455423	0.591407	0.038948	1.09124	1.12389	1.66747	0.326412	0.237351	0.50368	1.95445	1.99279	2.14644	0.610288	0.0210043	-0.216824	0.128383	1.20532	0.00185474	0.385556	0.0652374	Calcium-transporting ATPase, N-terminal autoinhibitory domain	Putative calcium-transporting ATPase 11, plasma membrane-type OS=Arabidopsis thaliana	XP_009368080.1 PREDICTED: calcium-transporting ATPase 4, plasma membrane-type-like [Pyrus x bretschneideri]	-
PCP024774	76.5489	16.9252	111.968	0.0913976	0.0424186	0.199366	17.7957	6.01307	26.0336	0.0968649	0.163555	0.0728323	-5.19245	0.0074252	-1.27896	0.365265	-3.2624	0.0138372	-0.021607	0.7874	FAD-binding, type 2, subdomain 1	Cytokinin dehydrogenase 6 OS=Arabidopsis thaliana	XP_009368087.1 PREDICTED: cytokinin dehydrogenase 6-like [Pyrus x bretschneideri]	-
PCP030381	9.93203	4.38094	15.7172	1.38483	1.65572	1.47234	1.89709	0.809274	1.64795	1.54467	1.0666	1.23838	-1.68793	0.0217982	-1.63615	0.0537555	0.192357	0.311803	-0.148256	0.300311	Histone-fold	Probable histone H2A variant 3 OS=Arabidopsis thaliana	XP_008352047.1 PREDICTED: probable histone H2A variant 3 [Malus domestica] XP_009334787.1 PREDICTED: probable histone H2A variant 3 [Pyrus x bretschneideri]	-
PCP029474	0.218153	0.48422	0.11554	2.16209	2.1691	1.31089	0.449533	0.394612	0.272037	0.657183	1.90922	1.81964	1.11469	0.0158841	0.0134111	0.929282	0.518533	0.12798	-0.0975041	0.71061	Laccase	Laccase-11 OS=Arabidopsis thaliana	XP_008385897.1 PREDICTED: laccase-11-like [Malus domestica]	-
PCP037547	1.30902	2.16427	0.42289	22.1693	20.9137	18.1853	1.76566	0.680672	1.41201	4.81705	3.3437	6.22705	3.04656	0.000824132	-0.360213	0.320919	1.54037	0.0259394	-1.90057	0.00633282	Domain of unknown function DUF4408		XP_009345665.1 PREDICTED: uncharacterized protein LOC103937446 [Pyrus x bretschneideri]	-
PCP002341	24.506	23.6445	30.3096	13.878	15.2993	13.1878	46.8767	39.8556	40.1163	16.0935	13.1472	14.6486	-0.744419	0.000903929	0.799506	0.00569759	-1.36784	0.00119903	0.0494403	0.707522	Transketolase binding site	Probable 1-deoxy-D-xylulose-5-phosphate synthase 2, chloroplastic OS=Oryza sativa subsp. japonica	XP_009364805.1 PREDICTED: probable 1-deoxy-D-xylulose-5-phosphate synthase 2, chloroplastic [Pyrus x bretschneideri]	-
PCP004031	10.3526	9.85322	7.29475	20.7769	18.7494	18.7534	9.00196	10.4308	9.75363	22.2664	18.7784	21.9248	0.901369	0.000520592	-0.0730005	0.504747	1.03082	0.00428073	0.0773958	0.48162	Tyrosine-protein kinase, catalytic domain	Serine/threonine-protein kinase CTR1 OS=Arabidopsis thaliana	XP_015072799.1 PREDICTED: serine/threonine-protein kinase CTR1 [Solanum pennellii]	-
PCP030393	17.9519	11.2871	33.4971	0.394732	0.186562	0.265507	6.75066	2.54251	6.91531	0.389352	0.159482	0.134981	-3.66134	0.00102099	-1.32565	0.125273	-1.84642	0.00945061	-0.13099	0.184634	-		XP_009334797.1 PREDICTED: uncharacterized protein LOC103927583 [Pyrus x bretschneideri]	-
PCP007265	3.92362	4.54435	5.05205	7.15695	10.4902	8.28646	10.6238	11.0771	8.12774	4.3871	5.57748	6.38858	0.875617	0.0153095	1.08305	0.00851887	-0.966845	0.00844538	-0.456113	0.0200285	PLC-like phosphodiesterase, TIM beta/alpha-barrel domain	Glycerophosphodiester phosphodiesterase GDPD3 OS=Arabidopsis thaliana	XP_009346803.1 PREDICTED: glycerophosphodiester phosphodiesterase GDPD1, chloroplastic-like [Pyrus x bretschneideri]	-
PCP007266	281.345	219.489	605.13	18.2351	24.5125	34.679	246.441	238.061	161.73	33.9866	42.6752	35.1295	-3.35142	0.00290994	-0.133798	0.664592	-2.62187	0.00236304	0.554518	0.198531	No apical meristem (NAM) protein	NAC domain-containing protein 83 OS=Arabidopsis thaliana	XP_009346804.1 PREDICTED: NAC domain-containing protein 83-like [Pyrus x bretschneideri]	NAC
PCP039596	16.8671	7.62964	37.2574	0.462141	0.421865	0.469204	8.95168	6.43288	9.57756	0.288419	0.381593	0.549653	-3.20833	0.00462502	-0.352623	0.544283	-2.63633	0.00147546	-0.0300891	0.760939	Glutathione S-transferase/chloride channel, C-terminal	Probable glutathione S-transferase OS=Nicotiana tabacum PE=2 SV=1	XP_009365488.1 PREDICTED: probable glutathione S-transferase isoform X1 [Pyrus x bretschneideri]	-
PCP008788	0.396124	0.350893	0.0338092	1.56623	1.98571	1.56374	0.408208	0.467871	0.554166	1.7508	1.65838	1.57813	1.00977	0.00345813	0.0751594	0.290298	0.880377	0.000778465	0.00903675	0.917103	Dil domain	Myosin-8 OS=Arabidopsis thaliana	XP_008342552.1 PREDICTED: myosin-8 isoform X1 [Malus domestica]	-
PCP010464	2.46938	4.71807	4.93924	0.790371	1.23536	0.875436	4.78961	4.66219	3.54797	0.944066	1.40714	0.728271	-1.19377	0.0216015	0.291833	0.416463	-1.46334	0.00919818	0.0923943	0.646651	-		XP_009377074.1 PREDICTED: uncharacterized protein LOC103965731 [Pyrus x bretschneideri] XP_009347387.1 PREDICTED: uncharacterized protein LOC103939058 [Pyrus x bretschneideri]	-
PCP030394	9.81134	3.52142	20.1767	0.093452	0.099059	0.137827	8.40666	3.50604	6.03348	0.131743	0	0	-2.76519	0.0109028	-0.00857922	0.991047	-2.35638	0.00414445	-0.12073	0.111981	Oxoglutarate/iron-dependent oxygenase	Probable 2-oxoglutarate-dependent dioxygenase AOP1 (Fragment) OS=Arabidopsis thaliana	XP_009377501.2 PREDICTED: probable 2-oxoglutarate-dependent dioxygenase AOP1 [Pyrus x bretschneideri]	-
PCP040193	0.581962	0.253912	0.0828291	1.54233	2.23934	2.35478	0.495274	0.703099	1.73034	3.49268	3.18842	2.67987	1.12911	0.0116132	0.396865	0.363201	1.25604	0.0393193	0.433375	0.100011	-		XP_009358158.1 PREDICTED: uncharacterized protein LOC103948814 isoform X2 [Pyrus x bretschneideri]	-
PCP012010	0.7947	0.398591	0.307514	1.92324	3.51204	3.04434	0.366444	0.352137	0.087732	1.62785	2.90682	2.28377	1.28012	0.0190908	-0.34096	0.195978	1.15915	0.0092132	-0.0976187	0.677154	Glycosyl transferase, family 43	Probable beta-1,4-xylosyltransferase IRX9 OS=Arabidopsis thaliana	XP_009358164.1 PREDICTED: probable beta-1,4-xylosyltransferase IRX9 [Pyrus x bretschneideri]	-
PCP015185	1.64801	1.81788	0	5.01553	4.54868	5.47482	0.602988	1.29764	1.37734	3.80611	2.57026	4.06422	1.2188	0.000358169	-0.491918	0.18626	1.08569	0.0486273	-0.491478	0.0754828	Cyclin PHO80-like	Cyclin-U4-1 OS=Arabidopsis thaliana	XP_009375368.1 PREDICTED: cyclin-U4-1 [Pyrus x bretschneideri]	-
PCP015187	3.95561	4.004	4.37209	5.69119	5.12745	6.10234	10.1448	11.8517	10.7737	7.10825	8.38936	8.08419	0.397697	0.0176575	1.27238	0.000447989	-0.543347	0.000953906	0.410235	0.0322012	Prenylated rab acceptor PRA1		XP_008344107.1 PREDICTED: PRA1 family protein F3-like [Malus domestica] XP_008344401.1 PREDICTED: PRA1 family protein F3-like [Malus domestica]	-
PCP041391	12.7628	4.2745	12.6186	1.13067	0.954078	1.29437	3.74674	3.07667	4.07072	0.66577	0.795119	0.472999	-2.06608	0.0288119	-0.863159	0.225692	-1.39238	0.00231974	-0.412639	0.0319469	Rhodanese-like	Rhodanese-like domain-containing protein 15, chloroplastic OS=Arabidopsis thaliana	XP_009337080.1 PREDICTED: thiosulfate sulfurtransferase 16, chloroplastic-like [Pyrus x bretschneideri] XP_009337081.1 PREDICTED: thiosulfate sulfurtransferase 16, chloroplastic-like [Pyrus x bretschneideri] XP_009337082.1 PREDICTED: thiosulfate sulfurtransferase 16, chloroplastic-like [Pyrus x bretschneideri] XP_009337083.1 PREDICTED: thiosulfate sulfurtransferase 16, chloroplastic-like [Pyrus x…	-
PCP018365	8.11574	16.4109	7.54605	18.8143	20.8349	16.9606	7.27397	7.7169	7.04403	31.9997	20.247	25.168	0.70448	0.152199	-0.62105	0.197045	1.79207	0.00419275	0.387219	0.205685	-		XP_009337077.1 PREDICTED: uncharacterized protein LOC103929580 [Pyrus x bretschneideri]	-
PCP000077	1.06623	1.47277	0.390501	3.41879	3.82741	3.50343	1.67741	2.13185	2.06827	3.0099	3.93268	3.27468	1.06963	0.00462654	0.346182	0.121095	0.469836	0.0302626	-0.015538	0.865917	C-5 cytosine methyltransferase	DNA (cytosine-5)-methyltransferase CMT2 OS=Arabidopsis thaliana	XP_018506721.1 PREDICTED: DNA (cytosine-5)-methyltransferase CMT2-like [Pyrus x bretschneideri]	-
PCP018368	12.8292	4.57141	11.775	1.93182	1.69397	1.41287	4.39715	3.96628	3.96532	1.41576	0.930399	1.43212	-1.75775	0.0371287	-0.757428	0.24153	-1.11792	0.00495786	-0.261349	0.211668	Zinc finger, RING/FYVE/PHD-type	NEP1-interacting protein 1 OS=Arabidopsis thaliana	XP_009363443.1 PREDICTED: NEP1-interacting protein 1-like [Pyrus x bretschneideri]	-
PCP019939	15.0974	13.8053	4.68929	5.20686	4.85403	7.88853	10.768	15.0781	10.6669	9.51937	13.9673	7.55407	-1.09793	0.00962543	-0.31985	0.34231	-0.402591	0.34168	0.626156	0.173166	Ankyrin repeat-containing domain		XP_008342647.1 PREDICTED: ankyrin repeat-containing protein At5g02620-like [Malus domestica]	-
PCP019947	7.43379	9.95656	3.0639	20.5568	22.7336	22.4021	9.1175	6.87252	9.06512	23.8774	21.2143	22.8084	1.33464	0.00645556	-0.146534	0.48281	1.49412	0.000653154	0.0423791	0.625829	Protein of unknown function DUF761, plant		XP_018501513.1 PREDICTED: uncharacterized protein LOC103941260 [Pyrus x bretschneideri]	-
PCP021577	12.4151	14.7803	30.3056	4.55355	3.70936	3.57176	11.064	12.545	6.90098	2.42469	2.77274	1.55756	-1.63367	0.00228347	-0.318706	0.352077	-1.85548	0.0185123	-0.654725	0.0603074	Glycoside hydrolase, superfamily		XP_009358493.1 PREDICTED: chitotriosidase-1-like [Pyrus x bretschneideri]	-
PCP021583	3.21732	3.58712	0.200338	9.75507	10.2375	9.439	2.90494	2.60421	3.92515	8.26353	9.68629	7.49439	1.41901	0.00425916	-0.236643	0.194087	1.28146	0.00987544	-0.175847	0.235418	WD40 repeat, conserved site		XP_008352222.2 PREDICTED: DNA damage-binding protein CMR1-like [Malus domestica]	-
PCP021584	4.00223	3.8561	0.312335	13.757	12.1416	12.1469	3.63026	3.72716	6.28746	11.4438	10.2603	10.303	1.58677	0.00096584	-0.00506324	0.98513	1.24801	0.0191003	-0.26095	0.0315234	Mini-chromosome maintenance, conserved site	DNA replication licensing factor MCM5 OS=Arabidopsis thaliana	KMT03581.1 hypothetical protein BVRB_8g192560 [Beta vulgaris subsp. vulgaris]	-
PCP021590	79.4134	63.6077	181.031	11.9834	12.3007	13.9656	56.9529	40.2708	35.9033	9.79939	8.11915	12.674	-2.48262	0.00104312	-0.614818	0.149236	-1.98968	0.0119719	-0.318217	0.244855	-		XP_009358579.1 PREDICTED: uncharacterized protein LOC103949199 [Pyrus x bretschneideri]	-
PCP021588	3.24151	2.7474	1.93032	7.17419	6.70956	6.42828	2.51233	2.57706	2.46602	7.72281	6.24932	6.96965	0.987971	0.00125283	-0.209309	0.0737737	1.23201	0.000992269	0.008104	0.936807	START-like domain		XP_009358498.1 PREDICTED: protein ENHANCED DISEASE RESISTANCE 2-like isoform X1 [Pyrus x bretschneideri]	-
PCP021594	23.5005	17.0243	34.091	10.8808	10.5377	7.88774	14.5866	11.2103	13.2907	8.51814	6.33531	7.40508	-1.01691	0.0201418	-0.557924	0.112313	-0.556244	0.0124248	-0.352135	0.191456	-		XP_009338425.1 PREDICTED: uncharacterized protein LOC103930776 [Pyrus x bretschneideri]	-
PCP024782	3.51144	4.69944	0.0368198	11.7546	11.9228	11.3394	4.21357	3.37966	4.78589	11.8875	10.1991	10.147	1.46907	0.00810679	-0.159541	0.396118	1.37498	0.000370839	-0.133216	0.191062	Tyrosine-protein kinase, catalytic domain		XP_008353259.1 PREDICTED: proline-rich receptor-like protein kinase PERK14 [Malus domestica]	-
PCP024784	47.4981	33.7097	78.2918	2.68604	1.37331	5.53582	27.6059	28.2531	21.8849	3.9551	3.31881	2.63366	-3.52642	0.0102593	-0.546908	0.101447	-2.5953	0.0016029	-0.0996278	0.7689	Glutaredoxin subgroup	Monothiol glutaredoxin-S2 OS=Arabidopsis thaliana	XP_009369121.1 PREDICTED: monothiol glutaredoxin-S2-like [Pyrus x bretschneideri] XP_009339842.1 PREDICTED: monothiol glutaredoxin-S2-like [Pyrus x bretschneideri]	-
PCP024785	1.14008	3.27777	1.98584	0.130334	0	0.014755	1.98775	1.14184	1.20246	0.246529	0.122593	0	-1.52729	0.025232	-0.330894	0.507404	-0.949118	0.0157333	0.0465696	0.665394	Glutaredoxin subgroup	Monothiol glutaredoxin-S10 OS=Arabidopsis thaliana	XP_009369117.1 PREDICTED: monothiol glutaredoxin-S10-like [Pyrus x bretschneideri] XP_009339846.1 PREDICTED: monothiol glutaredoxin-S10-like [Pyrus x bretschneideri]	-
PCP024791	330.203	79.3082	559.185	0.387633	0.341083	0.306101	139.337	55.9489	144.887	0.150106	0.618851	0.374109	-7.04814	0.00274353	-0.592427	0.616629	-5.97661	0.00200241	0.0760337	0.648704	Uncharacterised protein family UPF0497, trans-membrane plant	CASP-like protein 1D2 OS=Glycine max PE=2 SV=1	XP_009369105.1 PREDICTED: CASP-like protein 1D1 isoform X1 [Pyrus x bretschneideri]	-
PCP026444	18.2674	18.3745	17.14	5.62423	6.99978	10.9631	9.74711	9.28257	6.76129	12.9961	17.8859	14.2592	-1.17319	0.032909	-1.02049	0.0146303	0.598618	0.0812544	0.885195	0.0825121	-		XP_009347382.1 PREDICTED: calmodulin-binding protein 60 F-like [Pyrus x bretschneideri]	-
PCP026446	1.22433	1.97677	2.33727	0.117356	0.16671	0.099441	0.812327	1.38082	0.311738	0.244717	0.404952	0.100582	-1.20757	0.00377964	-0.470581	0.275723	-0.709905	0.116205	0.15276	0.313494	Calmodulin binding protein-like	Calmodulin-binding protein 60 D OS=Arabidopsis thaliana	XP_009347344.1 PREDICTED: protein SAR DEFICIENT 1-like [Pyrus x bretschneideri]	-
PCP026451	1.32727	3.11606	2.58424	8.26679	6.16773	6.02276	2.93081	3.42433	1.29141	3.61413	3.79653	4.37962	1.311	0.0303625	0.191051	0.72746	0.29806	0.45943	-0.659927	0.0334525	-		XP_018501164.1 PREDICTED: uncharacterized protein LOC103938970 [Pyrus x bretschneideri]	-
PCP038005	44.5384	20.3754	57.6634	5.35704	5.11881	9.20794	31.9152	27.7467	16.3756	9.23438	9.09388	8.26588	-2.17063	0.0258027	-0.226938	0.714769	-1.42478	0.0365604	0.328837	0.267368	NB-ARC		XP_009373508.1 PREDICTED: disease resistance protein RPM1-like [Pyrus x bretschneideri]	-
PCP000083	23.3138	12.9834	30.4637	1.97225	2.11127	3.6377	18.7583	16.7507	9.13423	4.69006	5.42705	4.02329	-2.46465	0.00922513	-0.208905	0.704549	-1.52489	0.038683	0.640814	0.0889238	Dihydropteroate synthase-like	Folate synthesis bifunctional protein, mitochondrial OS=Pisum sativum	XP_016722760.1 PREDICTED: folate synthesis bifunctional protein, mitochondrial-like isoform X3 [Gossypium hirsutum]	-
PCP000085	19.7692	12.5637	25.9147	5.39649	3.89976	5.15202	15.7789	14.2268	13.3189	5.84679	5.75831	5.46467	-1.60189	0.0129027	-0.0830502	0.774259	-1.17886	0.00118807	0.141026	0.181789	NB-ARC		XP_018506734.1 PREDICTED: disease resistance protein RPM1-like isoform X1 [Pyrus x bretschneideri] XP_018506735.1 PREDICTED: disease resistance protein RPM1-like isoform X2 [Pyrus x bretschneideri] XP_018506736.1 PREDICTED: disease resistance protein RPM1-like isoform X3 [Pyrus x bretschneideri] XP_018506737.1 PREDICTED: disease resistance protein RPM1-like isoform X1 [Pyrus x bretschneideri] XP_…	-
PCP030958	19.9658	21.9781	10.4783	10.8051	22.4653	22.3445	18.4893	23.3813	17.8715	39.88	62.9351	42.2582	-0.156826	0.748482	-0.123463	0.605649	0.995609	0.0250687	1.49583	0.0378677	HAD-like domain	Trehalose-phosphate phosphatase A OS=Arabidopsis thaliana	XP_009374486.1 PREDICTED: trehalose-phosphate phosphatase A-like [Pyrus x bretschneideri] XP_009374487.1 PREDICTED: trehalose-phosphate phosphatase A-like [Pyrus x bretschneideri] XP_009340586.1 PREDICTED: trehalose-phosphate phosphatase A-like [Pyrus x bretschneideri] XP_009340587.1 PREDICTED: trehalose-phosphate phosphatase A-like [Pyrus x bretschneideri]	-
PCP043761	1.30081	1.61243	0.183544	2.81633	3.45838	3.26661	0.806068	0.603248	0.452727	2.98538	3.15082	4.11447	0.840092	0.0140899	-0.67129	0.0237135	1.3699	0.00532883	0.127991	0.382343	No apical meristem (NAM) protein	NAC domain-containing protein 7 OS=Arabidopsis thaliana	XP_009374491.1 PREDICTED: NAC domain-containing protein 7-like [Pyrus x bretschneideri] XP_009374492.1 PREDICTED: NAC domain-containing protein 7-like [Pyrus x bretschneideri]	NAC
PCP000796	2.6214	2.47717	0.076445	6.66638	7.61348	7.63281	0.704377	0.976815	1.12008	2.86159	2.93059	3.76377	1.33515	0.00380589	-0.994348	0.00945522	1.03652	0.00916301	-0.956223	0.00414818	-		XP_009372018.1 PREDICTED: uncharacterized protein LOC103961209 [Pyrus x bretschneideri]	-
PCP000802	33.2857	20.3737	44.3042	9.81234	8.11475	8.85278	16.753	16.8144	16.0201	6.15623	5.37649	5.06042	-1.51002	0.0133816	-0.580779	0.124165	-1.36823	0.000520584	-0.662705	0.00188543	Cytochrome P450, conserved site	3,9-dihydroxypterocarpan 6A-monooxygenase OS=Glycine max	XP_009348373.1 PREDICTED: cytochrome P450 CYP82D47-like [Pyrus x bretschneideri]	-
PCP002349	1.21713	0.656056	0	5.29051	3.06316	3.97352	0.682758	0.706114	1.29012	4.1037	2.56377	3.91501	1.42741	0.00800303	-0.108645	0.673723	1.4107	0.0129239	-0.282871	0.289237	-		XP_009338441.1 PREDICTED: uncharacterized protein LOC103930791 [Pyrus x bretschneideri]	-
PCP002352	0.372784	1.58394	0.02098	0.021592	0.04297	0	1.21552	2.0512	0.751688	0	0.09173	0	-0.818982	0.100618	0.254396	0.650969	-1.36408	0.0117789	0.0282951	0.59132	Alpha/beta hydrolase fold-3	2-hydroxyisoflavanone dehydratase OS=Glycyrrhiza echinata	XP_008390965.1 PREDICTED: 2-hydroxyisoflavanone dehydratase-like [Malus domestica]	-
PCP004047	2.57253	1.65473	0	6.23907	5.36132	6.57932	4.17005	3.29443	4.53449	5.44298	5.01114	5.57008	1.28137	0.00261052	0.564699	0.0415475	0.459353	0.0313487	-0.196392	0.0608444	-		XP_008368525.1 PREDICTED: uncharacterized protein LOC103432140 [Malus domestica]	-
PCP004049	5.59585	5.48782	6.12784	1.99812	1.31761	2.84392	4.29871	6.10684	4.98733	2.19581	1.66252	1.63906	-1.16424	0.0225424	-0.0801503	0.649332	-1.12022	0.0135281	-0.225423	0.151181	Protein of unknown function DUF4228		XP_009353278.1 PREDICTED: uncharacterized protein LOC103944535 [Pyrus x bretschneideri]	-
PCP004050	27.6845	23.9879	38.6926	6.21705	6.30492	7.21735	35.4583	37.0505	25.7672	5.77034	5.05056	6.95082	-1.86406	0.000685165	0.368732	0.1826	-2.38677	0.00253105	-0.146304	0.41898	Multi antimicrobial extrusion protein	Protein DETOXIFICATION 37 OS=Arabidopsis thaliana	XP_017189690.1 PREDICTED: protein DETOXIFICATION 40 [Malus domestica]	-
PCP004053	4.48847	2.03622	6.55873	0.855034	0.257902	0.440456	2.31308	2.19684	1.76859	0.539474	0.390804	0.548972	-1.5243	0.0328894	-0.347121	0.399724	-1.05266	0.00409823	-0.0763859	0.680745	Small GTPase superfamily, Tem1		XP_008341998.1 PREDICTED: septum-promoting GTP-binding protein 1-like [Malus domestica]	-
PCP000092	16.3219	15.9634	1.33639	34.588	29.465	26.2231	12.6248	18.2413	16.4959	36.6916	28.6594	33.5954	1.02993	0.0243789	-0.221474	0.545341	1.00502	0.0281485	0.0994745	0.611372	-		XP_009373493.1 PREDICTED: uncharacterized protein LOC103962504 [Pyrus x bretschneideri]	-
PCP005684	2.93273	3.47103	0.331753	12.9353	11.0062	10.5998	3.26351	2.93518	4.03793	9.59339	7.42484	8.60775	1.67466	0.00179409	-0.0548959	0.689947	1.26641	0.00214855	-0.434912	0.0471782	Tyrosine-protein kinase, catalytic domain	Probably inactive leucine-rich repeat receptor-like protein kinase At5g06940 OS=Arabidopsis thaliana	XP_009351047.1 PREDICTED: probably inactive leucine-rich repeat receptor-like protein kinase At5g06940 [Pyrus x bretschneideri]	-
PCP007280	77.9911	170.364	89.7887	21.4429	39.3014	42.2077	215.725	203.874	152.685	48.6815	50.0197	66.7147	-1.73301	0.0531245	0.698365	0.24794	-1.91506	0.00496784	0.799081	0.122114	CO/COL/TOC1, conserved site		XP_009345358.1 PREDICTED: protein TIFY 10B-like [Pyrus x bretschneideri]	-
PCP008796	26.2751	25.0292	38.7879	12.1449	9.66024	12.0487	25.0875	20.5594	16.7688	11.3514	10.0918	12.4262	-1.17401	0.00572871	-0.267451	0.307979	-0.815883	0.0475678	-0.0504844	0.707829	-		XP_008348774.1 PREDICTED: uncharacterized protein LOC103411940 [Malus domestica]	-
PCP008797	159.139	79.9682	260.467	37.2604	35.3639	34.9622	78.564	62.1068	73.4915	37.6035	32.8521	36.7612	-1.71071	0.0207479	-0.601167	0.264729	-0.849995	0.00369923	-0.0247209	0.754239	Uncharacterised conserved protein UCP009193		XP_008381858.1 PREDICTED: uncharacterized protein LOC103444684 [Malus domestica]	-
PCP010469	5.11869	17.8678	9.93216	2.03136	2.30305	3.41742	12.3659	16.6753	10.5257	4.23448	6.0115	4.77421	-1.60193	0.0816809	0.416201	0.581769	-1.47941	0.00338749	0.755701	0.0572487	Tetratricopeptide repeat	Inactive TPR repeat-containing thioredoxin TTL3 OS=Arabidopsis thaliana	XP_009369667.1 PREDICTED: TPR repeat-containing thioredoxin TTL1-like [Pyrus x bretschneideri]	-
PCP013657	56.0601	46.2698	57.7611	12.7842	13.0474	13.7402	49.3341	52.6536	39.234	16.02	18.4009	16.1783	-1.88664	0.000411325	-0.0990624	0.646207	-1.53222	0.00243101	0.337905	0.0250927	DNA-binding WRKY	Probable WRKY transcription factor 33 OS=Arabidopsis thaliana	NP_001315684.1 probable WRKY transcription factor 26 [Malus domestica] XP_008344767.1 PREDICTED: probable WRKY transcription factor 26 [Malus domestica] ADL36855.1 WRKY domain class transcription factor [Malus domestica]	WRKY
PCP015198	4.59392	22.3681	1.57146	0.790328	0.591318	1.58278	48.963	36.7467	22.4867	1.87249	2.47504	2.8698	-2.42777	0.0546077	1.5106	0.208234	-3.5599	0.00414863	0.761639	0.0798743	Peroxidase, active site	Peroxidase 52 OS=Arabidopsis thaliana	XP_009365290.1 PREDICTED: peroxidase P7-like [Pyrus x bretschneideri]	-
PCP015206	8.60022	4.11315	13.2644	2.36892	1.88078	1.96822	6.32799	5.43439	4.99505	2.13189	1.47834	1.92028	-1.26875	0.0408717	-0.0338293	0.935734	-1.13047	0.00626907	-0.165352	0.257231	Small GTPase superfamily, Ras type	Ras-related protein Rab11E OS=Lotus japonicus	KRH22260.1 hypothetical protein GLYMA_13G289300 [Glycine max]	-
PCP015207	11.6957	18.2491	9.01718	5.52845	6.58532	6.49719	20.5199	22.8329	20.11	11.7488	12.6668	12.4008	-1.07188	0.0237896	0.470358	0.170841	-0.817015	0.000156132	0.913656	0.00123607	Glycosyl transferase, family 20	Probable alpha,alpha-trehalose-phosphate synthase [UDP-forming] 7 OS=Arabidopsis thaliana	XP_009365279.2 PREDICTED: probable alpha,alpha-trehalose-phosphate synthase [UDP-forming] 7 isoform X1 [Pyrus x bretschneideri] XP_018504902.1 PREDICTED: probable alpha,alpha-trehalose-phosphate synthase [UDP-forming] 7 isoform X2 [Pyrus x bretschneideri]	-
PCP035049	57.2422	32.3972	72.7345	13.1748	15.5092	18.0043	40.3613	38.9061	33.4139	20.1943	23.518	18.5437	-1.47612	0.0225373	-0.149968	0.684396	-0.865069	0.015234	0.395916	0.127633	C2 membrane targeting protein	Protein SRC2 homolog OS=Arabidopsis thaliana	XP_008388553.1 PREDICTED: protein SRC2-like [Malus domestica]	-
PCP016864	0.293119	0.455848	0.138307	0.947298	1.07885	0.760992	0.321872	0.158163	0.337354	1.42643	1.90567	1.47814	0.514377	0.0238651	-0.138183	0.267138	1.04713	0.00576641	0.482044	0.0146555	Heat shock protein 70, conserved site	Luminal-binding protein 5 OS=Nicotiana tabacum	XP_008388543.1 PREDICTED: luminal-binding protein 5-like [Malus domestica]	-
PCP018382	610.813	162.563	993.474	67.6162	64.6686	69.4697	285.213	190.421	290.586	81.5021	59.9282	85.4668	-2.33379	0.0480339	-0.261185	0.774715	-1.49339	0.0105738	0.113152	0.58306	Protein of unknown function DUF581		XP_008386467.1 PREDICTED: protein MARD1-like [Malus domestica] XP_008386468.1 PREDICTED: protein MARD1-like [Malus domestica] XP_008386469.1 PREDICTED: protein MARD1-like [Malus domestica] XP_008386470.1 PREDICTED: protein MARD1-like [Malus domestica]	-
PCP019949	36.0733	29.3042	46.6946	39.6197	47.5627	45.6681	21.2724	21.4479	25.1447	52.4625	42.8677	49.5737	0.402645	0.0607562	-0.482704	0.0625585	1.15339	0.00294937	0.122435	0.448589	Dienelactone hydrolase	Endo-1,3;1,4-beta-D-glucanase OS=Zea mays PE=1 SV=1	XP_017424835.1 PREDICTED: endo-1,3;1,4-beta-D-glucanase-like isoform X1 [Vigna angularis] KOM44359.1 hypothetical protein LR48_Vigan05g196400 [Vigna angularis]	-
PCP019953	76.6434	116.037	80.5989	23.0732	29.9577	45.5424	124.664	118.678	83.5104	40.8683	40.3609	38.8873	-1.53728	0.0322114	0.185441	0.623489	-1.45478	0.00999721	0.288957	0.44641	-		XP_009352314.1 PREDICTED: protein YLS9-like [Pyrus x bretschneideri]	-
PCP019955	7.45891	5.20272	12.1968	1.80564	1.81375	1.82024	4.05363	1.88907	2.66994	1.96915	1.65259	1.51575	-1.4218	0.00437033	-0.914598	0.103989	-0.231645	0.397244	-0.0847755	0.307415	Armadillo-type fold		XP_009352135.1 PREDICTED: uncharacterized protein LOC103943553 [Pyrus x bretschneideri]	-
PCP021603	4.56243	1.88454	9.03096	0.447219	0.232344	0.584769	1.52601	1.22094	1.93185	0.279186	0.19187	0.260301	-1.60601	0.0314213	-0.588808	0.272941	-0.920431	0.00511745	-0.248869	0.0430016	Zinc finger, A20-type		XP_009347288.1 PREDICTED: zinc finger A20 and AN1 domain-containing stress-associated protein 5-like [Pyrus x bretschneideri]	-
PCP023195	5.97456	8.74002	0.436395	17.5445	17.2972	13.0023	4.08942	3.55478	4.79915	6.50998	5.64492	6.57182	1.19925	0.0447249	-0.862874	0.0298605	0.602185	0.0176394	-1.18834	0.00596904	Barwin-like endoglucanase	Expansin-A6 OS=Arabidopsis thaliana	XP_009349313.1 PREDICTED: expansin-A6-like [Pyrus x bretschneideri]	-
PCP024796	5.68364	6.62235	4.9627	0.32636	0.176212	0.308786	3.79068	4.3066	1.67873	0.288751	0.517918	0.29327	-2.48207	9.56e-05	-0.791858	0.16216	-1.80163	0.0186663	0.0895379	0.488425	Glutathione S-transferase/chloride channel, C-terminal	Probable glutathione S-transferase OS=Nicotiana tabacum PE=2 SV=1	XP_002267691.1 PREDICTED: probable glutathione S-transferase [Vitis vinifera]	-
PCP024803	23.3415	31.9347	4.94691	62.1332	69.1346	58.3729	28.4735	31.8354	32.9596	66.6658	61.5769	64.4649	1.33131	0.0219495	0.0336916	0.901334	1.03618	0.00177975	0.0510959	0.580124	Domain of unknown function DUF4378		XP_009371010.1 PREDICTED: uncharacterized protein LOC103960277 isoform X2 [Pyrus x bretschneideri]	-
PCP024805	1.10163	0.653117	0.861823	1.78108	1.54164	1.47454	5.61795	3.97768	6.59133	2.48339	4.50324	2.20689	0.473932	0.0429106	1.72931	0.00813454	-0.594944	0.24796	0.631687	0.12434	HSP20-like chaperone	22.0 kDa class IV heat shock protein OS=Glycine max	XP_009371038.1 PREDICTED: 22.0 kDa class IV heat shock protein [Pyrus x bretschneideri]	-
PCP024807	5.38779	5.9298	3.2355	12.1539	13.0799	10.8239	6.46753	8.03097	7.93536	10.8379	11.1719	10.8897	1.01496	0.00544639	0.308243	0.131505	0.451347	0.0295569	-0.0812786	0.284955	CLASP N-terminal domain	CLIP-associated protein OS=Arabidopsis thaliana	XP_018506175.1 PREDICTED: CLIP-associated protein isoform X1 [Pyrus x bretschneideri]	-
PCP026470	0.871019	0.769988	2.068	0.583669	0.642421	0.466495	2.70694	1.55877	1.73276	0	0.432409	0.142154	-0.262426	0.0159126	0.736814	0.0605967	-1.34909	0.0231451	-0.338463	0.109439	-		#N/A	-
PCP000103	32.4219	10.2624	47.3201	4.86843	4.45448	4.14792	11.8552	6.00021	12.4898	3.56758	3.2764	3.39673	-1.9166	0.0480249	-0.830784	0.367556	-0.964761	0.0466823	-0.322465	0.021477	Concanavalin A-like lectin/glucanase, subgroup	Probable xyloglucan endotransglucosylase/hydrolase protein 30 OS=Arabidopsis thaliana	XP_009373461.1 PREDICTED: UV-B-induced protein At3g17800, chloroplastic [Pyrus x bretschneideri]	-
PCP027962	21.3278	16.8044	28.6867	8.42991	6.64294	6.75385	13.484	14.2324	13.9207	5.9437	5.82535	4.87551	-1.32026	0.006237	-0.384316	0.0639292	-1.15456	0.00167451	-0.379281	0.0607108	Myb domain, DNA-binding	Transcription factor MYBS3 OS=Oryza sativa subsp. japonica	XP_009344186.1 PREDICTED: transcription factor MYB1R1-like [Pyrus x bretschneideri] XP_009344193.1 PREDICTED: transcription factor MYB1R1-like [Pyrus x bretschneideri]	MYB_related
PCP027965	10.66	10.1364	2.45381	12.229	12.2876	14.6091	4.80177	4.57886	4.79584	11.4831	9.5292	13.3645	0.398506	0.0337037	-1.11063	0.000536068	1.12785	0.00861505	-0.203828	0.339312	DNA-binding, integrase-type	Ethylene-responsive transcription factor ERF037 OS=Arabidopsis thaliana	XP_009344189.1 PREDICTED: ethylene-responsive transcription factor ERF039-like [Pyrus x bretschneideri] XP_009344190.1 PREDICTED: ethylene-responsive transcription factor ERF039-like [Pyrus x bretschneideri]	ERF
PCP027967	3.30602	3.76706	1.07533	7.12697	5.73649	6.49664	1.56795	2.25642	1.39851	7.09014	4.79878	3.914	0.776067	0.00255298	-0.79216	0.0499481	1.2609	0.0342313	-0.399004	0.0992962	Myb domain, DNA-binding	Myb-related protein 330 OS=Antirrhinum majus	XP_017187456.1 PREDICTED: transcription factor MYB114-like [Malus domestica]	MYB
PCP000810	20.253	20.7711	21.6629	6.76222	8.68994	9.08376	20.7115	14.7011	18.5502	12.3134	10.9051	13.8579	-1.23753	0.00340794	-0.206305	0.3547	-0.383782	0.152261	0.563976	0.051239	Zinc finger, RING/FYVE/PHD-type		XP_009338834.1 PREDICTED: uncharacterized protein LOC103931143 [Pyrus x bretschneideri]	-
PCP002370	5.12808	1.77796	10.3187	0.37901	0.362252	0.602294	2.38287	2.58379	2.79324	0.536794	0.275487	0.22201	-1.62038	0.0394897	-0.11527	0.821705	-1.31679	0.00150976	-0.178291	0.154022	Drug/metabolite transporter	WAT1-related protein At3g28050 OS=Arabidopsis thaliana	XP_008348038.1 PREDICTED: WAT1-related protein At3g28050-like [Malus domestica]	-
PCP000108	11.9515	32.2797	8.51897	5.97386	6.41812	6.56414	35.5628	30.3569	21.9679	7.80967	6.47445	8.91567	-1.42409	0.0693856	0.460926	0.505796	-1.81198	0.0110499	0.247798	0.198292	Ribose-phosphate diphosphokinase	Ribose-phosphate pyrophosphokinase 2, chloroplastic OS=Arabidopsis thaliana	XP_009373456.1 PREDICTED: ribose-phosphate pyrophosphokinase 1 [Pyrus x bretschneideri]	-
PCP005701	17.6827	8.08192	29.7644	1.45061	2.34	2.08685	8.95367	7.41233	8.48871	2.09177	1.17523	1.80498	-2.22323	0.0124171	-0.426798	0.409389	-1.62952	0.00207727	-0.13894	0.612438	Protein of unknown function DUF761, plant		XP_008363991.1 PREDICTED: probable ubiquitin carboxyl-terminal hydrolase creB [Malus domestica]	-
PCP007287	22.9318	18.154	48.4925	5.68212	7.5885	8.40552	19.9136	18.8036	18.366	13.6909	19.6601	14.4224	-1.46891	0.00763586	-0.0198807	0.909189	-0.341617	0.193252	1.08774	0.0211778	Tyrosine-protein kinase, catalytic domain	Probable serine/threonine-protein kinase At1g54610 OS=Arabidopsis thaliana	XP_009341988.1 PREDICTED: probable serine/threonine-protein kinase At1g54610 [Pyrus x bretschneideri]	-
PCP010480	0.533691	0.598104	0.135802	2.77218	3.06377	1.55296	0	0.126193	0.281462	1.91614	1.23456	2.0148	1.16578	0.0257139	-0.501838	0.0386538	1.31024	0.0113157	-0.273358	0.408864	AmbAllergen	Probable pectate lyase 8 OS=Arabidopsis thaliana	XP_009349844.1 PREDICTED: probable pectate lyase 8 [Pyrus x bretschneideri]	-
PCP012020	53.5609	73.8226	6.13681	55.3454	46.1451	50.95	89.8951	120.913	100.687	41.1552	30.0099	47.4783	-0.113666	0.683272	0.513214	0.277104	-1.45902	0.0181145	-0.420258	0.17227	Cytochrome P450, conserved site	Cytochrome P450 71A4 OS=Solanum melongena	XP_018498092.1 PREDICTED: LOW QUALITY PROTEIN: cytochrome P450 71A4-like [Pyrus x bretschneideri]	-
PCP040196	2.98433	4.71019	0.207898	8.13064	9.13668	8.12165	2.32225	2.7395	3.1477	5.37083	4.77668	5.57049	1.12131	0.0308636	-0.486366	0.173396	0.755334	0.0155142	-0.579745	0.00614762	Zein-binding domain	Myosin-binding protein 2 OS=Arabidopsis thaliana	XP_018498087.1 PREDICTED: myosin-binding protein 2-like [Pyrus x bretschneideri]	-
PCP013673	46.4435	15.8096	60.8048	0.962922	1.10699	1.51345	15.0491	6.86281	16.2144	0.772692	0.688675	1.02632	-3.77945	0.00732034	-1.11267	0.260558	-2.5169	0.00888242	-0.268139	0.192895	-		XP_008341562.2 PREDICTED: uncharacterized protein LOC103404432 [Malus domestica]	-
PCP003286	53.435	70.1927	4.25364	105.491	111.587	115.291	91.9142	96.2037	98.401	125.983	103.435	86.5478	1.07021	0.0427145	0.398474	0.239635	0.263175	0.2206	-0.146216	0.439054	Thioredoxin, conserved site	Thioredoxin H2 OS=Arabidopsis thaliana	XP_009360413.1 PREDICTED: thioredoxin H2-like [Pyrus x bretschneideri]	-
PCP040797	3.22895	3.76153	1.81176	5.80672	7.16117	6.61933	2.16484	2.93722	2.81045	6.21926	8.20557	8.03888	0.793887	0.013217	-0.344882	0.138148	1.05041	0.00317424	0.244957	0.0804327	Peptide-N4-(N-acetyl-beta-glucosaminyl)asparagine amidase A	Peptide-N4-(N-acetyl-beta-glucosaminyl)asparagine amidase A OS=Prunus dulcis PE=1 SV=2	XP_008386258.1 PREDICTED: peptide-N4-(N-acetyl-beta-glucosaminyl)asparagine amidase A-like [Malus domestica]	-
PCP015225	1.50115	1.9673	0.176982	4.63315	4.86095	4.97748	0.233995	0.30326	0.316825	6.04897	5.88669	6.89512	1.17365	0.00352752	-1.16236	0.00345062	2.46501	0.000100003	0.330782	0.0237545	Domain of unknown function DUF640	Protein LIGHT-DEPENDENT SHORT HYPOCOTYLS 7 OS=Arabidopsis thaliana	XP_009339946.1 PREDICTED: protein LIGHT-DEPENDENT SHORT HYPOCOTYLS 7-like [Pyrus x bretschneideri]	-
PCP016874	0.504299	4.47633	1.77351	0.403761	0	0.026281	3.22419	3.18344	2.15191	0.21228	0.113579	0.402851	-1.34038	0.151509	0.432168	0.604823	-1.71008	0.00456256	0.10047	0.677177	DNA-binding, integrase-type	Ethylene-responsive transcription factor ERF095 OS=Arabidopsis thaliana	XP_009339609.1 PREDICTED: ethylene-responsive transcription factor ERF096-like [Pyrus x bretschneideri]	ERF
PCP016876	6.69881	3.24361	4.79404	0	0	0.072685	0.960443	0.622237	0.52286	0	0.069494	0	-2.49103	0.00412809	-1.76441	0.0169939	-0.714896	0.0208972	#N/A	#N/A	DNA-binding, integrase-type	Ethylene-responsive transcription factor 1B OS=Arabidopsis thaliana	XP_009339611.1 PREDICTED: ethylene-responsive transcription factor 1B-like [Pyrus x bretschneideri]	ERF
PCP018389	8.81232	13.3187	13.9861	3.02034	4.62024	5.45402	11.4247	8.77252	9.4936	5.81678	4.92466	6.56821	-1.18404	0.0331017	-0.112892	0.691779	-0.614805	0.0482788	0.368668	0.274126	G-box binding, MFMR	Common plant regulatory factor 1 OS=Petroselinum crispum	XP_008376053.1 PREDICTED: common plant regulatory factor 1 isoform X1 [Malus domestica]	bZIP
PCP019967	0.429862	0.474856	0.634994	3.48802	2.67705	3.02289	1.06076	0.622484	1.5099	2.1718	1.73895	3.75318	1.45983	0.00101504	0.472052	0.158984	0.842792	0.134421	-0.231483	0.506041	-		XP_008358524.1 PREDICTED: uncharacterized protein LOC103422266 [Malus domestica]	-
PCP041982	31.9198	13.2766	55.6791	3.21201	1.83779	2.20507	13.2251	12.6515	11.6193	0.901158	0.73207	0.699019	-2.79627	0.0134421	-0.599773	0.308019	-2.88306	6.85e-05	-1.00608	0.00790188	-	Thebaine 6-O-demethylase OS=Papaver somniferum	XP_009376719.2 PREDICTED: protein SRG1-like [Pyrus x bretschneideri] XP_018507442.1 PREDICTED: protein SRG1-like [Pyrus x bretschneideri]	-
PCP021617	19.6678	14.0914	25.5017	8.49947	9.47034	10.0544	14.5337	14.2981	16.6688	4.61413	9.23197	9.91081	-0.813981	0.0237716	-0.100872	0.668222	-1.19154	0.0387277	-0.139929	0.673705	Zinc finger, B-box	B-box zinc finger protein 22 OS=Arabidopsis thaliana	XP_009376736.1 PREDICTED: B-box zinc finger protein 22 [Pyrus x bretschneideri]	DBB
PCP021621	2.12308	3.08177	0.283323	5.02157	4.1013	5.04289	2.28839	2.74603	3.24701	6.64139	6.57543	6.17478	0.760011	0.0169543	-0.0290765	0.90719	1.01607	0.00705009	0.336308	0.00705653	-	Protein trichome birefringence-like 41 OS=Arabidopsis thaliana	XP_009359366.1 PREDICTED: protein trichome birefringence-like 41 isoform X1 [Pyrus x bretschneideri]	-
PCP023201	11.2049	4.28118	18.1335	1.45206	0.996319	1.60418	4.7668	2.87012	4.64809	2.09411	2.28646	2.68871	-1.88388	0.0336083	-0.631447	0.35357	-0.469683	0.166977	0.481923	0.0526374	Protein of unknown function DUF617, plant		XP_009370159.1 PREDICTED: protein MIZU-KUSSEI 1-like [Pyrus x bretschneideri]	-
PCP024822	23.3251	50.7008	16.5413	54.3171	58.2418	48.6967	18.4928	10.183	14.1755	6.2552	10.3349	7.06703	0.702591	0.202888	-1.34019	0.0776375	-0.709637	0.189834	-2.56006	0.00104305	Oxidoreductase, molybdopterin binding site	Nitrate reductase [NADH] 2 OS=Nicotiana tabacum	AKI29093.1 nitrate reductase [Pyrus betulifolia]	-
PCP027969	37.1244	18.381	52.6595	8.85503	10.1971	11.2188	19.0063	10.4185	14.2439	8.33039	9.32056	10.7686	-1.36677	0.0383333	-0.813042	0.221899	-0.43641	0.289166	-0.0485597	0.76573	Auxin responsive SAUR protein	Auxin-responsive protein SAUR32 OS=Arabidopsis thaliana	XP_018504015.1 PREDICTED: auxin-responsive protein SAUR32 [Pyrus x bretschneideri]	-
PCP000128	29.1937	31.1436	37.6337	17.3777	14.1177	14.7121	33.2294	37.8991	33.3196	7.56623	7.57887	10.3364	-0.956643	0.00459163	0.228694	0.0507474	-2.05862	0.000974393	-0.791643	0.0267911	Zinc finger, LSD1-type	Protein LOL1 OS=Arabidopsis thaliana	XP_008373559.1 PREDICTED: protein LOL1 [Malus domestica] XP_017188155.1 PREDICTED: protein LOL1 [Malus domestica]	LSD
PCP027982	5.50348	2.50043	6.18325	7.61887	8.85095	6.83037	3.52338	2.56865	4.4912	8.42683	10.2715	7.62495	0.840544	0.0895884	-0.0888025	0.85445	1.25876	0.01781	0.20981	0.261384	Late embryogenesis abundant protein, LEA-14	NDR1/HIN1-like protein 26 OS=Arabidopsis thaliana	XP_009361278.1 PREDICTED: NDR1/HIN1-like protein 12 [Pyrus x bretschneideri]	-
PCP029499	57.8138	43.1354	75.4935	10.2501	9.31824	11.842	48.0899	43.2122	42.8895	17.592	13.5679	17.2973	-2.20736	0.00199705	-0.124739	0.554675	-1.34172	0.0033111	0.511248	0.0310543	-	Uncharacterized protein At5g65660 OS=Arabidopsis thaliana	XP_009364786.1 PREDICTED: uncharacterized protein At5g65660-like [Pyrus x bretschneideri]	-
PCP001754	123.199	147.297	97.3769	87.6269	66.455	103.821	218.451	185.572	203.326	63.8406	55.0314	60.9804	-0.658902	0.0586078	0.543269	0.0226357	-1.63734	0.000246608	-0.606328	0.0163035	-		ONI31263.1 hypothetical protein PRUPE_1G302400 [Prunus persica]	-
PCP030982	15.9332	4.84178	27.9883	0.453509	0.129057	0.16619	4.14467	3.80012	4.48335	0	0.076158	0.079401	-3.11782	0.014637	-0.869126	0.261786	-2.27951	0.000146559	-0.25634	0.17215	UDP-glucuronosyl/UDP-glucosyltransferase	7-deoxyloganetin glucosyltransferase OS=Gardenia jasminoides	XP_008357979.1 PREDICTED: 7-deoxyloganetin glucosyltransferase-like [Malus domestica]	-
PCP030987	6.3518	6.35783	7.03288	4.38716	1.0973	4.30936	1.60717	1.54561	1.50667	5.15631	3.4456	1.42981	-0.97997	0.180225	-1.51831	8.41e-06	0.991815	0.111532	-0.323652	0.353158	F-box associated interaction domain		XP_008380052.1 PREDICTED: F-box/kelch-repeat protein At3g23880-like [Malus domestica]	-
PCP030998	50.9389	60.1891	18.9981	110.792	116.876	105.551	51.2425	62.0655	66.1434	105.017	112.81	102.3	1.09074	0.00971104	0.00730534	0.974517	0.796231	0.0155619	-0.0327379	0.609277	Glucose-1-phosphate adenylyltransferase	Glucose-1-phosphate adenylyltransferase small subunit 2, chloroplastic OS=Vicia faba	NP_001315774.1 glucose-1-phosphate adenylyltransferase small subunit, chloroplastic/amyloplastic [Malus domestica] ADG27450.1 ADP glucose pyrophosphorylase small subunit 1-like protein [Malus domestica]	-
PCP000826	10.9656	12.2759	7.208	21.3275	20.6187	21.5852	8.14774	7.85572	6.72994	22.3516	20.6046	17.1879	0.85221	0.000958296	-0.594747	0.0211088	1.35146	0.00430292	-0.127731	0.310482	bZIP transcription factor, bZIP-1	bZIP transcription factor 44 OS=Arabidopsis thaliana	ADL36616.1 BZIP domain class transcription factor [Malus domestica] ADL36617.1 BZIP domain class transcription factor [Malus domestica]	bZIP
PCP032544	0.246176	0.087879	0.293299	0.529867	0.924157	1.54717	0.154638	0	0	1.69897	1.25785	0.973886	0.734619	0.0766841	-0.146174	0.324279	1.28258	0.00250776	0.157573	0.610469	-		XP_008228608.1 PREDICTED: uncharacterized protein LOC103327996 [Prunus mume]	-
PCP001757	19.8063	16.7526	27.3978	3.39808	3.8906	5.14706	19.1455	18.6453	16.1907	6.50151	8.86906	7.85233	-1.95789	0.00268513	0.0197397	0.88765	-1.25678	0.00266051	0.789438	0.0373739	ATPase, cation-transporting, domain N	Putative phospholipid-transporting ATPase 9 OS=Arabidopsis thaliana	XP_017182062.1 PREDICTED: putative phospholipid-transporting ATPase 9, partial [Malus domestica]	-
PCP007306	13.3641	14.464	8.90622	25.3959	31.2776	25.9315	12.965	14.4466	16.2456	30.9725	29.6125	27.1048	0.981305	0.00885609	0.0166275	0.905545	1.01033	0.00516195	0.117635	0.395948	Major facilitator superfamily domain	Monosaccharide-sensing protein 2 OS=Arabidopsis thaliana	XP_009372620.1 PREDICTED: monosaccharide-sensing protein 2 isoform X2 [Pyrus x bretschneideri]	-
PCP010491	116.201	128.375	150.281	39.2559	45.7021	50.996	129.223	118.58	110.256	52.6455	51.6616	51.6841	-1.43584	0.0021083	-0.0152062	0.893278	-1.16954	0.00106502	0.197655	0.227928	Tyrosine-protein kinase, catalytic domain	CBL-interacting protein kinase 9 OS=Oryza sativa subsp. japonica	XP_022757605.1 CBL-interacting serine/threonine-protein kinase 9-like isoform X2 [Durio zibethinus] XP_022757606.1 CBL-interacting serine/threonine-protein kinase 9-like isoform X2 [Durio zibethinus]	-
PCP044004	74.2992	168.908	52.0349	36.8108	43.3039	65.3701	210.485	136.476	133.703	42.647	32.3251	57.5042	-1.16801	0.111424	0.401557	0.509595	-1.77152	0.0273416	-0.165754	0.710097	Zinc finger, RING/FYVE/PHD-type		XP_009356505.1 PREDICTED: E3 ubiquitin-protein ligase RNF181-like [Pyrus x bretschneideri] XP_009356559.2 PREDICTED: E3 ubiquitin-protein ligase RNF181-like [Pyrus x bretschneideri]	-
PCP012037	81.0859	49.2168	115.421	5.22768	4.30025	6.69826	33.7338	26.7828	30.4791	6.66472	4.43652	4.88952	-3.41886	0.0025109	-1.00074	0.0557765	-2.0919	0.000218193	-0.151098	0.261003	-		XP_009356311.1 PREDICTED: uncharacterized protein LOC103947182 [Pyrus x bretschneideri]	-
PCP012038	3.92969	2.31537	5.59882	0.439174	0.806814	0.530574	0.716772	0.569212	0.804846	0.492259	0.350537	0.460547	-1.38652	0.0089614	-1.22004	0.0176833	-0.161332	0.086359	-0.107433	0.409636	Phospholipase C/P1 nuclease domain	Endonuclease 4 OS=Arabidopsis thaliana	XP_010099242.1 Nuclease S1 [Morus notabilis] EXB77506.1 Nuclease S1 [Morus notabilis]	-
PCP012040	47.7813	18.214	78.1571	0.291345	0.0590178	0.138684	24.7239	14.1594	23.2377	0.274978	0.0841319	0.134293	-4.82684	0.0028544	-0.487089	0.517385	-3.8945	0.000269861	-0.0563194	0.529212	Myb domain, DNA-binding	Transcription factor MYB62 OS=Arabidopsis thaliana	XP_009356251.1 PREDICTED: transcription factor MYB108-like [Pyrus x bretschneideri]	MYB
PCP034176	18.9508	24.2699	3.40088	42.7234	43.5344	47.4547	17.6714	21.5615	20.8908	39.0639	37.9005	36.0016	1.16677	0.0120132	-0.245141	0.420957	0.861546	0.00646011	-0.259205	0.0192133	Mannose-6-phosphate isomerase	Mannose-6-phosphate isomerase 1 OS=Arabidopsis thaliana	XP_009356247.1 PREDICTED: mannose-6-phosphate isomerase 1-like isoform X1 [Pyrus x bretschneideri]	-
PCP012041	5.11773	8.28305	0.371674	17.5674	14.3209	15.4488	4.23822	3.51423	4.9552	10.5882	7.26208	9.64745	1.30015	0.017827	-0.70891	0.0747355	1.14688	0.00697706	-0.804068	0.0151635	Protein of unknown function DUF1645		XP_009356246.1 PREDICTED: uncharacterized protein LOC103947115 [Pyrus x bretschneideri]	-
PCP013679	41.2482	56.6744	41.8949	7.01657	9.35468	14.7559	33.2891	41.3311	16.0525	12.2492	9.02568	9.95128	-2.16683	0.0113833	-0.72886	0.28994	-1.50563	0.0755456	-0.0325956	0.93062	-		ONH95290.1 hypothetical protein PRUPE_7G061500 [Prunus persica]	-
PCP013682	5.77529	6.06462	0.141957	12.1844	12.82	11.1095	3.21759	3.22778	4.04101	9.23567	8.90834	9.23262	1.08164	0.0220877	-0.805856	0.00912737	1.22401	0.00163087	-0.340666	0.010146	Tyrosine-protein kinase, catalytic domain	Leucine-rich repeat receptor-like tyrosine-protein kinase PXC3 OS=Arabidopsis thaliana	XP_009355499.1 PREDICTED: leucine-rich repeat receptor-like tyrosine-protein kinase PXC3 [Pyrus x bretschneideri]	-
PCP035053	14.4244	17.6708	15.2455	6.73223	6.15103	8.76672	19.0494	15.855	11.0208	7.39749	9.01583	8.95844	-1.06739	0.0115762	-0.0835907	0.80624	-0.885415	0.0601355	0.19033	0.390625	Tyrosine-protein kinase, catalytic domain	Cold-responsive protein kinase 1 OS=Arabidopsis thaliana	XP_018498660.1 PREDICTED: putative serine/threonine-protein kinase [Pyrus x bretschneideri]	-
PCP016882	1.56726	3.99958	2.21502	1.12631	1.94473	2.6319	10.6034	10.0615	5.41966	1.77682	2.02305	2.94638	-0.320575	0.525728	1.40355	0.0768413	-1.77514	0.0178096	0.229771	0.524415	Cystathionine beta-synthase, core		XP_009337601.1 PREDICTED: CBS domain-containing protein CBSX5-like [Pyrus x bretschneideri]	-
PCP035354	1.43356	0.533068	0.341629	2.42088	3.24924	3.03752	0.635048	0.154541	0.29995	2.68305	0.853258	1.0231	1.04513	0.0318613	-0.573016	0.162626	1.2491	0.0129628	-0.794428	0.111694	-		XP_021807688.1 uncharacterized protein LOC110751520 [Prunus avium]	-
PCP001765	1.0001	0.740679	0.06708	1.715	1.77843	1.44305	5.62118	7.4504	7.47495	22.0401	15.6447	19.8918	0.556059	0.0248893	2.01594	0.00195343	1.40634	0.0113376	2.90285	0.000521182	Strictosidine synthase, conserved region	Protein STRICTOSIDINE SYNTHASE-LIKE 10 OS=Arabidopsis thaliana	XP_009356566.1 PREDICTED: protein STRICTOSIDINE SYNTHASE-LIKE 10-like, partial [Pyrus x bretschneideri]	-
PCP018405	3.13807	1.87607	5.33996	0.482844	0.343323	0.444807	1.8055	1.39139	1.45966	0.0916739	0.389586	0.165633	-1.34242	0.00989353	-0.389788	0.214505	-1.10451	0.00793824	-0.226411	0.19543	-		XP_009333910.2 PREDICTED: protein SIEVE ELEMENT OCCLUSION B-like isoform X2 [Pyrus x bretschneideri]	-
PCP018406	13.136	27.3949	10.6955	3.23586	2.67614	5.15639	21.08	22.6655	16.4286	5.27746	6.48742	6.5848	-2.09793	0.017687	0.0291893	0.952478	-1.73477	0.00105433	0.575205	0.125994	Tyrosine-protein kinase, catalytic domain	Protein BRASSINOSTEROID INSENSITIVE 1 OS=Arabidopsis thaliana	XP_009350704.1 PREDICTED: leucine-rich repeat receptor-like serine/threonine/tyrosine-protein kinase SOBIR1 [Pyrus x bretschneideri]	-
PCP018409	7.91684	9.39395	0.68438	34.7856	38.8862	21.1346	2.52804	2.20405	2.94173	10.2673	9.73292	12.2249	1.89968	0.0281762	-1.61763	0.00104882	1.75839	0.0020099	-1.32024	0.016078	AmbAllergen	Probable pectate lyase 18 OS=Arabidopsis thaliana	XP_009359518.1 PREDICTED: probable pectate lyase 18 [Pyrus x bretschneideri]	-
PCP035356	4.96031	3.43386	8.72081	0.061981	0.030837	0.032206	1.85699	0.24687	0.554888	0.041148	0	0	-2.36467	0.000963258	-1.51531	0.0685888	-0.552777	0.293084	-0.0508478	0.0919856	Proteinase inhibitor I29, cathepsin propeptide	Vignain OS=Ricinus communis	XP_009359516.1 PREDICTED: vignain-like [Pyrus x bretschneideri]	-
PCP001766	77.6902	70.2744	43.1388	159.268	186.143	194.316	66.2205	40.9057	68.7693	128.216	103.195	112.074	1.31699	0.00245227	-0.451385	0.204974	1.28934	0.00541615	-0.672746	0.0193606	S-adenosylmethionine decarboxylase subgroup	S-adenosylmethionine decarboxylase proenzyme OS=Catharanthus roseus	XP_009356498.1 PREDICTED: S-adenosylmethionine decarboxylase proenzyme [Pyrus x bretschneideri]	-
PCP019968	87.3914	74.5747	103.301	35.2592	31.4813	32.2151	39.0405	45.3355	39.6829	23.8413	22.8897	32.5697	-1.29528	0.00151317	-0.920158	0.00411319	-0.775033	0.0282302	-0.309623	0.213049	Protein of unknown function DUF3475		XP_009346941.1 PREDICTED: uncharacterized protein LOC103938642 [Pyrus x bretschneideri]	-
PCP019976	1.66885	2.03242	0.596025	4.77724	5.15089	4.00118	1.73096	2.21317	2.2156	3.7379	4.06003	3.47842	1.0459	0.00957393	0.0488372	0.771675	0.60803	0.0171864	-0.20448	0.145188	Ribonuclease H-like domain		XP_009372910.1 PREDICTED: uncharacterized protein LOC103961979 [Pyrus x bretschneideri] XP_009372911.1 PREDICTED: uncharacterized protein LOC103961979 [Pyrus x bretschneideri] XP_009372913.1 PREDICTED: uncharacterized protein LOC103961979 [Pyrus x bretschneideri]	-
PCP019981	3.63607	3.42368	0.499337	9.09306	9.04504	8.50473	1.64344	1.40252	2.66997	7.19418	6.83642	7.59225	1.22643	0.00266632	-0.790487	0.0276953	1.63779	0.0063082	-0.259058	0.0185322	NAD(P)-binding domain	UDP-glucuronate 4-epimerase 4 OS=Arabidopsis thaliana	XP_008376451.1 PREDICTED: LOW QUALITY PROTEIN: UDP-glucuronate 4-epimerase 4-like [Malus domestica]	-
PCP019985	1.37633	1.47276	0	3.60894	3.73017	3.34699	0.302784	0.246255	0.227683	1.14551	0.665416	1.61351	0.995711	0.00486461	-1.0309	0.000942406	0.75212	0.0667717	-1.10003	0.0178631	Myb domain, DNA-binding	Protein ODORANT1 OS=Petunia hybrida	XP_009370487.1 PREDICTED: protein ODORANT1-like [Pyrus x bretschneideri]	MYB
PCP035952	20.3518	14.1775	31.7485	7.87377	8.36966	8.04773	13.8488	12.3223	13.2995	9.45172	7.86287	8.14823	-1.03965	0.0122611	-0.300328	0.275397	-0.466897	0.00137407	0.0384879	0.688113	Ubiquitin supergroup	Telomere-binding protein 1 OS=Oryza sativa subsp. japonica	XP_009357741.1 PREDICTED: telomere repeat-binding protein 3-like [Pyrus x bretschneideri]	-
PCP021630	5.00384	4.27557	10.6005	1.19995	0.8682	1.46563	6.82021	8.03821	6.20968	2.22063	1.6219	1.36997	-1.46073	0.00765966	0.586369	0.0134353	-1.5118	0.00649509	0.215048	0.0579159	Tyrosine-protein kinase, catalytic domain	Receptor-like cytoplasmic kinase 176 OS=Oryza sativa subsp. japonica	XP_009357737.1 PREDICTED: probable serine/threonine-protein kinase NAK [Pyrus x bretschneideri]	-
PCP023214	28.371	34.6523	0.6337	54.8516	58.1927	59.1939	29.0569	38.0144	45.8125	48.46	64.1932	57.0003	1.12428	0.0484324	-0.0507598	0.902027	0.470367	0.194457	0.0165328	0.899765	Ribonucleotide reductase-related	Ribonucleoside-diphosphate reductase small chain OS=Nicotiana tabacum PE=2 SV=1	XP_008368406.1 PREDICTED: ribonucleoside-diphosphate reductase small chain [Malus domestica]	-
PCP023230	3.9368	2.35674	5.18135	1.18761	0.790039	1.07741	4.22644	2.80011	2.01015	1.40127	0.984986	0.677799	-1.07029	0.0245216	-0.0229238	0.956202	-0.812858	0.10489	-0.109044	0.392821	EF-HAND 2		XP_009371668.2 PREDICTED: UPF0481 protein At3g47200-like [Pyrus x bretschneideri]	-
PCP023228	8.97477	6.42888	10.6228	2.59222	2.91971	3.94711	9.48772	9.42361	9.90669	6.43154	7.927	6.28701	-1.10126	0.0199846	0.32469	0.161451	-0.457954	0.04038	0.919857	0.0198278	Cupredoxin	Triacylglycerol lipase 2 OS=Arabidopsis thaliana	XP_009371663.1 PREDICTED: triacylglycerol lipase 2 [Pyrus x bretschneideri]	-
PCP023232	2.86754	3.78866	0.809685	8.34448	8.85343	8.03319	4.30854	4.73036	4.78305	9.72407	9.88528	8.83562	1.21305	0.00684061	0.301975	0.16391	0.907663	0.00171352	0.165625	0.0949732	EEIG1/EHBP1 N-terminal domain		XP_009371670.1 PREDICTED: LOW QUALITY PROTEIN: uncharacterized protein LOC103960905 [Pyrus x bretschneideri]	-
PCP023233	2.31649	3.04149	0.600181	5.94931	6.51404	6.02322	3.71312	4.62703	4.84146	7.19026	6.07524	6.13223	1.04885	0.00889624	0.479711	0.0971562	0.51214	0.0493927	0.0472767	0.643759	Tyrosine-protein kinase, catalytic domain		XP_011006911.1 PREDICTED: probable inactive leucine-rich repeat receptor-like protein kinase At3g03770 [Populus euphratica]	-
PCP044655	9.61068	3.99528	13.934	1.36828	1.51638	1.87903	4.56067	3.70517	4.88177	1.46545	1.35489	1.26083	-1.57284	0.034946	-0.394632	0.462735	-1.06215	0.000815934	-0.156768	0.210832	Major facilitator superfamily domain	Protein ZINC INDUCED FACILITATOR-LIKE 1 OS=Arabidopsis thaliana	XP_021890815.1 protein ZINC INDUCED FACILITATOR 1 [Carica papaya]	-
PCP026486	13.6579	8.60053	12.42	4.89531	4.70006	3.35131	7.52392	5.54405	6.01852	4.08645	3.96436	3.84201	-1.17727	0.0241665	-0.700794	0.092763	-0.467337	0.0394105	-0.0560774	0.752707	Squalene/phytoene synthase, conserved site	Phytoene synthase, chloroplastic OS=Cucumis melo	PKA66211.1 Phytoene synthase, chloroplastic [Apostasia shenzhenica]	-
PCP027990	5.37749	5.39942	0.063911	10.8221	12.9201	11.5044	2.75247	3.26744	4.89005	9.6352	10.0282	9.96027	1.16433	0.0214786	-0.668935	0.0810687	1.28674	0.0177462	-0.186136	0.0315187	Transcription factor GRAS	Protein SHORT-ROOT OS=Arabidopsis thaliana	XP_009354622.1 PREDICTED: protein SHORT-ROOT-like [Pyrus x bretschneideri]	GRAS
PCP031006	17.1591	5.99682	31.2311	0	0	0	5.66717	1.81414	7.6452	0	0	0	-3.59917	0.00634733	-1.02679	0.344832	-1.99988	0.0306827	#N/A	#N/A	UDP-glucuronosyl/UDP-glucosyltransferase	Beta-D-glucosyl crocetin beta-1,6-glucosyltransferase OS=Gardenia jasminoides	XP_008345539.1 PREDICTED: beta-D-glucosyl crocetin beta-1,6-glucosyltransferase-like [Malus domestica]	-
PCP031010	31.1801	12.7316	48.9177	1.78538	1.36083	2.38082	12.4764	11.5458	12.3953	1.99244	2.75876	1.8828	-3.0072	0.010739	-0.60912	0.311672	-2.05217	0.00131396	0.126099	0.593627	Tyrosine-protein kinase, catalytic domain	LEAF RUST 10 DISEASE-RESISTANCE LOCUS RECEPTOR-LIKE PROTEIN KINASE-like 2.4 OS=Arabidopsis thaliana	XP_008370222.2 PREDICTED: rust resistance kinase Lr10-like [Malus domestica]	-
PCP031009	53.6568	20.2652	102.785	1.81741	1.42795	3.0479	35.1359	29.3466	30.6463	4.52896	5.43659	4.85179	-3.62782	0.0102317	0.026352	0.966066	-2.46187	0.000397034	0.896945	0.0354445	Tyrosine-protein kinase, catalytic domain	LEAF RUST 10 DISEASE-RESISTANCE LOCUS RECEPTOR-LIKE PROTEIN KINASE-like 2.3 OS=Arabidopsis thaliana	XP_021833431.1 rust resistance kinase Lr10-like [Prunus avium]	-
PCP002390	28.6458	38.84	38.4806	10.1598	8.50039	13.8738	37.9157	38.8019	27.715	10.5178	6.59632	9.75458	-1.59303	0.0117431	0.0734982	0.793589	-1.82332	0.0122769	-0.379124	0.188924	-		XP_009336721.1 PREDICTED: dnaJ homolog subfamily B member 7-like isoform X1 [Pyrus x bretschneideri]	-
PCP002396	4.85256	4.64325	4.72663	1.22838	0.325239	1.11905	22.9072	21.3311	32.4739	4.32793	4.68322	2.40417	-1.67362	0.0107653	2.16715	0.0029859	-2.26404	0.00760357	1.17753	0.0224801	Auxin responsive SAUR protein		XP_009338336.1 PREDICTED: uncharacterized protein LOC103930694 [Pyrus x bretschneideri]	-
PCP001778	4.86676	2.32502	8.30124	0.976889	1.16261	1.03739	2.87992	3.90314	3.36253	1.43198	2.08538	1.3376	-1.17021	0.0327019	0.0595602	0.87221	-0.867782	0.0187561	0.372459	0.0839728	Copper amine oxidase, N-terminal		XP_009356469.1 PREDICTED: primary amine oxidase-like [Pyrus x bretschneideri]	-
PCP005722	25.0354	28.2857	0.211937	56.9521	57.7463	47.4385	18.1592	21.3952	27.9806	47.3358	45.4098	46.4138	1.28123	0.0523092	-0.556365	0.182411	1.07233	0.0214677	-0.185899	0.165988	AmbAllergen	Probable pectate lyase 12 OS=Arabidopsis thaliana	XP_009377049.1 PREDICTED: probable pectate lyase 12 [Pyrus x bretschneideri]	-
PCP005728	12.4833	5.37686	15.9286	2.21524	1.91446	2.58634	4.74166	2.06651	3.04511	1.82742	1.95017	2.25432	-1.59527	0.0342881	-1.14176	0.143056	-0.311017	0.433064	-0.125127	0.380595	Zinc finger, C2H2-like		XP_009349742.1 PREDICTED: zinc finger protein ZAT5-like [Pyrus x bretschneideri]	C2H2
PCP007309	4.48167	8.28153	1.42274	5.75395	5.75137	5.53998	15.2424	13.5326	15.4042	6.63227	5.33386	5.0693	0.00963591	0.977609	1.03214	0.044663	-1.08495	0.000118995	-0.0454346	0.696386	YABBY protein	Protein YABBY 5 OS=Oryza sativa subsp. indica	XP_009339707.1 PREDICTED: axial regulator YABBY 1-like [Pyrus x bretschneideri]	YABBY
PCP039610	91.5117	40.4572	164.294	13.6193	11.68	11.5886	48.2888	19.9049	35.4373	16.2692	17.1098	14.2563	-2.32374	0.0150741	-0.84952	0.325277	-0.654243	0.193265	0.320737	0.0714618	Peptidase S8, subtilisin, Ser-active site	Subtilisin-like protease SBT1.6 OS=Arabidopsis thaliana	XP_009360421.1 PREDICTED: subtilisin-like protease SBT1.7 [Pyrus x bretschneideri]	-
PCP008830	9.90625	5.72853	8.89572	1.23034	3.2899	3.09466	8.0755	8.06351	7.55247	9.10376	8.44976	7.11734	-1.33184	0.0596498	0.0653488	0.827597	0.107491	0.44502	1.48064	0.0298957	Lateral organ boundaries, LOB	LOB domain-containing protein 38 OS=Arabidopsis thaliana	XP_009360516.1 PREDICTED: LOB domain-containing protein 37-like [Pyrus x bretschneideri]	LBD
PCP008831	393.829	229.112	317.452	62.928	79.4061	79.7309	263.059	239.848	157.939	93.637	71.0161	106.069	-2.01861	0.0075734	-0.466196	0.356294	-1.31269	0.0443362	0.2836	0.332467	Zinc finger, C2H2-like	Zinc finger protein ZAT10 OS=Arabidopsis thaliana	XP_008393741.1 PREDICTED: zinc finger protein ZAT10-like [Malus domestica]	C2H2
PCP008838	23.274	24.5877	37.5758	5.84959	4.38287	6.75282	29.5452	33.827	16.0047	4.09652	3.47291	4.14111	-1.97928	0.00347738	0.149103	0.737497	-2.59117	0.00876582	-0.520588	0.0237277	-	Probable strigolactone esterase DAD2 OS=Petunia hybrida	XP_018503911.1 PREDICTED: probable strigolactone esterase DAD2 [Pyrus x bretschneideri]	-
PCP008839	7.62459	12.9745	6.86786	4.11015	4.52008	5.40009	15.7019	14.2579	11.9614	3.65027	2.60961	4.54666	-0.926238	0.0460623	0.416276	0.277488	-1.72547	0.00987299	-0.336509	0.265195	Armadillo-type fold	U-box domain-containing protein 4 OS=Arabidopsis thaliana	XP_009360717.1 PREDICTED: U-box domain-containing protein 4-like isoform X1 [Pyrus x bretschneideri]	-
PCP010501	22.8745	13.9929	30.0221	8.12569	6.32515	7.89923	19.5568	29.3976	27.2284	6.75317	13.6233	7.33047	-1.23267	0.026968	0.518267	0.226561	-1.67092	0.0236893	0.23548	0.572627	-		#N/A	-
PCP012057	7.01968	6.70026	8.9205	6.45171	16.7017	5.9569	19.504	20.3364	19.8973	6.2157	15.2347	14.3891	0.345019	0.547892	1.43584	1.7e-05	-1.17999	0.0418904	0.715731	0.00174088	FAD dependent oxidoreductase		CDY24643.1 BnaA05g30420D [Brassica napus]	-
PCP012051	521.827	305.722	789.159	136.277	151.155	134.752	274.961	211.642	256.75	142.065	131.802	128.542	-1.55994	0.0125038	-0.651187	0.175191	-0.728549	0.00336587	-0.0577131	0.525756	Proteinase inhibitor I29, cathepsin propeptide	Cysteine proteinase RD21A OS=Arabidopsis thaliana	XP_018505378.1 PREDICTED: cysteine proteinase COT44-like [Pyrus x bretschneideri]	-
PCP040799	11.2682	17.8707	3.80802	32.4949	24.435	26.4615	17.9611	17.9035	13.4369	21.1275	18.9327	24.5235	1.0081	0.0331398	0.0892477	0.814628	0.29674	0.271024	-0.386019	0.123677	Zinc finger, RING/FYVE/PHD-type		XP_008374162.1 PREDICTED: probable E3 ubiquitin-protein ligase RHA1A [Malus domestica]	-
PCP016895	14.0804	14.9498	23.1876	10.9254	9.56829	9.77102	16.4561	19.9594	14.6044	8.56498	7.58697	8.5386	-0.529958	0.0138037	0.264906	0.146867	-1.03836	0.00864034	-0.29005	0.0343638	Peptidase aspartic		XP_009375476.1 PREDICTED: aspartyl protease family protein At5g10770 [Pyrus x bretschneideri]	-
PCP041127	46.7238	41.2126	68.804	12.3145	9.9118	12.3543	57.2114	52.2556	52.4245	22.7454	20.939	20.4055	-1.90196	0.00175199	0.329195	0.0563109	-1.23179	0.000201248	0.770614	0.000169775	-		XP_009375478.1 PREDICTED: uncharacterized protein LOC103964285 [Pyrus x bretschneideri]	-
PCP041679	2.35335	1.55126	0.144654	3.71493	2.19035	2.55573	1.18928	1.04937	1.87819	0.66057	0.940558	0.889183	0.431969	0.126247	-0.425849	0.13991	-0.338235	0.239497	-1.07399	0.0155561	-		XP_008371774.1 PREDICTED: uncharacterized protein LOC103435161 [Malus domestica]	-
PCP044665	23.445	18.4465	33.1546	7.85872	5.09536	6.87426	13.6803	11.9147	10.3098	6.29439	6.77679	3.82866	-1.59911	0.00962271	-0.715896	0.0373166	-0.895361	0.0706893	-0.329551	0.278578	-		XP_009360941.1 PREDICTED: uncharacterized protein LOC103951317 [Pyrus x bretschneideri] XP_009377488.1 PREDICTED: uncharacterized protein LOC103966084 [Pyrus x bretschneideri]	-
PCP019993	2.40719	2.76469	3.93558	0.984655	0.8218	0.955222	2.5811	3.00667	2.0416	0.769072	0.714524	0.48248	-0.933154	0.00201119	0.0211884	0.892402	-1.12644	0.0100653	-0.259787	0.0409021	Remorin, C-terminal		XP_009360946.1 PREDICTED: uncharacterized protein LOC103951319 [Pyrus x bretschneideri] XP_009360947.1 PREDICTED: uncharacterized protein LOC103951319 [Pyrus x bretschneideri]	-
PCP001796	3.76272	4.40029	7.59232	1.68382	1.81082	1.28301	2.31922	2.29176	2.21154	2.4165	2.75582	1.68516	-1.01094	0.0020688	-0.57902	0.00453232	0.0312297	0.885543	0.351975	0.184953	Amino acid-binding ACT	ACT domain-containing protein ACR4 OS=Arabidopsis thaliana	XP_009356452.1 PREDICTED: ACT domain-containing protein ACR4 [Pyrus x bretschneideri]	-
PCP021633	3.47913	6.50507	5.89814	1.27979	0.635811	1.30142	3.56549	3.52868	2.11797	0.187568	0.759991	0.550009	-1.5347	0.0208894	-0.49615	0.275281	-1.68279	0.00616789	-0.489917	0.180136	DNA-binding WRKY	Probable WRKY transcription factor 53 OS=Arabidopsis thaliana	XP_009375594.1 PREDICTED: probable WRKY transcription factor 53 [Pyrus x bretschneideri]	WRKY
PCP020001	7.53168	9.33675	6.87359	1.52293	1.15926	2.54933	8.70373	7.55243	4.31819	2.72317	1.71463	2.92479	-1.81217	0.00669457	-0.303249	0.480647	-1.185	0.0733469	0.230497	0.434357	Lipase, class 3	Phospholipase A1-Igamma1, chloroplastic OS=Arabidopsis thaliana	XP_009362273.1 PREDICTED: phospholipase A1-Igamma1, chloroplastic-like [Pyrus x bretschneideri]	-
PCP021647	49.5892	38.5083	86.1857	13.5768	16.1943	13.7583	47.7368	39.6163	39.457	19.4328	16.8277	18.2945	-1.58378	0.00159333	0.00324384	0.988635	-1.08548	0.00291323	0.330479	0.0572965	ABC transporter, integral membrane type 1	ABC transporter C family member 10 OS=Arabidopsis thaliana	XP_018502038.1 PREDICTED: ABC transporter C family member 10-like [Pyrus x bretschneideri]	-
PCP021653	269.435	248.702	834.818	8.699	12.1874	15.861	185.203	180.042	138.228	17.7998	19.4993	20.8442	-4.43679	0.000800655	-0.513887	0.0562843	-3.1556	0.000352893	0.674184	0.102471	Glycoside hydrolase, superfamily	Acidic endochitinase OS=Cucumis sativus PE=1 SV=1	XP_008347250.1 PREDICTED: acidic endochitinase-like [Malus domestica]	-
PCP021655	2.74282	3.14892	0.033041	8.8003	9.39179	8.67123	2.322	2.70302	3.57216	8.2139	8.61719	7.75582	1.46265	0.00458357	-0.172431	0.455988	1.29151	0.00708111	-0.0993896	0.169128	Timeless C-terminal		XP_009352116.2 PREDICTED: protein timeless homolog [Pyrus x bretschneideri]	-
PCP023239	47.8542	18.4797	88.987	1.3714	1.56265	1.31388	10.9134	6.79407	13.7391	1.11153	0.661862	0.797482	-3.77581	0.00480918	-1.4189	0.13209	-2.25038	0.00199323	-0.401555	0.0561169	Zinc finger, RING/FYVE/PHD-type	Probable E3 ubiquitin-protein ligase XERICO OS=Arabidopsis thaliana	XP_008348300.1 PREDICTED: probable E3 ubiquitin-protein ligase XERICO [Malus domestica]	-
PCP024839	12.6565	8.77815	27.0089	1.02659	0.90039	1.25498	8.22509	7.86576	7.51364	0.721128	0.824077	0.559656	-2.5827	0.002033	-0.300909	0.255163	-2.37108	0.000180092	-0.314011	0.0483578	Winged helix-turn-helix transcription repressor DNA-binding	Heat stress transcription factor B-2c OS=Oryza sativa subsp. japonica	XP_009363199.1 PREDICTED: heat stress transcription factor B-3 [Pyrus x bretschneideri]	HSF
PCP026493	1.9492	2.08192	0.797891	5.99382	5.20708	5.49785	4.29117	3.49429	4.34961	7.11358	8.47521	6.14845	1.16323	0.000207261	0.67738	0.00289027	0.779032	0.0247552	0.301363	0.141805	ATPase, P-type, cytoplasmic transduction domain A	Putative calcium-transporting ATPase 13, plasma membrane-type OS=Arabidopsis thaliana	XP_009337268.1 PREDICTED: putative calcium-transporting ATPase 13, plasma membrane-type [Pyrus x bretschneideri]	-
PCP026495	14.8896	20.0255	16.2217	14.8054	13.2678	15.4214	25.8481	27.1742	25.934	8.91776	6.3372	9.62294	-0.24058	0.234765	0.579754	0.0371857	-1.54548	0.00680368	-0.805448	0.0246856	Sulphate adenylyltransferase catalytic domain	ATP sulfurylase 1, chloroplastic OS=Arabidopsis thaliana	XP_008347628.1 PREDICTED: ATP sulfurylase 1, chloroplastic [Malus domestica]	-
PCP028005	1.44325	0.575089	0.087748	2.92791	2.91097	3.83368	0	0.169527	0.204208	2.25128	1.2234	2.13927	1.14021	0.0179189	-0.864439	0.0511572	1.40388	0.0129463	-0.64139	0.0557979	Plant disease resistance response protein	Dirigent protein 21 OS=Arabidopsis thaliana	XP_018502546.1 PREDICTED: dirigent protein 22-like [Pyrus x bretschneideri]	-
PCP028006	6.11331	6.39056	0	13.5832	16.132	16.9226	1.74632	1.37342	2.26283	9.24075	10.2996	10.4216	1.3672	0.0130455	-1.59405	0.000528463	2.03983	0.00177515	-0.555728	0.0161468	Plant disease resistance response protein	Dirigent protein 19 OS=Arabidopsis thaliana	XP_009354496.1 PREDICTED: dirigent protein 19-like [Pyrus x bretschneideri]	-
PCP043175	47.4612	22.0564	71.2396	13.2737	10.5848	12.7402	34.9612	30.1615	33.4177	8.72636	6.2103	7.07468	-1.43587	0.0475673	0.0735411	0.880366	-1.85865	0.000272971	-0.763976	0.00280645	Cytochrome P450, conserved site	Cytochrome P450 86B1 OS=Arabidopsis thaliana	XP_009354420.1 PREDICTED: cytochrome P450 86B1-like [Pyrus x bretschneideri]	-
PCP029521	3.85797	6.06907	0	6.71219	5.959	7.3939	1.72493	1.08482	2.11584	2.90702	2.27801	2.87506	0.541099	0.115259	-1.35852	0.0129174	0.688461	0.0319429	-1.11703	0.00134541	-		XP_008353372.1 PREDICTED: uncharacterized protein LOC103416940 [Malus domestica]	-
PCP029518	27.5764	33.8676	5.67071	39.9025	44.8549	49.5359	28.6052	26.7091	23.4177	57.5188	48.0253	58.0588	0.672674	0.0612219	-0.360995	0.206448	1.04894	0.00808359	0.261349	0.175718	NAD(P)-binding domain		XP_009344937.1 PREDICTED: uncharacterized protein LOC103936791 [Pyrus x bretschneideri]	-
PCP002402	63.7462	33.4429	111.242	17.3565	14.3474	17.251	51.8345	35.6597	49.9544	18.2604	15.3525	19.3725	-1.54834	0.0290442	0.0212165	0.966644	-1.13733	0.0112861	0.052612	0.695534	Mpv17/PMP22		XP_009334618.1 PREDICTED: uncharacterized protein LOC103927419 [Pyrus x bretschneideri]	-
PCP032548	0	0.339387	0	1.70142	1.37707	1.74164	0	0.301326	0	1.42995	1.36962	1.65577	1.1756	0.00601259	#N/A	#N/A	1.04831	0.00418686	-0.0953429	0.354996	Myb domain, DNA-binding		XP_009365064.1 PREDICTED: MYB-like transcription factor ETC1 [Pyrus x bretschneideri]	MYB_related
PCP004091	16.3788	39.9248	26.3912	9.38891	8.80547	12.9375	49.2001	40.5666	34.9576	15.1278	14.1746	12.9416	-1.25531	0.0819392	0.672004	0.28395	-1.42594	0.00608703	0.340267	0.101124	Gnk2-homologous domain		XP_009352870.2 PREDICTED: cysteine-rich repeat secretory protein 38-like [Pyrus x bretschneideri]	-
PCP004093	3.5979	4.30226	6.62805	0.518169	0.796464	0.881461	2.9682	2.80856	2.52642	1.23293	1.87485	1.06383	-1.55209	0.00134888	-0.347084	0.0413061	-0.713499	0.0424536	0.481054	0.100961	Tyrosine-protein kinase, catalytic domain	Putative cysteine-rich receptor-like protein kinase 30 OS=Arabidopsis thaliana	XP_008371138.1 PREDICTED: cysteine-rich receptor-like protein kinase 10 [Malus domestica]	-
PCP004095	6.18362	8.41059	4.74663	7.15491	7.73737	7.33998	2.23069	2.59025	2.61124	10.5713	9.47451	6.93878	0.0709662	0.692134	-1.27189	0.00565089	1.60973	0.00503566	0.195234	0.381446	Tyrosine-protein kinase, catalytic domain	Cysteine-rich receptor-like protein kinase 18 OS=Arabidopsis thaliana	XP_008371138.1 PREDICTED: cysteine-rich receptor-like protein kinase 10 [Malus domestica]	-
PCP005732	2.36515	1.78497	0	7.63639	6.10886	9.70616	2.56561	3.85719	5.87876	10.2903	10.9292	8.02025	1.58423	0.00165226	0.571939	0.232094	1.17862	0.0665605	0.192713	0.362429	Cyclin PHO80-like	Cyclin-U4-1 OS=Arabidopsis thaliana	XP_008343752.1 PREDICTED: cyclin-U4-1-like [Malus domestica]	-
PCP005733	14.1169	13.4831	11.5972	4.12959	3.28387	5.01861	12.1968	8.98518	10.925	3.2175	3.88936	2.83162	-1.54198	0.00242471	-0.379379	0.0828069	-1.34337	0.00645415	-0.315591	0.169844	Prenylated rab acceptor PRA1		XP_009338670.1 PREDICTED: PRA1 family protein B6-like [Pyrus x bretschneideri]	-
PCP007320	8.7428	9.72862	0.984799	17.4359	19.212	17.1674	5.30384	5.20815	5.45331	14.0819	11.4696	11.9744	1.04357	0.0219831	-0.851657	0.00787529	1.1862	0.000459272	-0.498876	0.0235511	Homeodomain-like	Zinc-finger homeodomain protein 4 OS=Oryza sativa subsp. japonica	XP_009341386.1 PREDICTED: zinc-finger homeodomain protein 3-like [Pyrus x bretschneideri]	ZF-HD
PCP033849	9.70468	3.37829	11.818	1.59556	1.48442	1.27325	1.48303	1.35283	1.77585	1.1478	1.38313	1.02956	-1.5476	0.0490832	-1.39234	0.0778134	-0.172104	0.278845	-0.153436	0.241249	Multi antimicrobial extrusion protein	Protein DETOXIFICATION 51 OS=Arabidopsis thaliana	XP_009352558.1 PREDICTED: protein DETOXIFICATION 51 isoform X1 [Pyrus x bretschneideri]	-
PCP010505	6.97377	4.64637	5.61007	6.98653	10.5436	9.89479	4.13833	3.66177	4.52993	15.1415	16.1572	14.1258	0.588522	0.120412	-0.410986	0.152356	1.72561	0.000503434	0.732518	0.0328913	Pectinesterase, active site	Probable pectinesterase 53 OS=Arabidopsis thaliana	XP_009352561.1 PREDICTED: probable pectinesterase 53 [Pyrus x bretschneideri]	-
PCP033851	75.2319	33.2714	107.083	6.88789	3.12103	5.99877	21.4864	16.1883	22.5066	2.86204	2.21437	2.92535	-3.18009	0.0133963	-1.24928	0.095944	-2.34672	0.00076291	-0.904727	0.0275478	-		XP_009352565.1 PREDICTED: uncharacterized protein LOC103943918 [Pyrus x bretschneideri]	-
PCP010512	4.76487	5.4995	0.667266	9.05202	8.7551	10.3875	5.71468	4.34872	5.22206	12.1394	11.564	10.9863	0.873274	0.00630331	-0.148815	0.231091	1.16805	0.000744256	0.234139	0.0317198	Protein of unknown function DUF1005		XP_009352575.1 PREDICTED: uncharacterized protein LOC103943924 [Pyrus x bretschneideri]	-
PCP012064	0.744873	1.60409	0.648171	2.11881	1.04957	1.63954	4.43728	4.76391	4.21968	3.43374	2.5877	2.18433	0.27251	0.415357	1.34435	0.0112432	-0.462708	0.0797785	0.390086	0.0454946	Cyclic nucleotide-binding-like		XP_008369894.2 PREDICTED: cyclic nucleotide-gated ion channel 1-like isoform X1 [Malus domestica]	-
PCP012075	28.1798	35.1223	9.62541	46.8418	52.7346	51.5687	24.1576	27.3766	31.4708	62.3246	54.5119	53.5554	0.767808	0.0333411	-0.29355	0.255838	1.09093	0.00649498	0.15529	0.222692	Myb domain, DNA-binding	Transcription factor AS1 OS=Arabidopsis thaliana	XP_009341753.1 PREDICTED: transcription factor AS1 [Pyrus x bretschneideri]	MYB
PCP015250	1.07707	1.58617	0.630905	4.06567	4.13995	3.1379	1.35046	1.86748	1.49579	3.16574	2.38069	3.59984	1.08029	0.011036	0.124868	0.55647	0.592954	0.0680856	-0.218127	0.347132	Tyrosine-protein kinase, catalytic domain	Serine/threonine-protein kinase-like protein CR4 OS=Oryza sativa subsp. japonica	XP_009363637.1 PREDICTED: serine/threonine-protein kinase-like protein ACR4 [Pyrus x bretschneideri]	-
PCP016911	1.8347	2.46411	0.528327	5.41994	4.03501	4.35238	2.04611	1.92726	2.91632	6.03153	4.7762	5.69794	0.887973	0.0105502	-0.0184236	0.929155	1.12038	0.00762379	0.159534	0.30328	Amine oxidase	Polyamine oxidase 1 OS=Arabidopsis thaliana	XP_009368035.1 PREDICTED: polyamine oxidase 1 [Pyrus x bretschneideri]	-
PCP018424	39.4893	27.7234	67.3409	13.9306	14.2243	17.1592	24.6319	20.7675	26.941	15.7672	13.7653	13.0908	-1.16042	0.0183017	-0.400691	0.247611	-0.551243	0.00314484	-0.13663	0.274105	Small GTPase superfamily, ARF type	Ras-related protein RABC1 OS=Arabidopsis thaliana	XP_008381713.1 PREDICTED: ras-related protein RABC1 [Malus domestica] XP_008348730.1 PREDICTED: ras-related protein RABC1 [Malus domestica]	-
PCP018427	63.4658	18.0423	92.0321	2.66384	2.11381	2.79324	21.2009	10.3644	20.6923	2.76865	3.18538	3.22693	-3.43156	0.0151483	-0.956037	0.346132	-1.87895	0.0158393	0.183009	0.215594	Leucine-rich repeat, cysteine-containing subtype	F-box protein SKP2A OS=Arabidopsis thaliana	XP_018505552.1 PREDICTED: F-box protein SKP2A-like [Pyrus x bretschneideri] XP_018505553.1 PREDICTED: F-box protein SKP2A-like [Pyrus x bretschneideri] XP_018505554.1 PREDICTED: F-box protein SKP2A-like [Pyrus x bretschneideri]	-
PCP003387	11868	6483.37	21517.8	2498.94	2438.38	3068.89	6152.05	5504.66	5966.14	1967.33	1920.64	1788.25	-1.82066	0.0180092	-0.506647	0.269544	-1.55962	6.36e-05	-0.539695	0.014057	Metallothionein, family 15, plant	Metallothionein-like protein type 2 OS=Malus domestica	XP_009350278.1 PREDICTED: metallothionein-like protein type 2 [Pyrus x bretschneideri] ACJ12936.1 metallothionein-like protein [Pyrus pyrifolia]	-
PCP020002	28.1723	34.254	38.0452	11.6491	14.6738	17.492	29.9612	32.3462	22.9159	18.8943	24.8898	13.5268	-1.0723	0.0166219	-0.103316	0.658957	-0.641216	0.198429	0.329495	0.417311	FAD-linked oxidase, FAD-binding, subdomain 2	Berberine bridge enzyme-like 21 OS=Arabidopsis thaliana	XP_009353861.1 PREDICTED: reticuline oxidase-like protein isoform X1 [Pyrus x bretschneideri]	-
PCP021658	4.0774	4.9608	0.887783	12.2624	12.3434	11.7886	4.29125	5.75457	7.72977	11.8636	13.5402	10.309	1.35497	0.00353574	0.198968	0.561596	0.934269	0.0650543	-0.0284844	0.840195	Tubulin, C-terminal	Tubulin beta-4 chain OS=Oryza sativa subsp. japonica	XP_009364903.1 PREDICTED: tubulin beta chain-like [Pyrus x bretschneideri] XP_009364918.1 PREDICTED: tubulin beta chain-like [Pyrus x bretschneideri]	-
PCP023248	6.42275	6.89259	0.57842	9.33912	10.9705	10.1505	6.2559	3.02512	5.33787	10.1866	12.7811	9.06033	0.690847	0.0592046	-0.612098	0.0798807	1.23744	0.0368137	0.089591	0.63215	Zinc finger, Dof-type	Dof zinc finger protein PBF OS=Zea mays	XP_009346579.1 PREDICTED: dof zinc finger protein DOF2.1-like [Pyrus x bretschneideri]	Dof
PCP024845	3.79878	3.75863	0	1.77472	3.24399	4.24005	1.11721	1.27915	1.01005	2.34428	1.60659	3.84872	-0.128415	0.763068	-1.30662	0.00636658	0.61807	0.186155	-0.151158	0.761061	Cytochrome P450, E-class, group I	Cytochrome P450 94B1 OS=Arabidopsis thaliana	XP_009359442.1 PREDICTED: cytochrome P450 94B3-like [Pyrus x bretschneideri]	-
PCP036603	1.7535	2.01822	1.09758	0.9215	1.16665	1.64304	2.42945	3.13854	1.39561	0.194962	0.565621	0.619701	-0.348483	0.136117	0.165856	0.65493	-1.4727	0.00619429	-0.579508	0.0813201	EF-HAND 2	Putative calcium-binding protein CML19 OS=Oryza sativa subsp. japonica	XP_009359451.1 PREDICTED: putative calcium-binding protein CML19 [Pyrus x bretschneideri]	-
PCP024851	22.957	26.326	10.5975	49.8041	52.137	52.1436	29.6499	32.7595	37.8491	56.2417	55.7681	51.8708	1.10697	0.00305333	0.344159	0.123042	0.733403	0.0147373	0.0818073	0.206243	Tyrosine-protein kinase, catalytic domain	Probable inactive leucine-rich repeat receptor-like protein kinase At3g03770 OS=Arabidopsis thaliana	XP_009359458.1 PREDICTED: probable inactive leucine-rich repeat receptor-like protein kinase At3g03770 [Pyrus x bretschneideri]	-
PCP026502	1.54576	2.00151	0.408185	4.95402	4.68943	6.25539	1.61029	1.92654	1.99855	4.51943	4.11419	4.64889	1.23236	0.00304294	-0.0212792	0.896145	0.924689	0.00313778	-0.254293	0.114094	-		XP_009341424.1 PREDICTED: uncharacterized protein At3g17950-like [Pyrus x bretschneideri] XP_009343839.1 PREDICTED: uncharacterized protein At3g17950-like [Pyrus x bretschneideri]	-
PCP028009	329.44	278.874	424.019	37.0539	18.4489	23.0093	184.179	251.001	137.167	18.6598	17.0995	11.7656	-3.60203	0.0026737	-0.645013	0.143403	-3.5614	0.00385427	-0.813805	0.0790034	Bet v I type allergen	Major allergen Mal d 1 OS=Malus domestica PE=1 SV=3	AAD26547.1 major allergen mal d 1 [Malus domestica]	-
PCP028011	168.158	157.745	225.883	85.0182	70.1524	78.016	151.123	149.755	141.225	69.8382	65.779	59.4826	-1.10138	0.00366872	-0.111512	0.134415	-1.12599	0.00119356	-0.311184	0.0211711	Bet v I type allergen		XP_009346213.1 PREDICTED: major allergen Pru ar 1-like isoform X1 [Pyrus x bretschneideri] XP_018500666.1 PREDICTED: major allergen Pru ar 1-like isoform X2 [Pyrus x bretschneideri] XP_018500667.1 PREDICTED: major allergen Pru ar 1-like isoform X3 [Pyrus x bretschneideri]	-
PCP003397	114.025	134.921	8.57029	127.323	131.694	122.908	56.2839	62.4289	71.5771	97.0804	98.6138	91.4335	0.274216	0.454069	-1.20972	0.0184805	0.613639	0.0240571	-0.399272	0.00427846	Barwin-like endoglucanase	Expansin-A4 OS=Arabidopsis thaliana	XP_008387765.1 PREDICTED: expansin-A4-like [Malus domestica]	-
PCP028013	0.276099	3.45079	0.186064	0.599972	0.738784	0.253434	1.71606	1.84168	0.705998	0	0.370955	0.130763	-0.561983	0.481174	-0.0465899	0.956837	-1.26055	0.0242352	-0.288803	0.155723	Bet v I type allergen	Major allergen Mal d 1 OS=Malus domestica PE=1 SV=3	XP_009346209.1 PREDICTED: major allergen Mal d 1-like [Pyrus x bretschneideri] XP_009346210.1 PREDICTED: major allergen Mal d 1-like isoform X3 [Pyrus x bretschneideri] XP_009346211.1 PREDICTED: major allergen Mal d 1-like isoform X4 [Pyrus x bretschneideri] XP_009346212.1 PREDICTED: major allergen Mal d 1-like isoform X5 [Pyrus x bretschneideri] AAX18305.1 major allergen Mal d 1.06C [Malus domes…	-
PCP028014	6.30656	4.26522	9.21736	1.07136	0.660112	0.802206	3.52038	3.09471	3.20798	0.923627	0.64365	0.960426	-1.81353	0.00464702	-0.498019	0.0981183	-1.15933	0.00202296	-0.0478723	0.724204	Heavy metal-associated domain, HMA		XP_008361952.2 PREDICTED: leucine-rich repeat extensin-like protein 3 [Malus domestica]	-
PCP028016	3.32034	3.1812	0.958742	8.70659	7.88557	9.07334	2.80309	4.14424	3.31318	8.07121	9.0138	7.75993	1.2292	9.93e-06	-0.0127393	0.958431	0.960028	0.00828248	-0.0654909	0.505581	Pectin lyase fold	Probable polygalacturonase OS=Vitis vinifera	XP_009346202.1 PREDICTED: probable polygalacturonase [Pyrus x bretschneideri]	-
PCP029532	5.0536	5.3384	7.42621	0.768768	0.614325	1.22635	4.7108	4.18324	4.65488	2.25881	1.39952	1.27431	-1.78356	0.0028289	-0.145114	0.191318	-0.871408	0.00399631	0.368329	0.0631029	Myb domain, DNA-binding	Transcription factor MYB2 OS=Oryza sativa subsp. japonica	XP_008390410.1 PREDICTED: transcription factor MYB108-like [Malus domestica]	MYB
PCP029533	54.0179	102.057	42.7702	32.0742	32.0355	40.7802	148.293	126.502	97.7148	58.5489	59.5089	65.3788	-1.02864	0.0631651	0.671823	0.220679	-1.04924	0.023905	0.774035	0.0126946	Glycosyl hydrolase family 100	Neutral/alkaline invertase 1, mitochondrial OS=Oryza sativa subsp. japonica	NP_001281053.1 alkaline/neutral invertase CINV2 [Malus domestica] AFU56879.1 neutral invertase [Malus domestica]	-
PCP031026	181.355	278.341	267.207	42.2476	45.3336	74.4405	158.225	156.093	163.088	61.803	44.3439	71.3145	-2.11058	0.0124132	-0.476716	0.141424	-1.39128	0.015252	0.0674655	0.865125	Homeobox, conserved site	Homeobox-leucine zipper protein ATHB-12 OS=Arabidopsis thaliana	XP_009366625.1 PREDICTED: homeobox-leucine zipper protein ATHB-12-like [Pyrus x bretschneideri]	HD-ZIP
PCP000852	41.5789	32.5958	63.1575	9.31563	11.0111	12.4398	28.5926	24.6297	27.4547	10.0213	8.11076	9.10363	-1.72391	0.00319403	-0.402285	0.119256	-1.34885	0.000305659	-0.26651	0.190831	Glycoside hydrolase, family 14, conserved site	Beta-amylase 1, chloroplastic OS=Arabidopsis thaliana	XP_009350111.1 PREDICTED: beta-amylase 1, chloroplastic [Pyrus x bretschneideri]	-
PCP003398	143.745	160.219	251.593	41.4278	44.4735	45.507	205.983	209.018	160.913	55.2197	58.6166	58.4222	-1.81392	0.000180965	0.386865	0.0867107	-1.80593	0.00120824	0.398769	0.00468961	Oxysterol-binding protein, conserved site	Oxysterol-binding protein-related protein 3A OS=Arabidopsis thaliana	XP_009349455.1 PREDICTED: oxysterol-binding protein-related protein 3A [Pyrus x bretschneideri]	-
PCP038379	44.0602	34.1007	55.8467	15.5795	14.3066	17.6532	30.8122	22.8299	22.8105	15.8289	12.7895	15.4343	-1.28854	0.00663544	-0.577683	0.102162	-0.634148	0.0524366	-0.163251	0.220883	Autophagy protein Atg8 ubiquitin-like	Autophagy-related protein 8i OS=Arabidopsis thaliana	AID50965.1 autophagy-related protein 8i [Malus domestica]	-
PCP002427	13.8444	12.8107	0.139462	23.6844	28.3338	24.8316	8.77482	10.6149	11.1708	26.2983	25.8269	25.061	1.12842	0.0464064	-0.601714	0.106616	1.25243	0.00280015	0.0404286	0.632834	-		XP_008390508.1 PREDICTED: uncharacterized protein LOC103452754 [Malus domestica]	-
PCP002426	4.95226	6.57564	0.492718	11.9242	13.8604	10.1878	6.19899	8.25611	7.32624	11.797	12.1052	13.0698	1.09538	0.0439792	0.161649	0.615051	0.586133	0.0138975	0.115618	0.272235	Kinesin-like, KLP2	Kinesin-like protein KIN-12C OS=Arabidopsis thaliana	XP_009349213.1 PREDICTED: kinesin-like protein KIN-12C [Pyrus x bretschneideri]	-
PCP005744	4.36802	5.25038	3.55038	10.5995	12.7205	9.7259	6.54792	7.68842	7.04635	10.6816	10.5442	9.46375	1.08236	0.00834761	0.466127	0.0372329	0.457077	0.0238319	-0.0497128	0.707765	Domain of unknown function DUF4219	Eukaryotic translation initiation factor 4G OS=Arabidopsis thaliana	EPS61642.1 hypothetical protein M569_13149, partial [Genlisea aurea]	-
PCP003402	309.22	83.6963	624.775	7.55962	7.21875	8.26535	160.334	66.4069	120.687	5.8814	5.72892	4.28588	-4.36534	0.0091296	-0.495885	0.639373	-3.73092	0.00203731	-0.524849	0.0268954	HAD-like domain		XP_009349464.1 PREDICTED: suppressor of disruption of TFIIS-like [Pyrus x bretschneideri]	-
PCP008857	29.9447	21.3282	51.998	9.62941	10.5293	11.5167	23.3586	18.9537	18.8009	10.8876	12.1533	10.199	-1.25591	0.00998469	-0.24747	0.397858	-0.784432	0.0172151	0.0622808	0.631801	Histidine phosphatase superfamily, clade-1		XP_009343894.1 PREDICTED: uncharacterized protein LOC103935809 [Pyrus x bretschneideri]	-
PCP010519	46.2335	64.0323	16.4208	110.56	121.366	110.724	39.8055	51.4931	38.4047	100.714	101.989	82.9182	1.16834	0.0190525	-0.42602	0.285414	1.05489	0.016256	-0.261588	0.134302	-		XP_008381466.1 PREDICTED: glycine-rich cell wall structural protein 1.0-like [Malus domestica]	-
PCP010520	138.156	183.242	135.788	109.422	114.239	122.518	145.768	172.449	128.853	66.49	67.4215	73.3409	-0.446012	0.0680415	-0.100038	0.699886	-1.22167	0.00208078	-0.725764	0.00258877	ABA/WDS induced protein	Abscisic stress-ripening protein 2 OS=Solanum lycopersicum	XP_009339475.1 PREDICTED: TATA-binding protein-associated factor 2N-like [Pyrus x bretschneideri]	-
PCP010524	59.2078	28.2326	90.861	16.1412	15.4856	13.877	31.7914	26.7524	33.1755	16.9853	15.1566	16.9349	-1.45353	0.0358298	-0.361207	0.484761	-0.749882	0.00460205	0.104788	0.358553	Domain of unknown function DUF4009	Probable acyl-activating enzyme 2 OS=Arabidopsis thaliana	XP_009339486.1 PREDICTED: probable acyl-activating enzyme 1, peroxisomal [Pyrus x bretschneideri] XP_009339487.1 PREDICTED: probable acyl-activating enzyme 1, peroxisomal [Pyrus x bretschneideri]	-
PCP010526	91.4676	78.603	145.963	33.7706	56.3554	59.1885	104.559	130.651	110.249	53.6125	68.0581	61.4488	-0.835892	0.0755879	0.494055	0.030484	-1.08049	0.00072906	0.40551	0.266257	Protein BYPASS-related		XP_009339490.1 PREDICTED: UPF0496 protein 4-like [Pyrus x bretschneideri] XP_009349487.1 PREDICTED: UPF0496 protein 4-like [Pyrus x bretschneideri]	-
PCP040204	31.8109	25.9723	56.3386	9.93777	9.05303	13.7412	34.7556	21.8104	26.2492	12.5006	8.91944	7.22034	-1.41863	0.0152469	-0.0415951	0.903929	-1.10349	0.0103637	-0.336388	0.167736	-		#N/A	-
PCP012089	21.1861	35.4928	31.3355	12.3503	10.306	15.8219	40.8016	49.2229	26.6703	19.4865	30.8935	18.8308	-1.08683	0.048177	0.490748	0.340371	-0.98961	0.084001	0.742593	0.109493	VQ		XP_008370725.1 PREDICTED: uncharacterized protein LOC103434189 [Malus domestica]	-
PCP003407	62.3601	61.7503	64.1111	58.4154	39.6537	47.8705	59.1232	64.8986	60.8265	30.5184	25.6787	28.4248	-0.383111	0.148773	-0.00280699	0.959165	-1.08138	0.00226327	-0.842079	0.00830868	Heat shock protein DnaJ, cysteine-rich domain		XP_008387784.1 PREDICTED: uncharacterized protein LOC103450243 [Malus domestica]	-
PCP013704	4.49211	4.58485	0.167226	16.4383	17.8377	18.3629	3.7403	4.88967	6.29626	11.7415	14.0083	11.4612	1.88434	0.00187735	-0.0630007	0.828566	1.15468	0.0252782	-0.455771	0.027616	CDT1 Geminin-binding domain-like	CDT1-like protein a, chloroplastic OS=Arabidopsis thaliana	XP_009369428.1 PREDICTED: CDT1-like protein a, chloroplastic [Pyrus x bretschneideri]	-
PCP013706	7.62268	5.37354	14.3136	1.8217	3.47947	2.80378	4.20149	2.05147	2.13891	1.74262	1.00154	2.17356	-1.07674	0.0255456	-0.961952	0.0999872	-0.35205	0.462353	-0.427414	0.273713	Protein of unknown function DUF962		XP_009369425.1 PREDICTED: uncharacterized endoplasmic reticulum membrane protein C16E8.02-like [Pyrus x bretschneideri]	-
PCP040509	10.7729	4.16195	18.9162	0.329859	0.34147	0.742085	4.51838	2.31722	3.21663	0.245863	0.293725	0.73094	-2.51993	0.0148805	-0.816188	0.25919	-1.52787	0.0236691	-0.0509295	0.845771	Protein of unknown function DUF962		XP_008361943.1 PREDICTED: uncharacterized endoplasmic reticulum membrane protein C16E8.02-like [Malus domestica]	-
PCP013708	0.346558	0.697663	0.127358	1.96165	2.02577	1.80325	0.477306	0.568825	0.634224	2.67726	2.07285	2.89275	0.986189	0.00608884	0.0185086	0.908241	1.20039	0.00446107	0.27321	0.129326	Cytochrome P450, conserved site	Cytochrome P450 82G1 OS=Arabidopsis thaliana	XP_008366282.1 PREDICTED: cytochrome P450 82G1-like [Malus domestica]	-
PCP013710	1.02358	1.3469	0.167811	3.64857	5.80616	4.3389	0.696985	0.375564	0.552622	3.38003	4.98926	4.11273	1.42093	0.0135175	-0.574136	0.0175101	1.69852	0.00437075	0.0117523	0.931289	Zinc finger, RING/FYVE/PHD-type	Cellulose synthase A catalytic subunit 4 [UDP-forming] OS=Arabidopsis thaliana	XP_008348984.1 PREDICTED: cellulose synthase A catalytic subunit 4 [UDP-forming]-like [Malus domestica]	-
PCP015257	66.3289	50.977	66.3991	17.2114	19.2302	29.8299	56.2324	57.3129	39.7647	30.8663	32.7392	28.9657	-1.42311	0.0219644	-0.177539	0.550555	-0.775909	0.0438081	0.446536	0.19972	Protein phosphatase 2C	Probable protein phosphatase 2C 63 OS=Arabidopsis thaliana	XP_009335408.1 PREDICTED: probable protein phosphatase 2C 63 [Pyrus x bretschneideri]	-
PCP015262	8.41797	8.00248	1.11761	28.1833	37.8223	27.321	2.82102	2.58003	3.89122	29.0616	31.418	37.8494	1.93954	0.00958283	-1.33674	0.0020581	3.04842	0.00114462	0.192868	0.124277	-	Classical arabinogalactan protein 9 OS=Arabidopsis thaliana	XP_009341328.1 PREDICTED: classical arabinogalactan protein 9-like [Pyrus x bretschneideri]	-
PCP015263	5.08606	6.50201	0.634244	11.9605	12.8904	11.1322	4.49961	6.37306	5.28669	12.0009	10.0137	9.85951	1.0787	0.0222639	-0.210189	0.531731	0.854686	0.0259152	-0.170591	0.256843	Protein of unknown function DUF620		XP_008373067.1 PREDICTED: uncharacterized protein LOC103436419 [Malus domestica]	-
PCP018436	41.3363	53.1317	3.65105	54.4022	39.0429	48.263	12.1373	21.4566	16.7054	19.6386	23.2864	20.8918	0.194174	0.406504	-1.65889	0.0426535	0.133216	0.615562	-1.14959	0.00653867	Ribulose bisphosphate carboxylase, small chain	Ribulose bisphosphate carboxylase small chain, chloroplastic OS=Pyrus pyrifolia	XP_009357812.1 PREDICTED: ribulose bisphosphate carboxylase small chain, chloroplastic-like isoform X1 [Pyrus x bretschneideri]	-
PCP018438	21.7765	16.7185	13.9281	46.566	33.7479	44.5801	30.4042	30.5976	29.2279	70.6356	69.5703	66.7876	1.07707	0.011119	0.60015	0.0254736	1.17803	0.000107898	0.646744	0.00695122	Phosphomannose isomerase, type I, conserved site	Mannose-6-phosphate isomerase 1 OS=Arabidopsis thaliana	XP_009357810.1 PREDICTED: mannose-6-phosphate isomerase 1-like isoform X1 [Pyrus x bretschneideri]	-
PCP021664	13.6101	12.3786	26.0459	3.90778	4.09755	3.74189	8.4152	9.7935	7.21459	5.30032	4.74928	3.48588	-1.56531	0.00017837	-0.493143	0.0280547	-0.767756	0.0597893	0.120282	0.538542	Lipase, class 3	Lipase-like PAD4 OS=Arabidopsis thaliana	XP_009355854.2 PREDICTED: lipase-like PAD4 isoform X1 [Pyrus x bretschneideri]	-
PCP041989	114.625	146.594	118.768	32.5896	55.4228	68.4685	192.816	220.016	158.378	56.8629	75.106	74.3436	-1.34304	0.0469	0.549081	0.10105	-1.69112	0.000644638	0.521393	0.271865	No apical meristem (NAM) protein	NAC domain-containing protein 102 OS=Arabidopsis thaliana	XP_009355860.1 PREDICTED: NAC domain-containing protein 2-like [Pyrus x bretschneideri]	NAC
PCP021666	0.332814	0.900427	0.222061	2.15186	2.53576	1.84801	0.625516	0.263957	0.743593	1.26688	2.49067	1.59809	1.03119	0.0212975	-0.0988887	0.732629	0.836139	0.0825937	-0.109295	0.57746	Glycoside hydrolase, superfamily	Beta-galactosidase 12 OS=Oryza sativa subsp. japonica	KZN06782.1 hypothetical protein DCAR_007619 [Daucus carota subsp. sativus]	-
PCP021669	0.504575	0.633769	1.82871	0.083919	0.03366	0.068036	1.25548	1.39267	0.504473	0.073641	0.048144	0.238179	-0.61758	0.00624014	0.435416	0.190794	-1.00107	0.0350044	0.0768467	0.476016	Pyridoxal phosphate-dependent transferase, major domain		XP_009355903.1 PREDICTED: uncharacterized protein LOC103946835 [Pyrus x bretschneideri]	-
PCP024860	3.12871	2.89177	0	5.30241	7.92873	5.27407	1.15904	1.29297	0.760431	2.57375	2.48216	2.16383	0.966445	0.0690839	-1.08326	0.0216291	0.689582	0.0291586	-0.980473	0.0103669	Domain of unknown function DUF4408		XP_008393550.1 PREDICTED: uncharacterized protein LOC103455738 [Malus domestica]	-
PCP031028	6.15854	6.59978	1.92826	13.4938	14.5753	13.697	8.5991	8.423	8.87214	21.2885	18.748	18.7216	1.10423	0.00422158	0.294449	0.0240329	1.1686	0.000102471	0.454302	0.0107928	-		XP_009377547.1 PREDICTED: histone H3.v1 isoform X1 [Pyrus x bretschneideri] XP_018507609.1 PREDICTED: histone H3.v1 isoform X1 [Pyrus x bretschneideri]	-
PCP044692	7.20404	1.4923	14.3223	0	0	0	1.1046	0.466872	1.277	0.0289098	0.0309362	0	-2.29914	0.0387778	-1.16239	0.229005	-0.721924	0.0361903	0.0253775	0.221477	DNA-binding WRKY		XP_004303874.1 PREDICTED: probable WRKY transcription factor 71 [Fragaria vesca subsp. vesca]	WRKY
PCP031956	20.2199	19.9063	25.7384	12.7451	12.3242	12.503	30.9388	41.0864	29.3521	14.2532	11.7895	11.2732	-0.662384	0.00047049	0.752809	0.0241565	-1.40119	0.0104101	-0.0610176	0.529946	Staphylococcal nuclease (SNase-like), OB-fold	Staphylococcal-like nuclease CAN2 OS=Arabidopsis thaliana	XP_009350685.1 PREDICTED: staphylococcal-like nuclease CAN2 isoform X1 [Pyrus x bretschneideri]	-
PCP002437	14.8417	20.8312	25.6602	7.08989	8.29614	9.29935	27.4622	27.3832	23.0802	12.268	14.3246	11.2809	-1.04707	0.0149149	0.576167	0.0632168	-1.03605	0.00824435	0.566439	0.0432657	Winged helix-turn-helix transcription repressor DNA-binding	Heat stress transcription factor A-4d OS=Oryza sativa subsp. japonica	XP_009373551.1 PREDICTED: heat stress transcription factor A-5 [Pyrus x bretschneideri] XP_009373553.1 PREDICTED: heat stress transcription factor A-5 [Pyrus x bretschneideri]	HSF
PCP002439	22.6106	29.6319	1.85819	42.9042	50.6542	46.6622	14.0722	12.2189	14.7599	28.3477	27.9339	34.9724	1.03777	0.0576453	-1.09991	0.0104714	1.11147	0.00821162	-0.55717	0.0181217	Exostosin-like	Probable xyloglucan galactosyltransferase GT14 OS=Arabidopsis thaliana	XP_009373555.1 PREDICTED: probable xyloglucan galactosyltransferase GT14 isoform X1 [Pyrus x bretschneideri] XP_009373556.1 PREDICTED: probable xyloglucan galactosyltransferase GT14 isoform X2 [Pyrus x bretschneideri] XP_009373557.1 PREDICTED: probable xyloglucan galactosyltransferase GT14 isoform X3 [Pyrus x bretschneideri]	-
PCP032557	5.65705	3.93699	4.52661	0.921856	0.976459	2.30397	2.59295	3.33089	2.7217	3.37166	4.51583	3.88915	-1.32084	0.0325565	-0.562054	0.0692704	0.184014	0.106741	1.03546	0.0492275	Ubiquitin-conjugating enzyme/RWD-like		XP_009374589.1 PREDICTED: ubiquitin-conjugating enzyme E2 4-like isoform X1 [Pyrus x bretschneideri]	-
PCP032559	35.9268	29.9767	56.0921	15.5599	16.6153	16.2592	28.1818	26.9561	28.1042	19.8572	18.8257	18.2735	-1.02716	0.0024303	-0.189292	0.22769	-0.473671	0.000101655	0.217082	0.0241424	Tetratricopeptide repeat		XP_009374583.1 PREDICTED: tetratricopeptide repeat protein 1-like [Pyrus x bretschneideri]	-
PCP032880	8.46523	2.44817	14.9092	0.26353	0.934363	0.546103	5.45901	0.851323	3.31217	0.357514	0.623068	0.278086	-1.95684	0.0400474	-0.602044	0.581283	-0.954634	0.217792	-0.0530284	0.802985	-		#N/A	-
PCP005756	372.86	136.397	598.72	31.7961	28.0272	33.2868	135.565	80.9171	122.692	30.0609	24.2835	24.6367	-2.93391	0.0140813	-0.972965	0.251469	-1.73002	0.00153583	-0.310596	0.00532347	Heavy metal-associated domain, HMA	Copper transport protein CCH OS=Arabidopsis thaliana	XP_009356113.1 PREDICTED: copper transport protein ATX1 [Pyrus x bretschneideri] XP_009356114.1 PREDICTED: copper transport protein ATX1 [Pyrus x bretschneideri]	-
PCP033188	19.4768	13.5192	31.2684	5.82475	4.89075	5.76742	14.6968	12.4108	12.5958	5.2677	4.81898	6.06573	-1.48152	0.00856373	-0.229185	0.408939	-1.1362	0.00495642	-0.0561626	0.668317	Autophagy protein Atg8 ubiquitin-like	Autophagy-related protein 8f OS=Arabidopsis thaliana	XP_009375762.1 PREDICTED: autophagy-related protein 8f-like [Pyrus x bretschneideri] XP_009375763.1 PREDICTED: autophagy-related protein 8f-like [Pyrus x bretschneideri] XP_009375764.1 PREDICTED: autophagy-related protein 8f-like [Pyrus x bretschneideri] XP_009375765.1 PREDICTED: autophagy-related protein 8f-like [Pyrus x bretschneideri]	-
PCP008864	5.16408	7.13484	0	19.4833	15.4159	17.4633	5.06582	4.65039	6.82734	11.6173	10.3298	9.85286	1.54489	0.00550669	-0.33427	0.236653	0.999603	0.00740962	-0.734503	0.00152228	Lateral organ boundaries, LOB	LOB domain-containing protein 4 OS=Arabidopsis thaliana	XP_009353911.1 PREDICTED: LOB domain-containing protein 4 [Pyrus x bretschneideri]	LBD
PCP008868	1.26463	1.88626	0.058596	4.63583	3.69785	3.48202	2.92488	1.80132	2.33264	2.55991	3.3954	4.09877	1.0213	0.0136306	0.278244	0.259284	0.343495	0.31814	-0.143763	0.532092	Acyl transferase/acyl hydrolase/lysophospholipase	Patatin-like protein 3 OS=Oryza sativa subsp. japonica	XP_009353904.1 PREDICTED: patatin-like protein 6 [Pyrus x bretschneideri]	-
PCP008872	234.975	251.852	394.886	75.9266	76.9026	79.698	304.522	323.5	242.497	72.5449	68.4056	53.9718	-1.68174	0.00014557	0.302569	0.135271	-2.13034	0.00350068	-0.303381	0.118999	Cytochrome P450, conserved site	Dammarenediol 12-hydroxylase OS=Panax ginseng	XP_009353896.1 PREDICTED: beta-amyrin 28-oxidase-like [Pyrus x bretschneideri]	-
PCP013713	0.333139	0.443184	0.035061	0	0	0.126164	1.44559	1.63427	0.471373	0	0	0.072884	-0.392099	0.0140106	0.607151	0.202343	-1.21787	0.0350909	#N/A	#N/A	Peptidase C13, legumain	Vacuolar-processing enzyme OS=Citrus sinensis PE=2 SV=1	XP_009371107.1 PREDICTED: vacuolar-processing enzyme-like [Pyrus x bretschneideri]	-
PCP038871	11.3578	10.2719	0.17187	34.1156	34.4467	31.0185	2.88424	4.79622	4.8613	26.98	27.2569	26.0446	1.7451	0.007806	-1.42287	0.0327961	2.36941	0.0029326	-0.285821	0.0150765	Leucine-rich repeat, typical subtype		XP_009339545.1 PREDICTED: protein TOO MANY MOUTHS [Pyrus x bretschneideri]	-
PCP015267	9.15309	1.40945	14.583	0.260625	0.147829	0.395429	4.36456	3.26988	3.12411	0.074189	0.36863	0.022273	-2.09651	0.0779514	-0.0292178	0.974689	-1.99057	0.00402743	-0.164979	0.432935	Cytochrome P450, conserved site	Cytochrome P450 CYP82H23 (Fragment) OS=Panax ginseng PE=2 SV=1	ONI32812.1 hypothetical protein PRUPE_1G387400 [Prunus persica]	-
PCP015268	2.47089	1.79915	0.782043	4.7234	4.69534	5.81981	2.46108	2.86529	3.86232	5.19077	4.83574	4.31236	1.00014	0.00497562	0.306624	0.257794	0.604053	0.0604837	-0.121006	0.290788	PDZ domain		XP_009366173.1 PREDICTED: 26S proteasome non-ATPase regulatory subunit 9 isoform X2 [Pyrus x bretschneideri]	-
PCP044694	45.8087	85.0848	5.94113	158.349	154.62	157.997	43.9335	40.838	45.5115	87.7907	106.631	107.82	1.52007	0.0346772	-0.728384	0.157309	1.1328	0.00362899	-0.60654	0.00890343	Zinc finger, Dof-type	Dof zinc finger protein DOF3.1 OS=Arabidopsis thaliana	XP_009364093.1 PREDICTED: dof zinc finger protein DOF1.6-like [Pyrus x bretschneideri]	Dof
PCP015275	16.5533	18.1626	0.75787	38.3449	47.8553	36.8405	10.8181	10.2663	12.5006	31.5067	37.7797	34.6789	1.41524	0.0354301	-0.82511	0.0117683	1.5361	0.00199492	-0.143109	0.0756771	Amino acid transporter, transmembrane	Lysine histidine transporter-like 8 OS=Arabidopsis thaliana	XP_008378495.1 PREDICTED: lysine histidine transporter-like 8 [Malus domestica]	-
PCP016921	1100.95	457.621	2264.6	35.9852	36.8681	59.8937	579.559	286.488	483.907	43.2741	37.5726	32.4614	-4.14415	0.00621751	-0.656771	0.42191	-3.10915	0.00109265	-0.30614	0.302729	-		#N/A	-
PCP016926	21.5744	8.51746	20.4188	0.317367	0.408674	0	9.29011	5.82712	6.02978	0	0	0.192141	-3.6044	0.00502666	-0.877202	0.215559	-2.84977	0.00221848	-0.134067	0.458089	Phox/Bem1p		XP_009359215.1 PREDICTED: cell wall integrity and stress response component 1 [Pyrus x bretschneideri]	-
PCP018452	7.12861	7.97522	0.618648	19.2588	21.0171	17.5434	6.3973	6.82148	8.18597	21.2897	18.31	17.5482	1.40368	0.0127784	-0.239226	0.24931	1.40983	0.00190351	-0.0155947	0.912981	EEIG1/EHBP1 N-terminal domain		XP_021816878.1 LOW QUALITY PROTEIN: myosin-11 [Prunus avium]	-
PCP035653	23.303	7.30539	36.1571	1.82031	1.63056	1.78718	8.82916	3.66015	7.16658	1.46314	1.21201	1.19873	-2.47371	0.0247653	-0.943221	0.321343	-1.30818	0.0220921	-0.301019	0.00216986	Heat shock protein DnaJ, conserved site		KDO80845.1 hypothetical protein CISIN_1g024429mg [Citrus sinensis]	-
PCP044697	60.019	25.6051	102.053	4.60466	4.14007	4.11759	26.1096	7.15363	21.2318	4.59839	4.41407	4.26925	-3.02665	0.00736406	-1.23968	0.271891	-1.1307	0.129149	0.0203124	0.717715	-	Pheophytinase, chloroplastic OS=Arabidopsis thaliana	XP_009354396.1 PREDICTED: pheophytinase, chloroplastic-like [Pyrus x bretschneideri] XP_018502571.1 PREDICTED: pheophytinase, chloroplastic-like [Pyrus x bretschneideri]	-
PCP021687	24.35	6.26828	47.4747	1.46258	1.5134	1.31922	13.3802	6.70352	9.16832	1.8455	2.55814	2.04197	-2.60556	0.0312212	-0.304433	0.740472	-1.59905	0.0222515	0.409321	0.0253888	Peptidase S10, serine carboxypeptidase, active site	Serine carboxypeptidase-like 40 OS=Arabidopsis thaliana	XP_009354385.1 PREDICTED: serine carboxypeptidase-like 40 [Pyrus x bretschneideri]	-
PCP021689	2.82936	1.00928	5.02743	0.066035	0	0.093133	1.05893	0.741277	0.856407	0.093942	0.050263	0.196388	-1.48011	0.0280358	-0.500195	0.299295	-0.722396	0.00932221	0.065344	0.465276	Protein BYPASS-related		XP_008349464.1 PREDICTED: protein BPS1, chloroplastic-like [Malus domestica]	-
PCP032425	157.587	150.477	187.657	58.2986	57.4976	63.3663	126.325	140.175	120.027	74.0964	80.6718	68.0188	-1.37543	0.000331855	-0.230851	0.0599337	-0.841237	0.00641432	0.289934	0.0557583	Stomatin	Hypersensitive-induced response protein 2 OS=Arabidopsis thaliana	XP_009360396.1 PREDICTED: hypersensitive-induced response protein 2 [Pyrus x bretschneideri] XP_009360397.1 PREDICTED: hypersensitive-induced response protein 2 [Pyrus x bretschneideri]	-
PCP024881	4.3134	4.93374	3.19348	13.311	19.8788	12.7729	1.3615	0.910104	1.61711	12.3932	16.9569	12.8957	1.56702	0.0104216	-1.34787	0.00422641	2.75862	0.00181948	0.0337447	0.840892	Glycoside hydrolase, superfamily	Beta-xylosidase/alpha-L-arabinofuranosidase 1 (Fragment) OS=Medicago sativa subsp. varia	XP_008384517.1 PREDICTED: probable beta-D-xylosidase 5 [Malus domestica]	-
PCP036610	0.151202	0	0	0.32639	0.765242	0.741114	0	0	0	1.26601	2.04494	1.62898	0.58799	0.0503693	#N/A	#N/A	1.28755	0.00247363	0.793376	0.0205986	-		#N/A	-
PCP026519	19.1508	7.80659	26.3579	1.22581	0.610722	1.01229	66.3512	71.0491	86.789	16.6027	10.5725	12.0299	-2.87644	0.0105778	2.55302	0.0151265	-2.23602	0.0019162	2.70163	0.000194412	-		ONH91394.1 hypothetical protein PRUPE_8G111400 [Prunus persica]	-
PCP026518	15.6579	18.7441	19.2259	7.09529	9.79149	10.6507	15.5288	15.6296	15.2034	19.8039	31.2989	18.8036	-0.853016	0.0286644	-0.12715	0.271889	0.434055	0.245696	1.28934	0.0280374	G protein alpha subunit, helical insertion	Extra-large guanine nucleotide-binding protein 1 OS=Arabidopsis thaliana	XP_008387332.1 PREDICTED: extra-large guanine nucleotide-binding protein 1-like [Malus domestica]	-
PCP026526	0.52647	6.82894	0.768486	0.258161	0.272667	0.560924	7.79447	6.79107	3.76945	0.311782	0.271995	0.242497	-1.27937	0.237168	0.961717	0.408785	-2.49936	0.00687616	-0.128657	0.310609	DNA-binding pseudobarrel domain		XP_009345496.1 PREDICTED: B3 domain-containing protein REM5-like [Pyrus x bretschneideri]	B3
PCP005081	5.20351	5.63964	0.346316	14.5457	15.7349	16.518	4.09575	4.73106	4.49856	14.7594	13.8161	13.4582	1.51152	0.00378475	-0.383238	0.131766	1.4666	0.000454507	-0.158754	0.113272	-	Probable xyloglucan glycosyltransferase 5 OS=Arabidopsis thaliana	XP_018499135.1 PREDICTED: probable xyloglucan glycosyltransferase 5 [Pyrus x bretschneideri]	-
PCP029568	5.66521	1.453	5.2145	0	0.254823	0.10438	1.39695	0.537538	1.20681	0.355971	0.018609	0.226719	-1.89616	0.0380737	-1.00433	0.21415	-0.483254	0.0684085	0.102705	0.621368	EF-Hand 1, calcium-binding site	Uncharacterized calcium-binding protein At1g02270 OS=Arabidopsis thaliana	XP_009361254.1 PREDICTED: uncharacterized calcium-binding protein At1g02270 [Pyrus x bretschneideri]	-
PCP002448	47.643	21.5198	92.0124	5.91888	7.01653	6.12204	26.2972	21.4488	21.1432	5.71264	8.84721	7.69175	-2.26577	0.0124808	-0.386943	0.479383	-1.63673	0.00640533	0.27723	0.113592	Carbohydrate/purine kinase	Probable fructokinase-1 OS=Arabidopsis thaliana	XP_007222617.1 probable fructokinase-4 [Prunus persica] ONI29405.1 hypothetical protein PRUPE_1G196700 [Prunus persica]	-
PCP004127	3.4395	1.75534	11.0989	0	0.137454	0.0270336	0.999159	0.958909	1.02453	0.14134	0.0460188	0.0905925	-1.84094	0.00691323	-0.69846	0.106706	-0.824941	0.000127088	0.0682125	0.440479	Protein of unknown function DUF707		KHG02335.1 Protein kinase US3 [Gossypium arboreum]	-
PCP005761	54.3041	33.827	73.0858	7.44656	11.2474	13.0125	43.5295	34.1922	26.3967	19.7137	26.1317	15.2548	-2.00147	0.0120341	-0.277956	0.518853	-0.745966	0.168939	0.901428	0.0936257	Protein phosphatase 2C	Probable protein phosphatase 2C 49 OS=Arabidopsis thaliana	XP_009363101.1 PREDICTED: probable protein phosphatase 2C 49 [Pyrus x bretschneideri]	-
PCP005763	1.17061	7.69742	1.19618	0.0745	1.35931	1.27461	8.48651	7.30855	5.16191	1.52204	1.87288	3.19038	-1.17705	0.275438	0.811053	0.401742	-1.53997	0.0208137	0.954979	0.120898	-		#N/A	-
PCP005089	6.58552	8.81349	0.294561	21.3554	23.5948	22.0242	7.82968	8.65954	9.47848	22.6594	25.1162	22.578	1.61292	0.0116023	-0.0204669	0.93813	1.32053	0.0015724	0.0962567	0.193525	Calcium-transporting ATPase, N-terminal autoinhibitory domain	Calcium-transporting ATPase 10, plasma membrane-type OS=Arabidopsis thaliana	XP_009349647.1 PREDICTED: calcium-transporting ATPase 9, plasma membrane-type-like [Pyrus x bretschneideri]	-
PCP039615	2.20657	1.71661	0.158118	4.00209	5.38037	4.76202	1.52148	1.61082	1.30358	3.17691	4.22755	3.38631	1.03996	0.0177817	-0.33912	0.12243	0.786395	0.00735008	-0.246783	0.141844	Six-hairpin glycosidase	Endoglucanase 11 OS=Arabidopsis thaliana	XP_008342129.1 PREDICTED: endoglucanase 11-like [Malus domestica]	-
PCP039616	30.8228	17.328	42.4146	5.70753	7.7854	6.28583	9.06575	5.11587	9.25789	5.72443	6.08918	7.04382	-1.72234	0.011592	-1.47808	0.0567244	-0.0720856	0.834868	0.0271306	0.771824	Major facilitator superfamily domain, general substrate transporter	Protein NRT1/ PTR FAMILY 6.4 OS=Arabidopsis thaliana	XP_009365099.1 PREDICTED: protein NRT1/ PTR FAMILY 6.4 [Pyrus x bretschneideri]	-
PCP012099	6.20589	2.13824	9.96919	0.573568	0.860439	0.573849	3.03777	2.37741	3.0647	0.800185	0.40692	0.452216	-1.58764	0.0381198	-0.259667	0.646352	-1.10978	4.35e-05	-0.111606	0.553748	Domain of unknown function DUF4218		XP_009335957.1 PREDICTED: uncharacterized protein LOC103928609 isoform X2 [Pyrus x bretschneideri]	-
PCP013724	4.93948	9.00162	1.49146	3.38775	2.27119	4.63021	6.75435	7.18549	4.63894	2.16201	1.9909	1.68026	-0.755661	0.114798	-0.205268	0.660703	-1.31427	0.0137224	-0.694521	0.0204282	Protein of unknown function DUF4228		XP_008363077.1 PREDICTED: uncharacterized protein LOC103426777 [Malus domestica]	-
PCP015280	1.03168	1.4787	0	3.69187	3.34049	3.73909	1.40702	0.621662	1.19826	2.57773	1.47579	2.14206	1.10092	0.00287134	-0.232021	0.350362	0.839408	0.0165797	-0.667545	0.0217053	Domain of unknown function DUF641, plant		XP_009351637.2 PREDICTED: IRK-interacting protein-like, partial [Pyrus x bretschneideri]	-
PCP015285	34.5897	26.1078	37.5995	9.32797	8.13516	10.4964	22.2414	23.6798	22.5825	9.23946	9.4553	11.0222	-1.63054	0.00388234	-0.360743	0.105122	-1.20282	0.000658336	0.0540626	0.72109	DNA-binding WRKY	Probable WRKY transcription factor 65 OS=Arabidopsis thaliana	XP_009351552.1 PREDICTED: probable WRKY transcription factor 65 [Pyrus x bretschneideri]	WRKY
PCP015287	45.3939	23.2491	50.3402	7.17155	6.23875	10.6338	26.5299	24.4441	19.153	10.8467	6.31062	10.8595	-1.99192	0.0212006	-0.431949	0.368284	-1.18963	0.0490992	0.0636088	0.845756	Protein of unknown function DUF1685		XP_009353410.1 PREDICTED: uncharacterized protein LOC103944673 [Pyrus x bretschneideri]	-
PCP015292	2.242	0.815889	3.91828	0	0	0	1.23622	0.372122	1.45404	0.028901	0	0	-1.34845	0.0247338	-0.283822	0.62549	-0.702355	0.0736005	#N/A	#N/A	Tyrosine-protein kinase, catalytic domain	LRR receptor-like serine/threonine-protein kinase EFR OS=Arabidopsis thaliana	XP_009351437.1 PREDICTED: LRR receptor-like serine/threonine-protein kinase EFR [Pyrus x bretschneideri]	-
PCP018453	12.9265	6.05209	18.8507	0.531908	0.492063	0.546817	5.95105	9.28305	4.58464	0.394212	0.300488	0.644896	-2.77331	0.00516659	-0.332923	0.545327	-2.6104	0.00289598	-0.0780921	0.57333	Protein of unknown function DUF597		XP_009372671.1 PREDICTED: uncharacterized protein LOC103961788 [Pyrus x bretschneideri]	-
PCP044709	4.42565	6.14811	3.0896	3.51029	3.32217	3.3848	12.2628	8.50638	8.96237	3.49507	3.27835	2.39009	-0.46052	0.0579777	0.743074	0.0564271	-1.25227	0.0099812	-0.172697	0.290347	C1-like		XP_009372668.1 PREDICTED: histone-lysine N-methyltransferase ATX3-like isoform X1 [Pyrus x bretschneideri]	-
PCP018461	24.8986	27.2004	41.01	8.07242	7.61735	9.56293	32.8429	32.0102	23.4911	9.22676	9.95838	9.25257	-1.57448	0.00184871	0.210868	0.352457	-1.60444	0.00403856	0.128984	0.293707	Auxin efflux carrier	Protein PIN-LIKES 3 OS=Arabidopsis thaliana	XP_009372647.1 PREDICTED: protein PIN-LIKES 3-like [Pyrus x bretschneideri] XP_009372648.1 PREDICTED: protein PIN-LIKES 3-like [Pyrus x bretschneideri]	-
PCP020042	186.083	100.294	188.484	31.2616	28.5636	41.0812	78.4917	70.2865	71.2577	50.4954	39.1475	40.7975	-2.05822	0.0131261	-0.869938	0.0935051	-0.609378	0.00834756	0.259955	0.128669	DNA-binding, integrase-type	Ethylene-responsive transcription factor 5 OS=Arabidopsis thaliana	XP_009333696.1 PREDICTED: ethylene-responsive transcription factor 5-like [Pyrus x bretschneideri]	ERF
PCP020043	88.1491	80.3405	36.834	31.7884	27.0772	40.1375	92.9563	131.421	106.434	62.2463	66.8457	63.5614	-1.28881	0.00269535	0.311687	0.309167	-0.901027	0.00865507	0.891158	0.0114525	DNA-binding, integrase-type	Ethylene-responsive transcription factor 2 OS=Nicotiana sylvestris	XP_009333695.1 PREDICTED: ethylene-responsive transcription factor 2-like [Pyrus x bretschneideri]	ERF
PCP006634	9.44045	11.8466	0.277714	26.936	25.3348	21.9802	12.7284	10.7666	10.9243	14.9107	15.0322	12.7736	1.35277	0.0219471	-0.110853	0.62977	0.362854	0.0568574	-0.756238	0.0109796	Tyrosine-protein kinase, catalytic domain	LRR receptor-like serine/threonine-protein kinase OS=Arabidopsis thaliana	XP_008346732.1 PREDICTED: probable LRR receptor-like serine/threonine-protein kinase At4g26540 [Malus domestica]	-
PCP041994	17.0211	27.6302	7.79874	51.5929	62.3916	62.2971	21.2911	20.5827	21.4878	57.5234	69.8065	58.1766	1.48599	0.0174574	-0.127268	0.676886	1.47178	0.00129567	0.11062	0.48113	Domain of unknown function DUF250	Glucose-6-phosphate/phosphate translocator 1, chloroplastic OS=Arabidopsis thaliana	XP_009340951.1 PREDICTED: glucose-6-phosphate/phosphate translocator 2, chloroplastic-like isoform X1 [Pyrus x bretschneideri]	-
PCP006637	5.25413	5.41238	0.73764	10.3937	12.9738	10.5475	4.77661	5.0828	5.18439	9.10828	10.1207	7.86332	1.08217	0.0226603	-0.197533	0.200989	0.739107	0.0131378	-0.250012	0.179289	Domain of unknown function DUF4409		XP_021826079.1 uncharacterized protein LOC110766963 [Prunus avium]	-
PCP042300	4.99757	10.2783	6.55338	1.00679	1.54107	1.96208	8.35674	7.78677	5.00558	2.65668	2.97681	2.57427	-1.71917	0.0213716	-0.0465609	0.923743	-1.16976	0.0237466	0.600772	0.0624158	UDP-glucuronosyl/UDP-glucosyltransferase	UDP-glycosyltransferase 89C1 OS=Arabidopsis thaliana	XP_009355594.1 PREDICTED: UDP-glycosyltransferase 89A2-like [Pyrus x bretschneideri]	-
PCP023284	66.2105	33.6316	112.048	20.1613	18.0818	19.203	43.6028	35.0259	38.695	18.8021	19.386	19.7107	-1.34973	0.0389479	-0.207514	0.656785	-0.926953	0.00424127	-0.000112079	0.998458	Amino acid transporter, transmembrane	Amino acid transporter AVT6A OS=Arabidopsis thaliana	XP_009355635.1 PREDICTED: probable sodium-coupled neutral amino acid transporter 6 [Pyrus x bretschneideri]	-
PCP024887	52.9993	48.8617	54.8666	17.9924	22.0215	26.0266	26.3958	21.7749	29.1694	14.7618	13.6845	19.3255	-1.19574	0.00797601	-0.974333	0.010744	-0.614438	0.0953875	-0.4255	0.184572	Myb domain, DNA-binding	Transcription factor HHO3 OS=Arabidopsis thaliana	XP_009336613.1 PREDICTED: myb family transcription factor EFM [Pyrus x bretschneideri]	G2-like
PCP024897	5.5319	4.64735	1.32452	10.1078	11.5267	9.39875	3.2974	2.47677	2.56171	6.90193	9.18794	6.18576	0.992884	0.0159143	-0.792248	0.00888845	1.16794	0.0185918	-0.387236	0.125342	Helix-loop-helix DNA-binding	Transcription factor bHLH30 OS=Arabidopsis thaliana	XP_008389318.1 PREDICTED: transcription factor bHLH30 [Malus domestica]	bHLH
PCP024895	8.84433	12.0856	15.2664	12.8754	16.8864	13.4553	5.72741	4.43355	3.79505	18.4632	17.9203	17.1492	0.417316	0.0980903	-0.984727	0.0294149	1.79355	0.00292895	0.347943	0.0548109	NAD(P)-binding domain	Leucoanthocyanidin reductase OS=Desmodium uncinatum	ABB77697.1 leucoanthocyanidin reductase 2 [Pyrus communis]	-
PCP043466	3.00968	6.2707	16.6451	0.345832	0.05731	0.073934	8.49088	12.0475	2.84053	0.051153	0.218407	0	-2.33754	0.00775712	0.708236	0.397034	-3.21756	0.0159231	-0.104652	0.579185	Carotenoid oxygenase	Probable carotenoid cleavage dioxygenase 4, chloroplastic OS=Arabidopsis thaliana	XP_018504825.1 PREDICTED: probable carotenoid cleavage dioxygenase 4, chloroplastic [Pyrus x bretschneideri]	-
PCP039157	1.05076	1.30167	0.48365	4.24965	3.80121	4.01675	1.19868	1.54439	1.61211	3.75735	3.72784	3.39578	1.23944	0.000424182	0.138511	0.384177	0.91656	0.00468436	-0.143686	0.0488253	-		XP_020420046.1 uncharacterized protein LOC18776604 isoform X2 [Prunus persica] ONI08310.1 hypothetical protein PRUPE_5G170900 [Prunus persica]	-
PCP031062	0.380978	0.671051	0.333226	2.05838	2.42618	1.97221	0.406309	0.355178	0.290446	1.16474	2.38832	1.80381	1.07274	0.00419493	-0.180351	0.23003	0.848024	0.0249142	-0.0964442	0.578795	Peptidase S8, subtilisin, Ser-active site	Subtilisin-like protease SBT1.1 OS=Arabidopsis thaliana	GAV76678.1 Peptidase_S8 domain-containing protein/PA domain-containing protein/Inhibitor_I9 domain-containing protein, partial [Cephalotus follicularis]	-
PCP000890	1.71335	1.43407	0.795183	3.83656	4.03531	2.73072	1.23144	1.73127	1.98195	4.74087	3.67197	4.628	0.850536	0.0239899	0.000424356	0.998293	1.04591	0.0170767	0.273068	0.255963	Oxoglutarate/iron-dependent oxygenase	Feruloyl CoA ortho-hydroxylase 1 OS=Arabidopsis thaliana	XP_009375631.1 PREDICTED: feruloyl CoA ortho-hydroxylase 1-like [Pyrus x bretschneideri]	-
PCP000891	3.05515	0.589929	5.88546	0.246096	0.117374	0.355728	1.07395	1.83009	1.54548	0	0.137003	0.099372	-1.14877	0.123603	0.0561461	0.925784	-1.3394	0.00220304	-0.216908	0.155164	Galactose oxidase, beta-propeller		XP_009375571.1 PREDICTED: F-box/kelch-repeat protein At1g15670-like [Pyrus x bretschneideri]	-
PCP000889	3.11021	3.8957	2.00452	7.46725	8.98818	7.02765	3.52447	3.91349	4.208	10.1019	8.92943	9.20338	1.0213	0.0116479	0.0834154	0.579802	1.13672	0.00136922	0.273855	0.102227	Domain of unknown function DUF4009	Probable acyl-activating enzyme 18, peroxisomal OS=Arabidopsis thaliana	XP_009375617.1 PREDICTED: probable acyl-activating enzyme 18, peroxisomal isoform X1 [Pyrus x bretschneideri]	-
PCP004140	4.12265	6.86965	0.597578	4.30435	7.67468	8.30626	3.87295	1.87769	2.705	6.68272	5.4941	8.27897	0.388136	0.45947	-0.921042	0.071622	1.21129	0.0365771	0.0839053	0.826307	SAM dependent carboxyl methyltransferase	Probable caffeine synthase 2 OS=Camellia sinensis	XP_018498547.1 PREDICTED: jasmonate O-methyltransferase-like [Pyrus x bretschneideri]	-
PCP004146	29.0852	34.8802	4.62413	58.9905	68.2443	66.1505	20.3924	22.397	24.9914	58.7198	64.6362	60.236	1.15845	0.0218833	-0.650767	0.0512848	1.37893	0.0016167	-0.0411374	0.610849	Glycoside hydrolase, superfamily	Mannan endo-1,4-beta-mannosidase 7 OS=Arabidopsis thaliana	XP_009336054.1 PREDICTED: mannan endo-1,4-beta-mannosidase 7-like [Pyrus x bretschneideri]	-
PCP004147	37.6554	35.7432	57.8752	119.545	168.863	128.89	33.0971	36.8065	37.9203	233.904	181.2	202.512	1.85744	0.00106222	0.0131884	0.885791	2.55972	0.000433842	0.608231	0.0655702	NAD(P)-binding domain	Bifunctional dihydroflavonol 4-reductase/flavanone 4-reductase OS=Pyrus communis	AAO39818.1 dihydroflavonol 4-reductase [Pyrus communis] AAO39819.1 dihydroflavonol 4-reductase [Pyrus communis] AGL50917.1 dihydroflavonol 4-reductase [Pyrus communis] AGL81349.1 dihydroflavonol 4-reductase 1 [Pyrus communis] AGL81350.1 dihydroflavonol 4-reductase 2 [Pyrus communis]	-
PCP004149	4.01493	4.27094	3.24033	10.7587	13.4086	9.63575	5.05664	6.09636	7.04043	12.5927	12.0535	11.8578	1.27817	0.0057376	0.431013	0.077647	0.926225	0.0118624	0.171171	0.255829	Heat shock protein DnaJ, N-terminal	Auxilin-related protein 2 OS=Arabidopsis thaliana	XP_009336091.1 PREDICTED: auxilin-like protein 1 [Pyrus x bretschneideri]	-
PCP004153	5.37363	8.54125	1.17239	16.2067	20.5269	18.1833	3.60656	3.36253	3.37807	12.7493	18.7064	16.1052	1.43216	0.0224205	-0.930302	0.0367608	1.77959	0.00195424	-0.107394	0.460995	NAD(P)-binding domain	Isoflavone reductase homolog IRL1 OS=Ginkgo biloba	KRH51837.1 hypothetical protein GLYMA_06G030900 [Glycine max]	-
PCP004159	4.69085	4.0123	0.14116	12.0851	12.8345	12.1788	1.23103	2.03001	1.68205	10.236	10.7708	9.88623	1.46469	0.00458889	-1.15825	0.0258683	2.00719	0.00106142	-0.228878	0.0136535	Homeodomain-like	Zinc-finger homeodomain protein 5 OS=Arabidopsis thaliana	XP_009364948.1 PREDICTED: zinc-finger homeodomain protein 2-like [Pyrus x bretschneideri]	ZF-HD
PCP005779	63.0247	103.278	86.0455	3.3829	2.75661	5.31343	106.358	74.4258	64.8636	3.64241	1.64485	4.71257	-4.14395	0.00162129	-0.00585021	0.989097	-4.18263	0.00446942	-0.31285	0.523362	DNA-binding, integrase-type	Ethylene-responsive transcription factor ERF110 OS=Arabidopsis thaliana	XP_009376561.1 PREDICTED: ethylene-responsive transcription factor ABR1-like [Pyrus x bretschneideri]	ERF
PCP007342	9.36266	4.84232	21.301	0.687625	0.812243	0.732611	3.72495	2.07459	5.48197	1.83162	1.0809	0.661971	-2.25519	0.00613867	-0.721427	0.314014	-0.609584	0.0806885	0.222467	0.424864	Concanavalin A-like lectin/glucanase, subgroup	Probable xyloglucan endotransglucosylase/hydrolase protein 30 OS=Arabidopsis thaliana	XP_009344136.1 PREDICTED: probable xyloglucan endotransglucosylase/hydrolase protein 30 [Pyrus x bretschneideri]	-
PCP007347	6.66164	2.23945	9.06094	0.282873	0.456826	0.866203	1.69297	1.09995	1.79328	0.490541	0.591139	0.33398	-1.79366	0.0394381	-0.949603	0.17827	-0.637794	0.027554	-0.0776708	0.732041	Major facilitator superfamily domain, general substrate transporter	Protein NRT1/ PTR FAMILY 7.3 OS=Arabidopsis thaliana	XP_009377057.1 PREDICTED: protein NRT1/ PTR FAMILY 7.3-like [Pyrus x bretschneideri]	-
PCP008887	37.5375	31.0098	51.306	13.8253	14.667	15.34	31.3834	26.5753	27.9711	18.4597	21.54	17.555	-1.20882	0.00218146	-0.218643	0.263475	-0.529789	0.0389744	0.374372	0.0458785	No apical meristem (NAM) protein	NAC domain-containing protein 13 OS=Arabidopsis thaliana	XP_009339761.1 PREDICTED: NAC domain-containing protein 17-like [Pyrus x bretschneideri]	NAC
PCP010543	63.3233	88.0512	26.91	34.0217	47.2492	56.2154	95.9066	107.847	99.784	76.2804	107.577	90.0073	-0.625261	0.165307	0.345703	0.246938	-0.322284	0.0907133	1.0506	0.035988	Armadillo-type fold	U-box domain-containing protein 26 OS=Arabidopsis thaliana	XP_018499539.1 PREDICTED: U-box domain-containing protein 26 [Pyrus x bretschneideri]	-
PCP012103	1.70323	2.68698	2.19914	4.30365	4.51312	3.87963	1.60227	1.77212	1.77258	2.74543	1.61579	1.06485	0.734582	0.0238804	-0.211582	0.321876	0.232838	0.449615	-1.01551	0.0360727	-		XP_009372589.1 PREDICTED: uncharacterized protein LOC103961728 [Pyrus x bretschneideri]	-
PCP012104	6.23529	7.27625	3.61693	15.3672	14.1355	13.2916	6.45244	7.03386	5.86146	8.44889	6.44828	6.73874	1.02579	0.00317397	-0.0975566	0.560953	0.189828	0.338298	-0.943479	0.00483916	-	Protein SMAX1-LIKE 3 OS=Arabidopsis thaliana	XP_009372577.1 PREDICTED: protein SMAX1-LIKE 3-like [Pyrus x bretschneideri]	-
PCP013729	231.41	57.5573	343.93	18.0761	10.944	12.7425	57.5902	53.7151	78.9851	3.98857	7.11855	6.25673	-3.12595	0.0303731	-0.803453	0.409283	-3.3635	0.00271214	-1.12221	0.0508389	Heat shock protein DnaJ, conserved site	Chaperone protein dnaJ 11, chloroplastic OS=Arabidopsis thaliana	XP_009379401.1 PREDICTED: chaperone protein dnaJ 11, chloroplastic-like [Pyrus x bretschneideri]	-
PCP013732	44.4647	53.0062	39.4027	128.428	171.046	129.478	36.8656	38.9489	41.809	207.979	171.701	196.992	1.5647	0.0048862	-0.322112	0.0759917	2.32355	0.000305285	0.481371	0.0678888	Oxoglutarate/iron-dependent oxygenase	Naringenin,2-oxoglutarate 3-dioxygenase OS=Malus domestica PE=2 SV=1	AAX89399.1 flavanon 3 beta-hydroxylase [Pyrus communis] AAX89400.1 flavanon 3 beta-hydroxylase [Pyrus communis]	-
PCP006654	5.66941	5.73235	1.98787	13.7064	12.6312	12.2938	5.61789	6.879	8.24279	13.1352	10.4888	13.2435	1.1208	0.00113156	0.148662	0.504773	0.797681	0.0440885	-0.0903052	0.534336	PWWP		XP_008356596.1 PREDICTED: serine/threonine-protein kinase ATM-like isoform X1 [Malus domestica]	-
PCP018472	2.24508	4.42944	1.58482	2.13119	1.96143	2.15556	12.221	9.47906	7.17912	1.79201	4.51163	2.92105	-0.400919	0.242891	1.27346	0.051091	-1.66102	0.0281677	0.432243	0.261359	O-methyltransferase, COMT, eukaryota	Caffeic acid 3-O-methyltransferase OS=Prunus dulcis	XP_008347272.1 PREDICTED: caffeic acid 3-O-methyltransferase [Malus domestica]	-
PCP035964	0.346713	0.849007	0.094063	0.427901	1.51586	1.10569	5.6332	3.20866	3.69519	1.865	1.4933	0.647153	0.374367	0.383343	1.63619	0.0131195	-0.854558	0.0701302	0.224872	0.625189	HSP20-like chaperone		XP_008370022.1 PREDICTED: 18.1 kDa class I heat shock protein-like [Malus domestica]	-
PCP023294	7.72503	2.03881	13.7478	0.311597	0.154487	0.50442	2.96713	2.05022	2.47998	0.219349	0.55906	0.32677	-2.08769	0.0422929	-0.488685	0.503353	-1.34391	0.00794068	0.0270335	0.890614	Nucleotide-diphospho-sugar transferase	Uncharacterized protein At4g15970 OS=Arabidopsis thaliana	XP_011464448.1 PREDICTED: uncharacterized protein At4g15970-like [Fragaria vesca subsp. vesca]	-
PCP024904	17.0263	55.6858	0.385304	50.5222	52.3714	59.1832	9.39896	14.1553	17.5355	19.635	23.2617	25.6509	1.07204	0.23052	-1.44611	0.171765	0.590096	0.188057	-1.18237	0.00400014	Wound-induced protein, Wun1		XP_008370220.1 PREDICTED: wound-induced protein 1-like [Malus domestica] XP_009373116.1 PREDICTED: wound-induced protein 1 [Pyrus x bretschneideri]	-
PCP028053	92.5271	34.972	152.925	4.71238	5.35478	4.2929	43.8619	23.8693	46.9466	2.93041	3.14614	3.08261	-3.41722	0.00698186	-0.582301	0.482418	-2.95905	0.00304135	-0.461886	0.00208197	No apical meristem (NAM) protein	NAC domain-containing protein 83 OS=Arabidopsis thaliana	NP_001281000.1 NAC transcription factor 25-like [Malus domestica] ADL36803.1 NAC domain class transcription factor [Malus domestica]	NAC
PCP028055	16.6765	13.5774	22.0721	6.67587	5.7736	8.04347	17.1149	13.6904	12.4402	12.8315	16.0108	14.6289	-1.09485	0.0137684	-0.0402472	0.861355	-0.0410106	0.857483	0.964357	0.011926	BAR domain	Uncharacterized protein At2g33490 OS=Arabidopsis thaliana	XP_009349013.1 PREDICTED: uncharacterized protein At2g33490-like [Pyrus x bretschneideri]	-
PCP028060	23.2249	11.7216	39.8006	4.04344	4.63561	3.5223	11.5126	11.5602	9.82957	4.02919	3.8845	3.85488	-1.86967	0.0132118	-0.475929	0.300078	-1.29747	0.000974563	0.00259009	0.978874	GRAM	GEM-like protein 5 OS=Arabidopsis thaliana	XP_009349020.1 PREDICTED: GEM-like protein 5 [Pyrus x bretschneideri]	-
PCP037560	20.0967	16.6417	21.2306	10.42	7.66354	8.0087	14.5681	17.7319	18.6482	11.3161	10.685	7.92281	-1.02743	0.0121733	-0.0927342	0.623079	-0.649512	0.0721108	0.10017	0.633259	RST domain of plant C-terminal	Probable inactive poly [ADP-ribose] polymerase SRO2 OS=Arabidopsis thaliana	XP_009357224.1 PREDICTED: probable inactive poly [ADP-ribose] polymerase SRO3 [Pyrus x bretschneideri]	-
PCP029577	58.8704	34.1612	117.627	20.4176	21.4115	19.9603	52.0228	39.2117	40.6852	22.6729	24.7064	23.1304	-1.17505	0.029557	0.0355957	0.931256	-0.82106	0.0190098	0.206443	0.00940508	Amino acid transporter, transmembrane	Amino acid permease 6 OS=Arabidopsis thaliana	OWM80584.1 hypothetical protein CDL15_Pgr006614 [Punica granatum]	-
PCP031067	3.72987	1.19242	5.57705	0.30099	0.288453	0.278515	1.11584	0.447393	0.751366	0.34969	0.24029	0.270715	-1.39282	0.044761	-0.83798	0.200162	-0.282974	0.172562	-0.0178243	0.665207	Peptidase S10, serine carboxypeptidase, active site	Serine carboxypeptidase-like 51 OS=Arabidopsis thaliana	XP_009356959.1 PREDICTED: serine carboxypeptidase-like 51 [Pyrus x bretschneideri]	-
PCP000908	36.9948	37.6591	41.4332	9.83504	10.316	10.4175	33.2671	32.5782	26.8833	10.759	10.4307	8.70231	-1.78464	9.37e-06	-0.253925	0.133421	-1.52063	0.00343019	-0.0547857	0.631075	DNA-binding WRKY	Probable WRKY transcription factor 47 OS=Arabidopsis thaliana	XP_009357474.1 PREDICTED: probable WRKY transcription factor 31 [Pyrus x bretschneideri]	WRKY
PCP000909	18.3038	13.7346	30.1993	6.19548	8.0248	6.96178	10.5375	7.6822	8.81904	8.56125	7.97045	7.94428	-1.11832	0.00684097	-0.719487	0.0668972	0.00298278	0.981755	0.219378	0.138624	Peptidase aspartic	Aspartic proteinase OS=Cucurbita pepo PE=2 SV=1	XP_009357472.1 PREDICTED: aspartic proteinase-like [Pyrus x bretschneideri] XP_009357473.1 PREDICTED: aspartic proteinase-like [Pyrus x bretschneideri]	-
PCP000913	22.4965	26.0599	0.32815	39.428	48.7419	39.3429	16.8718	13.3667	15.1414	39.8932	47.9507	43.5178	1.06112	0.0941768	-0.942327	0.0143217	1.48673	0.00290161	0.124629	0.113216	Multicopper oxidase, type 3	L-ascorbate oxidase homolog OS=Brassica napus	XP_008384084.1 PREDICTED: L-ascorbate oxidase homolog [Malus domestica]	-
PCP002462	16.1322	24.5459	22.0231	2.60379	2.63764	3.75332	20.6687	23.2472	16.7517	3.64374	4.27314	4.22568	-2.4141	0.00283656	0.037597	0.901911	-2.2195	0.000397073	0.33092	0.152027	-		XP_009379424.1 PREDICTED: uncharacterized protein LOC103967838 [Pyrus x bretschneideri]	-
PCP002463	9.8682	2.57095	8.92888	0	0	0	3.84584	0.318988	2.30128	0	0.352598	0.04109	-2.69244	0.0196051	-1.21552	0.312273	-0.885064	0.287898	0.196642	0.297981	Glycoside hydrolase, family 1, active site	Isoflavonoid 7-O-beta-apiosyl-glucoside beta-glycosidase OS=Dalbergia nigrescens PE=1 SV=1	XP_020417520.1 beta-glucosidase 12 isoform X2 [Prunus persica] ONI12454.1 hypothetical protein PRUPE_4G165800 [Prunus persica]	-
PCP002465	21.7866	9.84363	47.2841	0.859524	0.722133	0.778684	9.88908	7.43564	7.32126	0.715638	0.750877	0.598318	-3.25011	0.00482952	-0.68915	0.249987	-2.3714	0.000843895	-0.101151	0.149458	Glycoside hydrolase, family 1, active site	Beta-glucosidase 12 OS=Oryza sativa subsp. indica	XP_009379423.1 PREDICTED: beta-glucosidase 12-like [Pyrus x bretschneideri]	-
PCP044722	1.31329	1.66668	0.146598	4.18941	3.70809	3.72318	1.91842	1.69169	2.79173	3.47153	3.44353	3.72025	1.03934	0.00277136	0.231315	0.300891	0.635343	0.0476188	-0.104969	0.204142	WD40 repeat, conserved site		XP_009379416.1 PREDICTED: uncharacterized protein LOC103967833 [Pyrus x bretschneideri]	-
PCP006663	65.7854	36.0922	104.58	22.2759	21.6393	20.622	50.1825	39.3084	48.9317	23.2937	25.3017	21.5381	-1.21821	0.0339683	-0.0360341	0.933329	-0.842213	0.00996407	0.115684	0.275504	Protein of unknown function DUF3506	Protein EXECUTER 2, chloroplastic OS=Arabidopsis thaliana	XP_021825964.1 protein EXECUTER 2, chloroplastic [Prunus avium]	-
PCP007354	40.7392	42.8278	20.5419	99.274	83.4761	86.9924	28.8318	37.9297	45.2163	58.4034	64.4009	69.3724	1.13996	0.000817125	-0.244681	0.415275	0.697639	0.0767901	-0.478925	0.0315482	Photosystem I PsaG/PsaK domain	Photosystem I reaction center subunit V, chloroplastic OS=Arabidopsis thaliana	XP_009346691.1 PREDICTED: photosystem I reaction center subunit V, chloroplastic-like [Pyrus x bretschneideri]	-
PCP039168	8.77601	8.70277	0.051196	16.9539	21.4923	18.1154	3.67034	4.18198	6.25964	14.0235	16.8114	15.2125	1.23474	0.0363338	-1.02112	0.0289377	1.53897	0.0127959	-0.204716	0.0592663	BURP domain	Polygalacturonase 1 beta-like protein 1 OS=Arabidopsis thaliana	XP_008346742.1 PREDICTED: polygalacturonase 1 beta-like protein 3 [Malus domestica]	-
PCP007361	39.308	45.6305	3.45192	97.5022	57.4197	90.0288	44.9791	61.3773	48.8126	99.9596	93.6429	112.572	1.07024	0.00483094	0.0718491	0.857472	0.839374	0.0146023	0.235066	0.363671	-		XP_009348781.1 PREDICTED: uncharacterized protein LOC103940393 [Pyrus x bretschneideri]	-
PCP008897	1.4788	3.16695	0.947511	0.498207	0.53879	0.595373	3.7636	3.65503	2.45213	0.486939	0.627673	0.692798	-1.00811	0.0381837	0.369805	0.393863	-1.52743	0.00394797	0.0718016	0.354914	S-locus, receptor kinase	S-locus-specific glycoprotein S13 OS=Brassica oleracea	XP_009345819.1 PREDICTED: receptor-like serine/threonine-protein kinase SD1-8 [Pyrus x bretschneideri]	-
PCP015300	10.7241	12.4409	13.6205	4.44115	4.3293	5.08241	13.786	15.1156	13.4791	4.08337	6.10552	5.47749	-1.18046	0.00168188	0.290287	0.049314	-1.47789	0.000752584	0.170991	0.410829	Armadillo-type fold	U-box domain-containing protein 8 OS=Arabidopsis thaliana	XP_009369675.1 PREDICTED: U-box domain-containing protein 8 [Pyrus x bretschneideri]	-
PCP015301	129.67	122.619	287.005	26.5063	26.5373	28.1279	85.7799	97.0853	54.8569	18.3285	17.8925	19.032	-2.25657	0.000277564	-0.600092	0.132692	-2.16906	0.00586248	-0.537466	0.00112311	Flavoprotein WrbA	NAD(P)H dehydrogenase (quinone) FQR1 OS=Arabidopsis thaliana	XP_009369578.1 PREDICTED: NAD(P)H dehydrogenase (quinone) FQR1-like [Pyrus x bretschneideri]	-
PCP015312	17.668	19.5263	15.2653	44.8164	62.0304	44.887	11.3347	14.5398	12.6667	65.5226	54.4519	61.993	1.41982	0.0069205	-0.510466	0.0441583	2.13246	0.0011378	0.329249	0.166258	NAD(P)-binding domain	Anthocyanidin reductase ((2S)-flavan-3-ol-forming) OS=Vitis vinifera	AEL79860.1 anthocyanidin reductase [Malus domestica]	-
PCP015320	4.503	3.69763	5.08518	1.58081	1.22378	1.44105	4.64673	4.35836	3.14954	0.795544	1.46707	0.851877	-1.10227	0.00319927	0.00184774	0.993262	-1.43918	0.0104719	-0.254763	0.279983	Tyrosine-protein kinase, catalytic domain	Putative receptor-like protein kinase At4g00960 OS=Arabidopsis thaliana	XP_018504788.1 PREDICTED: cysteine-rich receptor-like protein kinase 10 isoform X1 [Pyrus x bretschneideri]	-
PCP041133	1.88151	2.09598	1.04203	5.52803	6.72644	5.57217	2.36746	2.93039	2.73033	6.04218	5.77643	5.67513	1.25838	0.00308449	0.267789	0.11202	0.873962	0.00270389	0.0137234	0.877901	-	Protein SCAR3 OS=Arabidopsis thaliana	XP_009349484.1 PREDICTED: protein SCAR3-like isoform X2 [Pyrus x bretschneideri]	-
PCP018479	7.93353	11.8316	2.11448	21.8564	25.1318	21.3661	7.4814	8.82633	10.8395	22.0388	20.0576	23.4491	1.27303	0.0233751	-0.222134	0.508477	1.21111	0.0109308	-0.0210441	0.83878	-		XP_009337800.1 PREDICTED: mucin-5AC [Pyrus x bretschneideri]	-
PCP016966	169.093	136.706	176.8	247.428	293.92	232.402	105.429	102.474	116.671	300.764	254.041	257.673	0.749444	0.0175639	-0.482913	0.0462914	1.4289	0.00023508	0.0943077	0.57588	Actin-binding FH2	P34 probable thiol protease OS=Glycine max PE=1 SV=1	XP_009350090.1 PREDICTED: low-temperature-induced cysteine proteinase-like [Pyrus x bretschneideri]	-
PCP018483	27.2665	27.4316	24.7613	13.5258	18.8565	22.4261	26.8109	32.3511	28.1648	38.6707	51.9064	38.0478	-0.572926	0.109056	0.0843694	0.50737	0.402487	0.119743	1.23221	0.0252759	Malectin-like carbohydrate-binding domain	Receptor-like protein kinase FERONIA OS=Arabidopsis thaliana	XP_009337788.1 PREDICTED: receptor-like protein kinase FERONIA [Pyrus x bretschneideri]	-
PCP018484	1.37793	2.43106	0.446772	5.24844	6.01298	6.37043	1.36531	1.37768	1.12357	4.63817	4.49034	4.24424	1.33088	0.0109019	-0.378451	0.215265	1.2531	0.000704005	-0.336747	0.0364359	Glycoside hydrolase, superfamily	Mannan endo-1,4-beta-mannosidase 7 OS=Oryza sativa subsp. japonica	XP_011018981.1 PREDICTED: mannan endo-1,4-beta-mannosidase 6-like isoform X1 [Populus euphratica]	-
PCP018485	20.7091	16.7629	27.1056	8.20397	9.58508	9.14096	19.764	17.5054	16.2479	12.0834	10.9883	10.744	-1.00815	0.00390233	-0.0326614	0.852627	-0.55833	0.0165665	0.300806	0.0483451	Tyrosine-protein kinase, catalytic domain	Serine/threonine-protein kinase STN8, chloroplastic OS=Arabidopsis thaliana	GAV67760.1 LOW QUALITY PROTEIN: Pkinase domain-containing protein/Pkinase_C domain-containing protein, partial [Cephalotus follicularis]	-
PCP018489	14.1928	3.86113	22.1671	0.453739	0.724102	1.14868	11.6106	5.23946	7.70291	0.414505	1.24476	0.725631	-2.39795	0.0351966	0.0852135	0.92164	-2.24885	0.0191981	0.0568027	0.860032	DNA-binding WRKY	Probable WRKY transcription factor 70 OS=Arabidopsis thaliana	XP_009347812.1 PREDICTED: probable WRKY transcription factor 70 [Pyrus x bretschneideri]	WRKY
PCP006671	3.83711	1.22183	6.22346	0	0	0	2.32642	0.709703	1.6174	0.035786	0	0	-1.79214	0.0244727	-0.38378	0.581009	-1.02119	0.0404457	#N/A	#N/A	Cyclic nucleotide-binding-like	Cyclic nucleotide-gated ion channel 18 OS=Arabidopsis thaliana	XP_021825978.1 probable cyclic nucleotide-gated ion channel 16 isoform X2 [Prunus avium]	-
PCP041691	0.492039	0.717939	0.499846	1.34358	2.4798	1.72355	0.512777	0.132273	0.32075	1.7312	1.9548	1.805	0.84005	0.0329363	-0.306306	0.181896	1.1814	0.00508468	0.0980408	0.512988	COBRA-like	COBRA-like protein 4 OS=Arabidopsis thaliana	XP_009338030.1 PREDICTED: COBRA-like protein 4 [Pyrus x bretschneideri]	-
PCP021714	34.847	8.99564	48.1341	2.84814	2.1412	2.23247	10.541	6.53333	8.36406	1.63398	0.705558	1.33605	-2.58579	0.035027	-0.962629	0.310001	-1.81999	0.00448568	-0.710792	0.0437748	Zinc finger, RING/FYVE/PHD-type		XP_009343531.1 PREDICTED: RING-H2 finger protein ATL5-like [Pyrus x bretschneideri]	-
PCP006675	31.6518	11.791	52.0361	1.75635	2.8875	2.99428	27.928	14.8949	23.1864	4.56027	3.30967	2.26997	-2.63317	0.0166796	0.174242	0.813973	-1.95541	0.00216987	0.240613	0.51877	-		XP_008374462.1 PREDICTED: uncharacterized protein LOC103437744 [Malus domestica]	-
PCP021716	5.05922	5.07777	2.2068	12.9241	12.5272	10.2367	7.42014	7.32079	9.82666	12.0579	13.894	12.9455	1.14495	0.00570634	0.516115	0.0370883	0.62915	0.0451306	0.163822	0.233488	Armadillo-type fold		XP_008232880.1 PREDICTED: uncharacterized protein LOC103331974 [Prunus mume] XP_008232882.1 PREDICTED: uncharacterized protein LOC103331974 [Prunus mume] XP_016650270.1 PREDICTED: uncharacterized protein LOC103331974 [Prunus mume]	-
PCP006674	63.8667	49.4987	106.334	4.75106	2.92246	4.24976	48.6949	44.4608	40.2802	2.78318	2.71738	2.70482	-3.62422	0.00123328	-0.277157	0.23272	-3.59534	6.16e-05	-0.483299	0.0326676	HAD-like domain	Probable alpha,alpha-trehalose-phosphate synthase [UDP-forming] 10 OS=Arabidopsis thaliana	XP_008374461.1 PREDICTED: probable alpha,alpha-trehalose-phosphate synthase [UDP-forming] 10 [Malus domestica]	-
PCP023315	1.19255	1.38604	3.50263	2.62338	3.85207	2.40107	0.978475	1.15402	1.16138	4.0546	3.6702	4.06364	0.735101	0.0110007	-0.0576117	0.475605	1.23215	0.000589678	0.410854	0.0623242	-		XP_018505988.1 PREDICTED: titin-like, partial [Pyrus x bretschneideri]	-
PCP024907	10.0291	32.4815	3.88633	2.70497	1.73825	5.20112	8.04656	11.6695	2.38633	8.30343	4.53693	9.0543	-2.17704	0.0498465	-1.45599	0.264433	-0.145207	0.873787	0.818713	0.136186	-		XP_009374122.1 PREDICTED: uncharacterized protein LOC103963068 [Pyrus x bretschneideri]	-
PCP024915	5.32908	5.24146	7.92895	1.02329	0.485606	1.24946	9.48374	5.75619	8.53362	0.453251	0.617859	0.357464	-1.78922	0.00604136	0.487514	0.185544	-2.40538	0.00194968	-0.454395	0.0735784	RmlC-like jelly roll fold		XP_009373029.1 PREDICTED: plant cysteine oxidase 1-like isoform X1 [Pyrus x bretschneideri]	-
PCP042872	2.68764	5.28442	6.09481	1.19322	0.538198	1.25425	4.35873	4.22376	2.22829	0.761775	0.417327	0.215294	-1.34594	0.0369041	-0.0411335	0.928887	-1.58917	0.0279475	-0.598272	0.00326114	-	Methylesterase 1 OS=Arabidopsis thaliana	XP_009366272.1 PREDICTED: salicylic acid-binding protein 2-like [Pyrus x bretschneideri]	-
PCP029592	23.3591	20.3581	28.7696	7.33413	9.09351	8.82259	26.2921	26.1839	20.9605	7.7968	6.65087	8.13318	-1.3002	0.00169302	0.184743	0.308115	-1.60362	0.00297751	-0.126624	0.429337	-		XP_008347778.1 PREDICTED: uncharacterized protein LOC103410902 isoform X2 [Malus domestica]	-
PCP031079	11.8718	15.3147	15.5897	5.03039	4.58677	5.50551	19.1362	16.3326	11.0876	5.79587	5.17025	5.34087	-1.28292	0.00345413	0.181577	0.609957	-1.34	0.0232961	0.0451982	0.296009	START-like domain		XP_020422053.1 phosphatidylinositol transfer protein 1 isoform X3 [Prunus persica] ONI00539.1 hypothetical protein PRUPE_6G093600 [Prunus persica]	-
PCP000917	31.5841	13.2257	47.0123	4.51812	4.65215	3.61562	8.95672	2.27611	8.39553	3.63233	4.11024	3.5416	-2.11092	0.0187259	-1.68214	0.157157	-0.0348977	0.954464	-0.100218	0.421274	Major facilitator superfamily domain, general substrate transporter		XP_011458698.1 PREDICTED: uncharacterized protein LOC101306408 isoform X3 [Fragaria vesca subsp. vesca]	-
PCP004180	84.2439	36.0077	83.4968	7.36206	10.7203	10.8923	40.2428	30.3969	22.4628	6.8772	6.65293	7.83462	-2.45206	0.0146847	-0.814464	0.248138	-1.97752	0.010154	-0.333403	0.198246	Zinc finger, C2H2-like	Zinc finger protein ZAT10 OS=Arabidopsis thaliana	XP_009335384.1 PREDICTED: zinc finger protein ZAT10-like [Pyrus x bretschneideri]	C2H2
PCP007365	6.66304	8.33666	4.99293	6.23018	8.33773	12.2122	7.7394	5.92108	6.62591	14.6348	17.76	16.8978	0.214098	0.56225	-0.172716	0.360843	1.1654	0.00704708	0.857859	0.0761021	Zinc finger, B-box		XP_009353222.1 PREDICTED: zinc finger protein CONSTANS-LIKE 2-like [Pyrus x bretschneideri]	-
PCP007372	5.03186	6.17756	0.580652	15.8227	15.2844	17.6868	3.21576	2.24981	4.13211	13.6962	12.6679	14.1497	1.51375	0.00227249	-0.833458	0.0239105	1.98225	0.0026878	-0.27777	0.0355186	Cyclin-like	Putative cyclin-D6-1 OS=Arabidopsis thaliana	XP_009353212.1 PREDICTED: putative cyclin-D6-1 [Pyrus x bretschneideri]	-
PCP007375	5.3605	4.28744	0.940021	15.6727	12.1841	12.3135	2.69087	3.03163	2.3034	4.23118	4.84676	4.33998	1.39243	0.0027351	-0.758931	0.036773	0.48169	0.0149031	-1.40143	0.00238764	-	Uncharacterized GPI-anchored protein At4g28100 OS=Arabidopsis thaliana	XP_009353209.1 PREDICTED: uncharacterized GPI-anchored protein At4g28100-like [Pyrus x bretschneideri]	-
PCP007379	164.467	87.5297	266.892	12.5202	5.19744	14.2395	242.883	228.426	286.284	99.4829	77.8351	80.1891	-3.61419	0.0125661	1.11944	0.0695875	-1.37065	0.000889754	2.72743	0.00089005	Protein of unknown function wound-induced		XP_009350503.1 PREDICTED: uncharacterized protein LOC103942030 [Pyrus x bretschneideri]	-
PCP007376	19.5853	25.3797	20.659	6.27073	11.9116	14.9234	28.7347	29.747	29.1534	31.0875	41.4962	34.9086	-1.00929	0.107033	0.371705	0.0794656	0.171313	0.274622	1.74421	0.025448	Diacylglycerol kinase, catalytic domain	Diacylglycerol kinase 5 OS=Arabidopsis thaliana	XP_009353206.1 PREDICTED: diacylglycerol kinase 5-like isoform X2 [Pyrus x bretschneideri]	-
PCP008908	73.8242	47.7605	148.619	15.4433	9.19837	12.7285	58.4101	73.8977	57.8648	5.32745	5.43882	6.78896	-2.30489	0.011018	0.182262	0.541136	-3.3958	0.000107734	-1.02371	0.023785	Domain of unknown function DUF3700		XP_009343576.1 PREDICTED: stem-specific protein TSJT1-like [Pyrus x bretschneideri] XP_009351353.1 PREDICTED: stem-specific protein TSJT1-like [Pyrus x bretschneideri]	-
PCP010553	49.3512	35.2248	78.7153	22.385	20.8353	21.5861	43.3281	47.3748	40.5374	18.6363	15.5277	19.2011	-0.981569	0.0172709	0.129586	0.559467	-1.27812	0.00364459	-0.296537	0.0692721	Leucine-rich repeat, cysteine-containing subtype	EIN3-binding F-box protein 1 OS=Arabidopsis thaliana	XP_009376923.1 PREDICTED: EIN3-binding F-box protein 1-like [Pyrus x bretschneideri]	-
PCP012129	1.24497	0.91944	0	2.55998	2.38546	2.83203	0.153553	0.214071	0.53673	2.44585	3.04692	2.80513	0.847773	0.00174255	-0.764055	0.0226375	1.52209	0.00483212	0.0682793	0.558106	HAD-like domain	Glycerol-3-phosphate 2-O-acyltransferase 6 OS=Arabidopsis thaliana	XP_009335803.1 PREDICTED: glycerol-3-phosphate 2-O-acyltransferase 6-like [Pyrus x bretschneideri]	-
PCP012130	4.16123	2.25376	7.80366	0.647995	0.932142	1.02235	3.35328	3.15664	3.08975	1.82251	2.23942	1.63779	-1.21009	0.0228933	0.102747	0.737514	-0.545382	0.0237941	0.649812	0.0227608	Domain of unknown function DUF1336		XP_018498373.1 PREDICTED: uncharacterized protein LOC103928479 [Pyrus x bretschneideri] XP_018498374.1 PREDICTED: uncharacterized protein LOC103928479 [Pyrus x bretschneideri]	-
PCP012134	28.2547	11.9568	0	18.467	22.9152	34.2043	7.04591	7.28636	10.7622	33.3513	41.6514	41.2106	0.635431	0.316461	-1.38294	0.0641855	2.07121	0.00532897	0.643816	0.145959	-		XP_017179596.1 PREDICTED: uncharacterized protein LOC108169873 [Malus domestica]	-
PCP012138	115.482	109.078	61.2075	51.6151	42.147	60.6699	95.5081	92.4338	63.331	103.668	55.4748	102.314	-1.09037	0.00365544	-0.485695	0.180977	0.0866216	0.869865	0.575332	0.173906	Glycosyl transferase, family 8	Probable galacturonosyltransferase-like 9 OS=Arabidopsis thaliana	XP_008353413.1 PREDICTED: probable galacturonosyltransferase-like 10 [Malus domestica]	-
PCP015327	4.74761	3.39839	7.57868	1.66773	1.49781	1.15434	1.7536	0.474676	0.943166	0.370537	0.537942	0.244324	-1.09613	0.00968038	-1.31839	0.0501345	-0.329835	0.390902	-0.802002	0.0133779	Cysteine synthase A	Bifunctional L-3-cyanoalanine synthase/cysteine synthase D1 OS=Arabidopsis thaliana	CDP08794.1 unnamed protein product [Coffea canephora]	-
PCP016974	713.426	469.575	1333.41	28.3189	25.0967	36.3903	473.776	372.645	416.778	38.1909	35.1232	36.3493	-4.34112	0.0011132	-0.401238	0.286736	-3.37522	5.55e-05	0.215587	0.188794	-		XP_009353127.1 PREDICTED: probable serine/threonine-protein kinase samkC [Pyrus x bretschneideri]	-
PCP016976	73.824	76.4856	90.5357	33.6509	36.5348	34.7644	97.5355	102.681	79.8156	36.2392	34.3039	35.3751	-1.09433	4.65e-05	0.330272	0.0975618	-1.42045	0.00243471	0.0215866	0.676347	-		XP_008240503.1 PREDICTED: glutamic acid-rich protein-like [Prunus mume]	-
PCP008210	11.3784	8.06872	1.31575	21.2693	22.3685	18.8342	12.0539	13.9459	12.5754	9.37529	5.45354	12.0047	1.18104	0.0210314	0.24435	0.398637	-0.541578	0.293739	-1.17734	0.0509612	DNA-binding, integrase-type	Ethylene-responsive transcription factor ERF023 OS=Arabidopsis thaliana	XP_009375406.1 PREDICTED: ethylene-responsive transcription factor ERF023-like [Pyrus x bretschneideri]	ERF
PCP020078	31.5092	53.713	30.1646	23.4695	20.4074	17.2981	40.2048	42.9271	31.2402	13.9252	12.0059	12.4994	-0.954883	0.0574342	-0.130621	0.738912	-1.52003	0.00519447	-0.63743	0.0295959	Chloramphenicol acetyltransferase-like domain	Shikimate O-hydroxycinnamoyltransferase OS=Arabidopsis thaliana	NP_001289240.1 shikimate O-hydroxycinnamoyltransferase-like [Pyrus x bretschneideri] AFF57841.1 hydroxycinnamoyl-coenzyme A shikimate/quinate hydroxycinnamoyltransferase 3 [Pyrus x bretschneideri]	-
PCP020069	7.24185	9.79598	3.65194	24.4291	19.654	17.2888	14.2099	14.5098	13.2895	18.7982	11.9685	6.98309	1.23731	0.0138043	0.607394	0.0475601	0.0773821	0.867953	-0.885365	0.126196	DNA-binding, integrase-type	AP2-like ethylene-responsive transcription factor At1g79700 OS=Arabidopsis thaliana	XP_009354224.1 PREDICTED: AP2-like ethylene-responsive transcription factor At1g16060 [Pyrus x bretschneideri]	AP2
PCP020071	34.734	31.1832	64.1763	4.05342	5.39592	6.68102	35.2732	30.5	32.1841	11.0659	13.1261	9.91352	-2.49196	0.00184698	0.0415013	0.785903	-1.41519	0.00364086	0.968524	0.0307483	-		XP_009354222.1 PREDICTED: uncharacterized protein LOC103945389 [Pyrus x bretschneideri]	-
PCP020073	2.91009	4.19911	1.65583	4.61377	5.47121	5.22984	3.71582	3.52241	4.29454	8.74845	8.89405	6.77906	0.490909	0.087753	0.0450435	0.818251	1.01401	0.00686969	0.573401	0.0348497	Heat shock protein 70, conserved site	Heat shock 70 kDa protein OS=Glycine max	XP_009354217.1 PREDICTED: heat shock 70 kDa protein-like [Pyrus x bretschneideri]	-
PCP021730	3.25523	2.50631	4.07123	5.36625	6.35041	6.3922	2.86252	2.15538	3.9584	6.44492	7.13609	5.77579	0.839244	0.00803618	0.0231356	0.942175	1.0755	0.0206037	0.0940951	0.506013	CheY-like superfamily	Two-component response regulator-like APRR5 OS=Arabidopsis thaliana	XP_020413146.1 two-component response regulator-like APRR9 isoform X1 [Prunus persica] ONI23612.1 hypothetical protein PRUPE_2G198500 [Prunus persica] ONI23613.1 hypothetical protein PRUPE_2G198500 [Prunus persica]	-
PCP023323	17.9542	9.68641	37.5301	3.84505	4.92277	5.17737	8.11908	7.19796	8.26286	3.21206	1.95239	4.00642	-1.43266	0.0256961	-0.604263	0.198496	-1.07434	0.0415816	-0.501856	0.197119	Domain of unknown function DUF4408		XP_009378636.1 PREDICTED: uncharacterized protein LOC103967114 [Pyrus x bretschneideri]	-
PCP023322	15.9768	24.5495	35.2036	8.61779	7.46074	6.94392	11.3817	7.76576	8.0147	11.9455	10.1685	10.3519	-1.3155	0.0114744	-1.0239	0.0522598	0.398696	0.127771	0.416228	0.0366602	-		XP_009378635.2 PREDICTED: uncharacterized protein LOC103967113 [Pyrus x bretschneideri]	-
PCP024924	9.96174	5.53947	15.9938	3.1295	2.77683	2.55709	7.71669	6.3402	6.67347	3.69153	3.96476	3.93411	-1.219	0.0269576	-0.0474921	0.894928	-0.676969	0.00829902	0.360787	0.020649	Tyrosine-protein kinase, catalytic domain	G-type lectin S-receptor-like serine/threonine-protein kinase At4g27290 OS=Arabidopsis thaliana	XP_021804411.1 G-type lectin S-receptor-like serine/threonine-protein kinase At4g27290 isoform X2 [Prunus avium]	-
PCP028073	22.5333	37.1798	21.326	13.9415	9.24402	18.5371	19.57	17.4586	22.1588	4.79994	9.71251	8.4148	-1.06066	0.0768702	-0.573884	0.147718	-1.49518	0.0237673	-0.81291	0.177273	Myb-like domain	Protein translation factor SUI1 homolog OS=Salix bakko PE=3 SV=1	XP_008341979.1 PREDICTED: protein translation factor SUI1 homolog [Malus domestica]	MYB_related
PCP031089	17.4075	10.0398	23.5041	5.89578	5.25955	5.847	10.148	9.09667	9.99002	6.35704	5.82896	7.04466	-1.15794	0.0296833	-0.368806	0.321048	-0.504286	0.0192606	0.129815	0.255817	Galactose oxidase, beta-propeller	F-box/kelch-repeat protein At5g42360 OS=Arabidopsis thaliana	XP_009362874.1 PREDICTED: F-box/kelch-repeat protein At5g42360-like [Pyrus x bretschneideri]	-
PCP031088	12.6516	3.04477	13.6238	0.446608	0.20449	0.381201	8.11091	4.37947	8.7724	0.534862	0.551131	0.477025	-2.55499	0.0310137	0.0875464	0.920468	-2.10248	0.00478664	0.139011	0.117125	Glyceraldehyde/Erythrose phosphate dehydrogenase family	Glyceraldehyde-3-phosphate dehydrogenase B, chloroplastic OS=Pisum sativum	XP_009362871.1 PREDICTED: glyceraldehyde-3-phosphate dehydrogenase B, chloroplastic-like [Pyrus x bretschneideri]	-
PCP031091	1.19335	1.58437	0.108531	4.29833	3.94367	3.85583	1.84014	1.44104	1.98649	4.24395	4.70304	4.38505	1.14821	0.00285864	0.121719	0.37824	1.04017	0.00332119	0.119581	0.154097	Helicase, superfamily 1/2, ATP-binding domain, DinG/Rad3-type		XP_020576572.1 Fanconi anemia group J protein homolog [Phalaenopsis equestris]	-
PCP004183	9.40865	10.2714	0.988895	27.5416	29.1294	23.2327	7.45607	9.64586	11.6073	27.8783	16.8326	25.1494	1.50891	0.0123388	-0.215104	0.488186	1.31327	0.0350651	-0.226097	0.480968	-	Glycine-rich protein 23 OS=Arabidopsis thaliana	XP_009350988.1 PREDICTED: glycine-rich protein 23-like [Pyrus x bretschneideri]	-
PCP038702	1.94212	2.49957	0.036009	7.26452	6.70395	6.82993	2.06412	3.1156	3.71759	7.14987	7.83884	7.84031	1.40644	0.0023547	0.180354	0.586622	1.06754	0.0244884	0.124324	0.127497	Helix-loop-helix DNA-binding	Transcription factor PIF1 OS=Arabidopsis thaliana	XP_008382659.1 PREDICTED: transcription factor PIF1 isoform X2 [Malus domestica]	bHLH
PCP004188	6.22362	7.64593	2.95842	14.6908	15.8003	12.593	9.01536	10.0264	9.89633	12.8001	14.8801	12.9517	1.02753	0.0145961	0.367639	0.0888288	0.390497	0.0247966	-0.0228284	0.827644	CLASP N-terminal domain	CLIP-associated protein OS=Arabidopsis thaliana	XP_008382663.1 PREDICTED: LOW QUALITY PROTEIN: CLIP-associated protein [Malus domestica]	-
PCP004192	18.1152	16.8186	12.7791	28.6585	32.993	27.2206	14.477	14.5505	14.7688	33.8621	33.9042	33.2606	0.762735	0.0102879	-0.271723	0.00746105	1.15912	5.03e-06	0.224572	0.0426665	Domain of unknown function DUF4378		XP_004292261.1 PREDICTED: uncharacterized protein LOC101294433 [Fragaria vesca subsp. vesca] XP_011458059.1 PREDICTED: uncharacterized protein LOC101294433 [Fragaria vesca subsp. vesca]	-
PCP005805	1.38146	2.12849	2.38449	0.237174	0.105934	0.278436	0.199624	0.199326	0.169621	0.141357	0.251941	0.227949	-1.20516	0.00582836	-1.17413	0.00445583	-0.0260651	0.531556	-0.0158091	0.866526	Peroxidases heam-ligand binding site	Peroxidase 17 OS=Arabidopsis thaliana	XP_008348805.2 PREDICTED: peroxidase 17-like [Malus domestica]	-
PCP005810	13.0742	14.7923	3.75784	46.4258	63.0419	44.7678	10.0013	11.0634	12.317	63.5437	54.0092	61.2969	1.92257	0.00880946	-0.411394	0.0776926	2.3707	0.000455108	0.287535	0.191709	DAHP synthetase, class II	Phospho-2-dehydro-3-deoxyheptonate aldolase 2, chloroplastic OS=Solanum lycopersicum PE=2 SV=1	XP_009344455.1 PREDICTED: phospho-2-dehydro-3-deoxyheptonate aldolase 2, chloroplastic-like [Pyrus x bretschneideri]	-
PCP007382	150.212	47.8982	256.483	6.53588	4.60317	4.79418	209.305	148.803	250.577	23.3188	16.9119	20.248	-3.90148	0.00938637	1.27643	0.186965	-2.94877	0.000575546	1.66813	0.00255553	-		ONH96669.1 hypothetical protein PRUPE_7G144800 [Prunus persica]	-
PCP013761	51.9349	39.4345	83.3131	15.6285	17.3074	17.6608	35.3748	35.4057	32.9781	19.4443	20.3694	19.184	-1.42941	0.00340837	-0.321849	0.145698	-0.806353	0.000631797	0.221231	0.046635	Isochorismatase-like	Nicotinamidase 1 OS=Arabidopsis thaliana	XP_009364818.1 PREDICTED: nicotinamidase 1-like [Pyrus x bretschneideri]	-
PCP015344	1.45045	1.53356	0.103398	4.87024	4.28641	4.06267	1.3579	0.764674	1.27457	4.67353	6.6731	4.01963	1.18731	0.00167102	-0.332841	0.0661933	1.59708	0.0133053	0.168281	0.52474	EAR		XP_009371108.1 PREDICTED: dCTP pyrophosphatase 1-like [Pyrus x bretschneideri]	-
PCP015342	6.96851	6.67337	0.072417	13.3969	16.0092	16.2554	3.81337	4.1611	4.91198	13.1137	12.6232	10.9634	1.2314	0.0175584	-0.761235	0.0211905	1.39196	0.00231226	-0.298716	0.113454	Rho GDP-dissociation inhibitor domain	Rho GDP-dissociation inhibitor 1 OS=Arabidopsis thaliana	XP_009371114.1 PREDICTED: rho GDP-dissociation inhibitor 1-like [Pyrus x bretschneideri]	-
PCP018502	90.1254	20.7033	159.58	5.35502	5.59048	5.30384	28.7459	15.3113	38.4081	8.73037	8.38566	8.75559	-2.92099	0.0327342	-0.67812	0.55272	-1.13234	0.0656332	0.592477	0.000273556	Sulphate anion transporter, conserved site	Sulfate transporter 1.2 OS=Arabidopsis thaliana	KOM44542.1 hypothetical protein LR48_Vigan05g214700 [Vigna angularis]	-
PCP020086	29.1965	23.0792	44.4593	8.17173	8.77334	8.38333	23.3658	20.9347	21.0131	11.3062	10.0695	10.5955	-1.5604	0.0012346	-0.201289	0.305139	-0.902264	0.000926909	0.299663	0.0174889	Cytochrome P450, conserved site	Trans-cinnamate 4-monooxygenase OS=Ruta graveolens	XP_009354868.1 PREDICTED: trans-cinnamate 4-monooxygenase [Pyrus x bretschneideri]	-
PCP021734	5.18483	4.84313	0.851409	16.2523	10.0577	12.5308	8.97431	8.61884	9.55998	16.1739	14.3388	16.5824	1.27564	0.00367714	0.622419	0.00186404	0.77931	0.00314535	0.196066	0.363481	Domain of unknown function DUF547		XP_009375689.1 PREDICTED: uncharacterized protein LOC103964477 [Pyrus x bretschneideri]	-
PCP021738	1.48599	2.62206	31.3266	0	0	0	1.82805	3.45319	0.885983	0.037916	0	0	-1.79643	0.00812895	0.216748	0.597187	-1.78473	0.0234369	#N/A	#N/A	Acyl transferase/acyl hydrolase/lysophospholipase	Patatin-like protein 2 OS=Arabidopsis thaliana	XP_009366807.1 PREDICTED: patatin-like protein 2 [Pyrus x bretschneideri]	-
PCP042577	5.17532	5.88676	0.116226	13.0766	12.6234	12.2154	3.58209	2.91594	5.32936	7.92158	7.10513	9.99845	1.2248	0.00909489	-0.620747	0.0556282	1.04626	0.0471806	-0.541696	0.0425316	Phospholipase A2	Phospholipase A2-alpha OS=Arabidopsis thaliana	XP_009345671.1 PREDICTED: phospholipase A2-alpha-like isoform X2 [Pyrus x bretschneideri] XP_009345672.1 PREDICTED: phospholipase A2-alpha-like isoform X2 [Pyrus x bretschneideri] XP_009347889.1 PREDICTED: phospholipase A2-alpha-like isoform X2 [Pyrus x bretschneideri]	-
PCP044755	2.83103	3.27574	0.084746	8.24843	8.06717	9.23135	3.74114	4.56943	8.03405	10.0506	10.7311	9.50701	1.34633	0.00186131	0.477171	0.281878	0.915249	0.100794	0.20164	0.0819787	-		XP_009352302.1 PREDICTED: uncharacterized protein LOC103943688 [Pyrus x bretschneideri]	-
PCP028083	1.11905	1.36802	0.476306	3.26911	3.8693	2.7855	0.87286	0.797746	1.16231	3.44491	4.21066	3.8631	0.987882	0.0119996	-0.256123	0.105032	1.30904	0.0029711	0.2491	0.031059	Zinc finger, RING-type, conserved site	DNA repair protein RAD5B OS=Arabidopsis thaliana	XP_018501035.1 PREDICTED: putative SWI/SNF-related matrix-associated actin-dependent regulator of chromatin subfamily A member 3-like 3 [Pyrus x bretschneideri]	-
PCP031106	14.3984	11.5771	6.46237	39.9005	30.6502	32.1344	12.1392	15.1811	13.4701	27.2835	28.3039	27.434	1.37592	0.00275963	0.0128427	0.95093	0.89868	0.00239533	-0.318021	0.0914723	-		XP_009379163.1 PREDICTED: BEL1-like homeodomain protein 2 [Pyrus x bretschneideri] XP_018507945.1 PREDICTED: BEL1-like homeodomain protein 2 [Pyrus x bretschneideri]	-
PCP000934	5.52908	9.5749	8.127	1.11772	0.789171	1.21124	10.4814	7.23725	5.55414	0.753324	1.41758	1.26642	-2.049	0.00520841	0.0493493	0.913142	-2.12591	0.0100847	0.0736277	0.744828	Protein of unknown function DUF966	Protein UPSTREAM OF FLC OS=Arabidopsis thaliana	XP_009338349.1 PREDICTED: protein UPSTREAM OF FLC-like [Pyrus x bretschneideri]	-
PCP000935	2.99831	1.5814	3.19975	1.79746	0.638448	0.795705	0.819126	0.446538	0.19421	0.164033	0.153589	0.268122	-0.717657	0.162014	-1.11161	0.0482499	-0.310452	0.308376	-0.819026	0.0584348	Myb domain, DNA-binding	Transcription factor MYB59 OS=Arabidopsis thaliana	XP_009338346.1 PREDICTED: transcription factor MYB59-like isoform X1 [Pyrus x bretschneideri]	MYB
PCP000936	53.3683	62.8743	1.19387	167.896	176.583	191.045	34.8812	34.025	52.1288	135.284	194.185	160.104	1.90255	0.0127356	-0.868903	0.0487666	1.97775	0.0104999	-0.097552	0.619982	Aquaporin-like	Aquaporin TIP1-3 OS=Arabidopsis thaliana	XP_009338345.1 PREDICTED: aquaporin TIP1-3-like [Pyrus x bretschneideri]	-
PCP000937	12.2889	9.78288	29.6638	2.418	2.47087	2.77054	10.7805	11.1358	11.6189	6.15169	6.84195	4.06514	-1.84345	0.00195687	0.11167	0.526503	-0.813779	0.0530191	0.848111	0.0341584	Protein of unknown function DUF1635		XP_009358314.1 PREDICTED: uncharacterized protein LOC103948945 isoform X1 [Pyrus x bretschneideri] XP_009336477.1 PREDICTED: uncharacterized protein LOC103929055 [Pyrus x bretschneideri] XP_018503420.1 PREDICTED: uncharacterized protein LOC103948945 isoform X2 [Pyrus x bretschneideri]	-
PCP004198	233.497	306.256	37.3151	318.151	321.298	372.465	131.371	159.097	123.047	310.239	440.387	373.535	0.503473	0.130162	-1.12754	0.0475753	1.20179	0.00171739	0.171492	0.435544	Aquaporin-like	Aquaporin TIP2-1 OS=Arabidopsis thaliana	XP_009377878.1 PREDICTED: aquaporin TIP2-1 [Pyrus x bretschneideri]	-
PCP008234	29.7906	27.4543	27.0799	11.7158	10.7486	15.732	21.4165	31.7096	13.9265	13.0822	12.8071	6.08394	-1.13657	0.00961595	-0.378471	0.45685	-1.07058	0.195184	-0.426767	0.323197	DNA-binding WRKY	Probable WRKY transcription factor 41 OS=Arabidopsis thaliana	APG30052.1 WRKY transcription factor 53 [Pyrus sp. LWZ-2016]	WRKY
PCP039483	80.2266	30.9066	145.272	3.91427	3.87321	4.18435	32.4734	19.9389	32.8248	4.09221	3.57382	4.26869	-3.45847	0.00696217	-0.766962	0.331139	-2.30355	0.00237309	-0.0219637	0.794213	NAD(P)-binding domain		XP_017179886.1 PREDICTED: anthocyanidin reductase-like [Malus domestica]	-
PCP033196	46.3649	47.9703	48.9655	13.3577	11.7323	15.3346	33.7931	37.5282	35.7811	13.8863	11.4805	14.5471	-1.75759	0.000927733	-0.38445	0.00690297	-1.3697	0.00270492	-0.0778306	0.600748	Tyrosine-protein kinase, catalytic domain	Receptor-like protein kinase HAIKU2 OS=Arabidopsis thaliana	XP_018498309.1 PREDICTED: receptor-like protein kinase HAIKU2 [Pyrus x bretschneideri]	-
PCP005819	3.27212	1.46821	5.39403	0.507487	0.371269	0.767889	2.29997	1.61517	1.81301	1.07972	1.53296	1.93771	-1.15498	0.0468616	-0.116078	0.769148	-0.286481	0.311071	0.701701	0.0490436	NB-ARC		XP_009349465.1 PREDICTED: probable disease resistance protein At5g66900 [Pyrus x bretschneideri]	-
PCP007395	29.6815	13.3501	58.5263	1.32612	1.20666	1.28995	7.53842	7.34036	8.35236	1.18077	1.13568	1.03379	-3.31088	0.00465797	-1.17753	0.0836407	-1.99008	6.17e-05	-0.124617	0.0181011	Multi antimicrobial extrusion protein	Protein DETOXIFICATION 48 OS=Arabidopsis thaliana	XP_009335488.1 PREDICTED: protein DETOXIFICATION 48-like [Pyrus x bretschneideri]	-
PCP008920	0.736966	1.58524	1.6522	0.478549	0.454855	0.580448	7.96758	4.5458	6.79061	1.01143	1.1356	0.312385	-0.514854	0.0941087	1.77968	0.0166909	-1.74922	0.0111661	0.187039	0.515533	Myb-like domain	Protein RADIALIS-like 5 OS=Arabidopsis thaliana	XP_009378514.1 PREDICTED: protein RADIALIS-like 3 [Pyrus x bretschneideri]	MYB_related
PCP008922	31.0278	21.7826	52.8892	5.58819	5.23624	5.57567	26.8769	24.8373	26.9966	7.00693	5.08395	5.98043	-2.13241	0.00216401	0.0682195	0.782116	-1.82982	0.000376262	0.0565151	0.629496	Rossmann-like alpha/beta/alpha sandwich fold		XP_009378519.1 PREDICTED: uncharacterized protein LOC103967000 [Pyrus x bretschneideri]	-
PCP033539	0.503257	0.688794	0	2.20175	2.74478	2.27394	0.152955	0.108863	0.379831	1.6825	2.16263	2.39722	1.14574	0.00463846	-0.45219	0.0404334	1.30193	0.00658775	-0.0704567	0.295374	Laccase	Laccase-2 OS=Oryza sativa subsp. japonica	XP_004300985.1 PREDICTED: laccase-11-like [Fragaria vesca subsp. vesca]	-
PCP008925	51.4184	63.7515	14.4607	103.156	109.702	110.829	65.2397	76.1526	71.6842	112.824	109.917	100.934	1.0251	0.0146192	0.185389	0.468163	0.586204	0.0135494	-0.0106836	0.885607	NmrA-like	Isoflavone reductase homolog PCBER OS=Populus trichocarpa	AAC24001.1 isoflavone reductase related protein [Pyrus communis]	-
PCP010571	8.93168	3.46447	11.3218	1.73043	1.79005	1.3167	3.50515	2.31541	3.85545	1.77325	1.73604	2.09559	-1.4108	0.0475302	-0.648515	0.309973	-0.413866	0.147484	0.179028	0.169861	Protein of unknown function DUF1350		XP_009359832.1 PREDICTED: uncharacterized protein LOC103950360 [Pyrus x bretschneideri]	-
PCP035076	29.5761	8.33966	33.377	2.25537	2.08847	2.39959	9.72777	6.30895	8.99672	3.4226	3.04403	3.42445	-2.46167	0.0309829	-0.841956	0.333054	-0.926989	0.012294	0.375433	0.0051977	Zinc finger, RING-type, conserved site	E3 ubiquitin-protein ligase RMA3 OS=Arabidopsis thaliana	XP_008349987.1 PREDICTED: E3 ubiquitin-protein ligase RMA1H1-like [Malus domestica]	-
PCP018510	3.64785	2.99537	3.19366	1.3505	1.61237	1.76186	2.05782	2.82077	2.02998	0.713653	0.793161	0.51435	-0.744197	0.00765596	-0.38035	0.11286	-1.05463	0.00797291	-0.62888	0.0138874	Plant PDR ABC transporter associated	Pleiotropic drug resistance protein 2 OS=Nicotiana plumbaginifolia	KGN59076.1 hypothetical protein Csa_3G752490 [Cucumis sativus]	-
PCP018513	2.70318	1.44514	0.261119	4.33181	4.8106	4.40504	1.88679	0.759402	1.03851	3.72757	3.51503	2.59299	0.95287	0.0291582	-0.573926	0.179481	1.189	0.0189514	-0.390112	0.0856828	Golgin, RAB6-interacting		XP_008385432.1 PREDICTED: interaptin-like [Malus domestica]	-
PCP044762	14.1484	7.86787	21.6416	3.74216	5.16949	4.36672	8.35352	5.52288	9.24213	4.37976	5.24704	4.89062	-1.15629	0.0316905	-0.40898	0.424349	-0.427867	0.203917	0.183984	0.114886	Triacylglycerol lipase	Triacylglycerol lipase SDP1 OS=Arabidopsis thaliana	XP_009348589.1 PREDICTED: triacylglycerol lipase SDP1-like [Pyrus x bretschneideri]	-
PCP021739	2.02695	1.60991	0.135506	5.43557	4.8458	3.83236	2.25241	2.27015	2.29682	2.92195	2.80946	3.91294	1.09593	0.0128853	0.131347	0.282018	0.301613	0.144897	-0.394875	0.130814	-		XP_018503117.1 PREDICTED: uncharacterized protein LOC103947886 [Pyrus x bretschneideri]	-
PCP021748	5.72191	7.0694	1.34143	14.2023	15.7285	13.9477	5.33921	6.93774	7.66751	14.5883	12.9235	14.1408	1.19585	0.010967	-0.0620047	0.817509	0.975861	0.0166654	-0.0563878	0.542172	-		XP_018853383.1 PREDICTED: uncharacterized protein LOC109015361 [Juglans regia]	-
PCP023328	6.74654	4.12107	15.1902	0.728024	0.627609	0.560342	2.94757	2.31276	2.95729	0.691557	0.495386	0.51579	-2.03339	0.00418482	-0.68326	0.11318	-1.11509	8.57e-05	-0.0881829	0.327627	Exostosin-like	Probable glycosyltransferase At5g20260 OS=Arabidopsis thaliana	XP_009340969.1 PREDICTED: probable glycosyltransferase At5g03795 [Pyrus x bretschneideri]	-
PCP023329	41.8743	33.8843	59.6581	12.9327	11.8809	18.5014	34.368	34.2897	30.6348	12.2989	14.8974	14.435	-1.40948	0.0158817	-0.138404	0.383374	-1.30393	0.000553212	-0.0723178	0.777635	Protein of unknown function DUF81	Sulfite exporter TauE/SafE family protein 4 OS=Arabidopsis thaliana	XP_021737794.1 sulfite exporter TauE/SafE family protein 4-like isoform X2 [Chenopodium quinoa]	-
PCP008237	4.56101	3.39927	4.31615	6.94489	7.26794	7.15921	2.03331	1.87827	2.50984	5.26298	5.77176	4.46589	0.708478	0.010704	-0.665199	0.0334965	1.0498	0.00679181	-0.404816	0.0364411	G-protein beta WD-40 repeat	Protein SUPPRESSOR OF PHYA-105 1 OS=Arabidopsis thaliana	XP_009377267.1 PREDICTED: protein SUPPRESSOR OF PHYA-105 1 [Pyrus x bretschneideri] XP_018507556.1 PREDICTED: protein SUPPRESSOR OF PHYA-105 1 [Pyrus x bretschneideri]	-
PCP024942	4.52227	19.9143	6.69459	2.11924	1.76639	2.21001	14.5693	21.3643	10.0892	1.41977	0.497325	0.658174	-1.79413	0.0830212	0.565448	0.557233	-3.14119	0.00839021	-0.855937	0.01291	Bet v I type allergen	Major allergen Pru av 1 OS=Prunus avium	XP_009347372.1 PREDICTED: major allergen Pru av 1-like [Pyrus x bretschneideri]	-
PCP003310	71.495	59.0053	99.5429	28.9728	31.5477	36.2854	54.7002	48.8595	51.7673	41.9174	48.3287	41.1807	-1.03592	0.00853892	-0.290271	0.137513	-0.227451	0.152154	0.430622	0.0561713	Tyrosine-protein kinase, catalytic domain	Probable serine/threonine-protein kinase PBL3 OS=Arabidopsis thaliana	XP_009360375.1 PREDICTED: protein kinase 2B, chloroplastic-like [Pyrus x bretschneideri]	-
PCP024946	7.7923	23.4161	45.5328	0.471321	0.482426	0.188824	22.1137	26.4879	13.0888	0.216998	0.518138	0.616789	-3.50056	0.00680909	0.654945	0.386016	-4.16835	0.000825135	0.154161	0.304352	Bet v I type allergen	Major allergen Mal d 1 OS=Malus domestica PE=1 SV=3	AAS00049.1 Mal d 1-like [Malus domestica] AAX18315.1 major allergen Mal d 1.03B [Malus domestica] AAX18321.1 major allergen Mal d 1.03F [Malus domestica] AAX18322.1 major allergen Mal d 1.03F [Malus domestica] AAX20999.1 Mal d 1.03B02 [Malus domestica] AAX21006.1 Mal d 1.03F01 [Malus domestica]	-
PCP024945	6.37829	16.4799	26.3783	0.841133	0.767702	0.993144	13.2725	14.7781	9.06059	0.558884	0.320007	0.084082	-2.68289	0.00985286	0.323066	0.579706	-3.32016	0.00246131	-0.59134	0.0226049	Bet v I type allergen	Major allergen Mal d 1 OS=Malus domestica PE=1 SV=3	XP_009347375.1 PREDICTED: major allergen Mal d 1-like [Pyrus x bretschneideri]	-
PCP008241	4.64244	5.40888	0	7.61723	8.46057	8.37989	2.08482	1.78971	2.49475	7.60531	5.3451	8.40118	0.771189	0.0460467	-1.13371	0.00241155	1.48263	0.00935729	-0.19859	0.425177	Arabinogalactan peptide, AGP		XP_008349187.1 PREDICTED: arabinogalactan peptide 20-like [Malus domestica] XP_008349269.1 PREDICTED: arabinogalactan peptide 20-like [Malus domestica] XP_008343424.1 PREDICTED: arabinogalactan peptide 20-like [Malus domestica]	-
PCP037826	37.2538	51.0979	26.7523	19.3283	18.8214	23.9847	29.9021	38.9826	18.7007	26.9053	17.9241	26.6404	-1.01123	0.0150091	-0.630303	0.269891	-0.376545	0.485921	0.104199	0.671972	-		XP_018503427.1 PREDICTED: uncharacterized protein LOC103948984 [Pyrus x bretschneideri]	-
PCP044767	152.909	175.26	10.4139	186.109	192.2	199.283	90.8666	88.119	95.5648	179.195	192.008	192.108	0.474351	0.203445	-1.09113	0.0131153	1.02002	0.000585787	-0.024319	0.652983	Thaumatin, pathogenesis-related	Osmotin-like protein OS=Solanum lycopersicum PE=1 SV=1	XP_008357503.1 PREDICTED: osmotin-like protein [Malus domestica]	-
PCP009808	0.902049	1.11325	0.673767	3.82437	2.88466	2.89036	1.03003	0.788294	1.33185	3.21908	3.53911	3.34638	1.0702	0.00423751	-0.00680688	0.966514	1.16386	0.00423265	0.0507566	0.722391	Peptidase aspartic, catalytic		XP_008371708.1 PREDICTED: uncharacterized protein LOC103435095 [Malus domestica] XP_008345974.1 PREDICTED: uncharacterized protein LOC103408937 [Malus domestica]	-
PCP002497	20.3776	5.06	30.1896	0.333253	0.268736	0.351855	6.49198	3.06805	4.46193	0.261539	0.7571	0.446699	-3.21846	0.0183241	-0.995518	0.315572	-1.80949	0.0197934	0.193174	0.323085	Helix-loop-helix DNA-binding	Transcription factor bHLH91 OS=Arabidopsis thaliana	XP_009361467.1 PREDICTED: transcription factor bHLH91-like [Pyrus x bretschneideri]	bHLH
PCP004213	115.395	54.4985	144.498	22.4511	22.5675	18.9387	41.3551	54.9623	47.3785	20.4309	21.6131	20.0961	-1.90734	0.0179607	-0.662367	0.22947	-1.26447	0.00248572	-0.0068964	0.943411	Heat shock protein DnaJ	Chaperone protein dnaJ 8, chloroplastic OS=Arabidopsis thaliana	XP_009354205.1 PREDICTED: chaperone protein dnaJ 8, chloroplastic [Pyrus x bretschneideri]	-
PCP005820	2.79653	3.81001	5.2125	1.06251	1.30269	1.41414	4.0312	3.56433	2.98633	1.16942	1.23311	1.14493	-0.952318	0.0072171	0.117087	0.567107	-1.05999	0.00461736	-0.0415957	0.655025	-		XP_009376215.1 PREDICTED: uncharacterized protein LOC103964940 isoform X1 [Pyrus x bretschneideri] XP_009376216.1 PREDICTED: uncharacterized protein LOC103964940 isoform X1 [Pyrus x bretschneideri]	-
PCP005822	6.96896	7.50414	0.619963	13.5196	15.4657	13.0692	10.3447	11.8195	12.0914	14.3155	14.9706	14.7226	1.02113	0.0284246	0.438369	0.0982455	0.299981	0.0393359	0.108306	0.0664782	Kinesin, motor region, conserved site	Kinesin-like protein KIN-4C OS=Arabidopsis thaliana	XP_018507343.1 PREDICTED: kinesin-like protein KIN-4C [Pyrus x bretschneideri]	-
PCP007400	11.8588	6.83228	16.872	3.63145	3.27	4.52597	6.15211	2.7323	7.93119	4.39209	5.54226	3.48706	-1.13889	0.0393994	-0.698457	0.341674	0.152866	0.757982	0.127615	0.595723	GH3 auxin-responsive promoter	Probable indole-3-acetic acid-amido synthetase GH3.13 OS=Oryza sativa subsp. japonica	XP_011463307.1 PREDICTED: indole-3-acetic acid-amido synthetase GH3.17-like [Fragaria vesca subsp. vesca]	-
PCP007404	24.0976	30.6418	9.59785	31.444	33.9215	32.9497	74.4955	89.0997	93.3487	37.8159	39.0468	35.0169	0.35438	0.15724	1.5264	0.0062406	-1.18743	0.0042954	0.187081	0.0659215	Cytochrome P450, conserved site	Sterol 14-demethylase OS=Arabidopsis thaliana	XP_009359866.1 PREDICTED: sterol 14-demethylase-like [Pyrus x bretschneideri]	-
PCP039285	114.169	76.5962	134.492	22.8554	21.8046	27.8099	98.6856	84.761	98.1666	32.4787	29.8317	29.0282	-1.96398	0.00493296	0.0219012	0.937605	-1.47709	2.38e-05	0.267988	0.0556861	DNA-binding, integrase-type	Ethylene-responsive transcription factor ERF114 OS=Arabidopsis thaliana	XP_009359875.1 PREDICTED: ethylene-responsive transcription factor ERF113-like isoform X2 [Pyrus x bretschneideri]	ERF
PCP012163	228.784	27.892	964.976	0.067768	0.246277	0.163543	109.206	93.7856	152.134	0.329929	0.357699	0.162628	-6.37532	0.0112274	0.714348	0.614342	-6.33754	0.000128581	0.160036	0.254018	Thaumatin, conserved site	Thaumatin-like protein 1a OS=Malus domestica	ACN97419.1 thaumatin-like protein [Pyrus pyrifolia]	-
PCP013770	81.6354	27.877	107.027	1.58943	1.77024	1.81405	42.549	32.3087	41.8509	1.02672	1.10043	1.13833	-4.24605	0.00491297	-0.254963	0.718099	-4.15167	0.000106425	-0.369111	0.00419824	Oligopeptide transporter OPT superfamily	Metal-nicotianamine transporter YSL1 OS=Arabidopsis thaliana	KJB37389.1 hypothetical protein B456_006G203200 [Gossypium raimondii]	-
PCP015366	0.364841	0.16003	0	0.890531	1.40744	0.869009	0.372257	0.046162	0.209104	1.23091	1.59097	1.36805	0.733718	0.0299791	-0.103973	0.56806	1.03598	0.00986677	0.312942	0.017801	Glycosyl transferase, family 8	Probable galacturonosyltransferase 12 OS=Arabidopsis thaliana	XP_009358091.1 PREDICTED: probable galacturonosyltransferase 12 [Pyrus x bretschneideri]	-
PCP015370	3.10248	2.05761	1.0486	6.90134	5.54847	7.56	2.02736	2.48269	3.07985	4.33314	3.99233	2.84905	1.1369	0.00655676	-0.0725438	0.77463	0.526585	0.118882	-0.806582	0.00821387	PsbQ-like domain	Photosynthetic NDH subunit of lumenal location 3, chloroplastic OS=Arabidopsis thaliana	XP_004294334.1 PREDICTED: photosynthetic NDH subunit of lumenal location 3, chloroplastic [Fragaria vesca subsp. vesca]	-
PCP017002	61.8316	40.507	20.9115	13.2647	12.1997	23.2747	33.1268	82.4621	36.5958	19.5512	10.3564	14.981	-1.57436	0.0214663	-0.131038	0.853699	-1.79301	0.069576	-0.280817	0.436317	DNA-binding, integrase-type	Ethylene-responsive transcription factor ERF017 OS=Arabidopsis thaliana	XP_017178066.1 PREDICTED: ethylene-responsive transcription factor ERF017 isoform X1 [Malus domestica]	ERF
PCP017009	8.45292	6.97493	7.79281	21.5914	20.198	19.1936	3.97168	4.41862	5.63267	10.5456	15.0299	13.7788	1.29214	0.00119562	-0.629945	0.0463488	1.20022	0.0152512	-0.549268	0.0355762	Pectinesterase inhibitor	Pectinesterase inhibitor 3 OS=Arabidopsis thaliana	XP_009359704.1 PREDICTED: 21 kDa protein isoform X1 [Pyrus x bretschneideri] XP_018503713.1 PREDICTED: 21 kDa protein isoform X2 [Pyrus x bretschneideri]	-
PCP020099	2.70809	2.13709	2.20292	0.880532	0.468427	0.570445	6.62758	3.74138	6.35675	3.04134	2.28586	1.87727	-1.07021	0.00611834	0.875553	0.0638842	-0.590251	0.0179834	0.953702	0.00654479	-		#N/A	-
PCP021754	4.52089	5.95085	1.00118	12.6821	12.9471	10.3991	5.51062	6.55691	6.6365	9.91899	11.0084	9.48453	1.17717	0.0179566	0.118513	0.617042	0.583612	0.0190061	-0.183724	0.211486	Kinesin, motor region, conserved site	Kinesin-like protein KIN-7D, mitochondrial OS=Arabidopsis thaliana	ONH91005.1 hypothetical protein PRUPE_8G087800 [Prunus persica]	-
PCP023334	10.1947	10.4183	4.7722	23.1611	26.8837	22.611	11.2351	12.0778	14.846	27.2424	29.6684	28.8339	1.22481	0.00477566	0.200857	0.257494	1.11326	0.00661263	0.287301	0.00246495	Domain of unknown function DUF4009	4-coumarate--CoA ligase-like 9 OS=Arabidopsis thaliana	XP_009359465.1 PREDICTED: 4-coumarate--CoA ligase-like 9 [Pyrus x bretschneideri] XP_009359466.1 PREDICTED: 4-coumarate--CoA ligase-like 9 [Pyrus x bretschneideri]	-
PCP021757	8.22422	8.43328	0.246857	19.3782	19.1975	17.8092	9.41085	8.78106	12.4719	16.6146	16.1219	16.5237	1.2691	0.0121555	0.0456182	0.773481	0.744088	0.0236691	-0.176808	0.0304246	Mini-chromosome maintenance, conserved site	DNA replication licensing factor MCM4 OS=Arabidopsis thaliana	XP_009373005.1 PREDICTED: DNA replication licensing factor MCM4 [Pyrus x bretschneideri]	-
PCP024952	60.9681	83.9876	94.9688	12.8228	20.4153	22.1397	88.5299	98.277	89.2308	26.914	24.3772	31.9855	-1.94634	0.00917746	0.393241	0.115362	-1.76875	0.00143277	0.633961	0.127473	No apical meristem (NAM) protein	NAC domain-containing protein 48 OS=Oryza sativa subsp. japonica	XP_009376875.1 PREDICTED: NAC domain-containing protein 2 [Pyrus x bretschneideri]	NAC
PCP026593	5.74272	7.93194	11.8696	2.01888	2.40463	2.77604	9.96453	9.92578	7.82018	3.06912	3.41841	3.75546	-1.24	0.00712169	0.451622	0.103607	-1.31849	0.00212655	0.40142	0.0570691	COBRA-like	COBRA-like protein 1 OS=Arabidopsis thaliana	XP_009373790.1 PREDICTED: COBRA-like protein 1 isoform X1 [Pyrus x bretschneideri]	-
PCP026595	0.257677	0.707694	0.217068	0	0	0.244562	6.07697	11.5812	4.02963	0.341657	0	0	-0.434542	0.121655	2.42296	0.022604	-2.98658	0.0118875	#N/A	#N/A	NADH-ubiquinone reductase complex 1 MLRQ subunit		XP_009373788.1 PREDICTED: uncharacterized protein LOC103962745 [Pyrus x bretschneideri] XP_017185221.1 PREDICTED: uncharacterized protein LOC103425898 [Malus domestica]	-
PCP026597	24.2069	35.4633	32.3073	3.78148	4.58581	3.66834	28.6997	42.6987	25.6064	2.9259	2.07765	2.41708	-2.59493	0.0011459	0.147107	0.702619	-3.34293	0.00185643	-0.525467	0.0451421	Cytochrome P450, conserved site	Cytochrome P450 85A OS=Phaseolus vulgaris	XP_009373786.1 PREDICTED: cytochrome P450 85A [Pyrus x bretschneideri]	-
PCP026598	2.3075	2.32406	1.04696	3.37432	4.49153	4.59458	0.726749	1.11546	1.39749	3.12749	4.58349	3.22426	0.676977	0.0269748	-0.730401	0.0323059	1.06937	0.0263781	-0.103914	0.640268	Alpha-1,4-glucan-protein synthase, UDP-forming	Probable UDP-arabinopyranose mutase 1 OS=Solanum tuberosum	XP_009373784.1 PREDICTED: alpha-1,4-glucan-protein synthase [UDP-forming] 1 [Pyrus x bretschneideri]	-
PCP028102	49.6483	114.725	104.228	13.901	14.8943	16.7194	153.251	135.642	85.4903	16.8946	23.3127	17.7921	-2.26952	0.0138234	0.726591	0.291037	-2.76161	0.00504247	0.344293	0.159335	Leucine-rich repeat-containing N-terminal, type 2		XP_009366855.1 PREDICTED: LRR receptor-like serine/threonine-protein kinase GSO1 [Pyrus x bretschneideri]	-
PCP031116	38.5938	50.0653	21.9883	94.2438	116.119	92.0142	34.1198	33.0779	38.1439	90.2509	72.3339	85.5948	1.24868	0.0144711	-0.386851	0.0971746	1.3112	0.0016664	-0.249091	0.226661	Chloramphenicol acetyltransferase-like domain	BAHD acyltransferase At3g29680 OS=Arabidopsis thaliana	XP_009350417.1 PREDICTED: phenolic glucoside malonyltransferase 1-like [Pyrus x bretschneideri]	-
PCP043782	0.953029	0.474654	1.27364	2.0354	4.70045	5.10181	1.84819	0.364399	1.80715	5.58298	2.30872	2.99372	1.46418	0.0396164	0.360292	0.536545	1.61408	0.00230637	-0.155698	0.784469	Chloramphenicol acetyltransferase-like domain	BAHD acyltransferase At3g29680 OS=Arabidopsis thaliana	XP_008379438.1 PREDICTED: phenolic glucoside malonyltransferase 2-like [Malus domestica]	-
PCP002506	46.0411	55.4417	74.9078	21.0952	19.8466	22.961	62.0464	69.7544	46.6121	23.8378	15.7003	14.1534	-1.2507	0.00289827	0.269333	0.321684	-1.58752	0.0238606	-0.389059	0.114748	Cytochrome P450, conserved site	Dammarenediol 12-hydroxylase OS=Panax ginseng	XP_008350555.1 PREDICTED: beta-amyrin 28-oxidase-like [Malus domestica] XP_008350556.1 PREDICTED: beta-amyrin 28-oxidase-like [Malus domestica]	-
PCP033199	4.16559	7.20963	0.75367	12.9859	11.5976	11.0526	2.85826	4.76451	3.93227	8.74957	9.42062	10.9477	1.10281	0.0349085	-0.546351	0.280964	0.962911	0.0129326	-0.244553	0.141814	-	Extensin OS=Daucus carota PE=2 SV=1	XP_008378486.1 PREDICTED: extensin-3-like [Malus domestica]	-
PCP033201	30.8375	26.5907	107.427	12.211	7.42511	9.81351	39.849	46.386	33.3868	9.51823	10.0293	9.3135	-1.61943	0.0210941	0.591222	0.0251201	-2.04444	0.00094679	-0.0858825	0.662544	-	Extensin-3 OS=Arabidopsis thaliana	XP_009343611.1 PREDICTED: extensin-3-like [Pyrus x bretschneideri]	-
PCP007411	113.413	80.7235	163.04	8.39294	13.634	14.1496	91.1216	81.5644	63.3017	17.5176	19.7379	16.2624	-2.96029	0.002677	-0.242003	0.450383	-2.10887	0.00302799	0.600577	0.11773	Armadillo-type fold	U-box domain-containing protein 29 OS=Arabidopsis thaliana	XP_018505582.1 PREDICTED: U-box domain-containing protein 29-like [Pyrus x bretschneideri]	-
PCP008948	46.4129	32.1314	46.1946	11.9799	16.9096	21.8974	31.5638	37.1386	28.8439	25.469	34.7058	24.157	-1.2019	0.0419734	-0.2218	0.422725	-0.357789	0.204193	0.737697	0.122711	Transcription factor GRAS	Scarecrow-like protein 5 OS=Arabidopsis thaliana	XP_009374874.1 PREDICTED: scarecrow-like protein 13 [Pyrus x bretschneideri] XP_009374875.1 PREDICTED: scarecrow-like protein 13 [Pyrus x bretschneideri] XP_009344952.1 PREDICTED: scarecrow-like protein 13 [Pyrus x bretschneideri] XP_009344953.1 PREDICTED: scarecrow-like protein 13 [Pyrus x bretschneideri]	GRAS
PCP008951	7.53633	1.83614	13.3063	0.229004	0.138862	0.125401	2.23263	1.24957	2.37676	0.0953281	0.210364	0.246073	-2.18953	0.0363947	-0.695253	0.401966	-1.18225	0.017227	0.0401322	0.643724	Major facilitator superfamily domain	Inositol transporter 4 OS=Arabidopsis thaliana	XP_018730486.1 PREDICTED: inositol transporter 4-like [Eucalyptus grandis]	-
PCP009826	7.38395	5.60714	8.67034	3.62586	4.43934	4.11452	3.35243	1.86154	2.27566	3.96557	4.08216	3.80323	-0.578952	0.0282366	-1.10806	0.0312484	0.649817	0.0586787	-0.00398957	0.961438	No apical meristem (NAM) protein	NAC domain-containing protein 73 OS=Arabidopsis thaliana	XP_009344641.1 PREDICTED: NAC domain-containing protein 73-like [Pyrus x bretschneideri]	NAC
PCP008954	44.1267	110.298	97.3556	19.6617	30.5069	31.5487	86.6035	103.168	58.9709	30.448	39.9847	37.0366	-1.36634	0.0811165	0.273935	0.670623	-1.43632	0.00914518	0.487907	0.146861	Uncharacterised conserved protein UCP037471	Cytochrome b561 and DOMON domain-containing protein At5g47530 OS=Arabidopsis thaliana	XP_004293376.1 PREDICTED: cytochrome b561 and DOMON domain-containing protein At4g17280 [Fragaria vesca subsp. vesca]	-
PCP010587	21.8658	12.0399	53.3612	0.236555	0.3069	0.366378	10.3467	9.4012	9.10282	0.470904	0.710801	1.75244	-3.83839	0.00145016	-0.600846	0.186769	-2.66671	0.00424377	0.632014	0.127782	Lateral organ boundaries, LOB	LOB domain-containing protein 1 OS=Arabidopsis thaliana	XP_009358251.1 PREDICTED: LOB domain-containing protein 1-like [Pyrus x bretschneideri] XP_009338292.1 PREDICTED: LOB domain-containing protein 1-like [Pyrus x bretschneideri]	LBD
PCP010591	11.8411	5.12017	15.1122	2.20173	2.51333	2.35509	4.06288	2.35676	3.42676	2.42664	2.13402	2.68772	-1.45912	0.0349333	-1.04412	0.131256	-0.155143	0.518229	0.0399144	0.689017	Defects-in-morphology protein 1-like, mitochondrial	Exonuclease V, chloroplastic OS=Arabidopsis thaliana	XP_018498861.1 PREDICTED: exonuclease V, chloroplastic-like [Pyrus x bretschneideri]	-
PCP012168	53.5602	51.7342	75.7429	20.9941	21.4016	21.6561	43.645	41.9944	37.1046	26.1739	25.0063	22.7791	-1.2957	9.39e-05	-0.321659	0.0379692	-0.681222	0.0115004	0.17812	0.0650962	Tyrosine-protein kinase, catalytic domain	Chitin elicitor receptor kinase 1 OS=Oryza sativa subsp. japonica	XP_009337287.2 PREDICTED: serine/threonine receptor-like kinase NFP [Pyrus x bretschneideri]	-
PCP009829	51.0608	23.3534	95.1925	0.830195	0.68082	0.392768	9.49372	0.121632	3.13115	0.366125	1.35403	0.63054	-4.54724	0.0019243	-3.31929	0.0975497	-0.452858	0.731285	0.186177	0.544038	Protein of unknown function DUF679	Protein DMP4 OS=Arabidopsis thaliana	XP_009344263.1 PREDICTED: uncharacterized protein LOC103936119 [Pyrus x bretschneideri]	-
PCP017021	13.5818	3.16376	16.322	0.33312	0.228522	0.320636	5.07852	2.05361	4.01247	0.909934	0.407807	0.303225	-2.68083	0.0287598	-0.75878	0.436145	-1.14121	0.00861305	0.142234	0.372882	Zinc finger, RING-type, conserved site		XP_018500353.1 PREDICTED: E3 ubiquitin-protein ligase RNF8-like isoform X1 [Pyrus x bretschneideri] XP_018500354.1 PREDICTED: E3 ubiquitin-protein ligase RNF8-like isoform X1 [Pyrus x bretschneideri]	-
PCP018524	5.94841	3.40629	7.84591	1.96321	1.22901	2.09543	3.44424	2.65568	2.21196	1.89389	1.98867	2.09898	-1.08442	0.0481225	-0.527005	0.201349	-0.333695	0.185718	0.0608406	0.686592	No apical meristem (NAM) protein	NAC domain-containing protein 40 OS=Arabidopsis thaliana	XP_008361149.1 PREDICTED: NAC domain-containing protein 89-like [Malus domestica]	NAC
PCP009832	87.0766	110.629	39.6875	207.268	203.539	205.285	167.484	157.751	160.606	260.133	270.43	232.848	1.13943	0.00584428	0.630696	0.0262001	0.684574	0.00461569	0.293268	0.0310007	-		XP_018500268.1 PREDICTED: protein E6-like [Pyrus x bretschneideri]	-
PCP021763	4.29335	3.07959	9.06536	1.28346	1.4921	1.0279	2.15887	1.04918	2.24163	1.20782	1.61476	0.924889	-1.10232	0.00621751	-0.712501	0.158328	-0.106211	0.736088	0.0226618	0.904271	Tetraspanin	Tetraspanin-3 OS=Arabidopsis thaliana	XP_018503403.1 PREDICTED: tetraspanin-3-like [Pyrus x bretschneideri]	-
PCP021765	1.01747	1.63447	1.95861	0.056059	0.028125	0.176142	0.655896	0.884649	0.279773	0.074058	0	0.169574	-1.11314	0.00650004	-0.493557	0.145117	-0.681093	0.0498331	-0.0282977	0.79812	F-box associated interaction domain		XP_009358253.1 PREDICTED: F-box protein At1g30790-like [Pyrus x bretschneideri]	-
PCP024956	37.2995	175.006	42.768	8.77793	9.70869	15.8967	165.259	194.198	105.362	24.9693	35.8715	27.391	-2.70541	0.0503856	0.863632	0.429459	-2.6074	0.00384476	1.29575	0.0340392	Peptidase aspartic		XP_008390829.1 PREDICTED: basic 7S globulin-like [Malus domestica]	-
PCP023350	8.22734	8.22886	4.81312	20.7272	18.1256	15.9554	4.14924	5.32193	5.49384	9.32875	10.0592	9.60024	1.0974	0.004311	-0.670257	0.0243496	0.778741	0.0117485	-0.832801	0.00743435	Tyrosine-protein kinase, catalytic domain	Probable serine/threonine-protein kinase PBL23 OS=Arabidopsis thaliana	XP_009340217.1 PREDICTED: probable receptor-like protein kinase At1g80640 isoform X1 [Pyrus x bretschneideri] XP_009340219.1 PREDICTED: probable receptor-like protein kinase At1g80640 isoform X1 [Pyrus x bretschneideri] XP_009341655.1 PREDICTED: probable receptor-like protein kinase At1g80640 isoform X1 [Pyrus x bretschneideri] XP_009341657.1 PREDICTED: probable receptor-like protein kinase At1g8…	-
PCP024958	174.639	122.141	283.411	94.3452	85.841	78.4204	174.293	172.416	176.801	76.0167	68.9273	69.7336	-0.820578	0.0360366	0.313282	0.245281	-1.22286	4.91e-05	-0.276958	0.0763132	Domain of unknown function DUF3700	Stem-specific protein TSJT1 OS=Nicotiana tabacum	XP_009364193.1 PREDICTED: stem-specific protein TSJT1 [Pyrus x bretschneideri]	-
PCP009836	134.367	122.149	134.315	28.8938	34.9042	48.364	131.59	181.487	106.943	60.3833	52.9144	60.1374	-1.79322	0.00692175	0.126932	0.69785	-1.39104	0.0152489	0.602735	0.10168	DNA-binding, integrase-type	Ethylene-responsive transcription factor 4 OS=Nicotiana sylvestris	XP_009343073.1 PREDICTED: ethylene-responsive transcription factor 4-like [Pyrus x bretschneideri]	ERF
PCP029623	12.2415	5.26065	18.8786	3.3953	2.92416	3.00397	9.77099	8.62068	10.7384	2.03529	2.53339	2.14492	-1.23218	0.0614735	0.28558	0.580725	-1.69706	0.0013906	-0.341767	0.0433913	UDP-glucuronosyl/UDP-glucosyltransferase	Crocetin glucosyltransferase, chloroplastic OS=Gardenia jasminoides	AAY27090.1 UDP-glucose:flavonoid 7-O-glucosyltransferase [Pyrus communis]	-
PCP029624	1.88263	0.720016	3.41483	0	0	0	1.42642	0.682304	3.27285	0.031446	0	0.028417	-1.22194	0.0241279	0.232792	0.74146	-1.04322	0.106459	0.0252124	0.22249	UDP-glucuronosyl/UDP-glucosyltransferase	Crocetin glucosyltransferase, chloroplastic OS=Gardenia jasminoides	XP_018506754.1 PREDICTED: crocetin glucosyltransferase, chloroplastic-like isoform X1 [Pyrus x bretschneideri] XP_009373577.2 PREDICTED: crocetin glucosyltransferase, chloroplastic-like isoform X2 [Pyrus x bretschneideri]	-
PCP029626	4.44697	5.58356	0.031089	13.8921	15.428	12.6558	6.15687	5.8831	8.22001	10.5233	12.6214	10.8938	1.49054	0.0151901	0.181172	0.407659	0.710051	0.0434349	-0.222615	0.0705138	-		XP_009373579.1 PREDICTED: uncharacterized protein LOC103962580 isoform X1 [Pyrus x bretschneideri]	-
PCP029628	14.8014	43.6403	8.33148	3.03476	2.25271	3.98504	12.082	10.1405	10.5796	4.44931	5.04052	4.39375	-2.63787	0.0194047	-1.25395	0.128421	-1.05932	0.00307789	0.400699	0.107385	Xyloglucan endotransglucosylase/hydrolase	Xyloglucan endotransglucosylase/hydrolase 2 OS=Glycine max PE=2 SV=1	XP_009373581.1 PREDICTED: xyloglucan endotransglucosylase/hydrolase 2-like [Pyrus x bretschneideri]	-
PCP009835	14.5675	18.9082	15.2721	6.42026	7.72698	8.64788	18.3579	19.6007	16.5383	13.4389	13.8096	12.6791	-1.03163	0.0121539	0.122499	0.52061	-0.461085	0.0178688	0.740381	0.013389	Membrane attack complex component/perforin (MACPF) domain	MACPF domain-containing protein NSL1 OS=Arabidopsis thaliana	XP_009343152.1 PREDICTED: MACPF domain-containing protein NSL1-like [Pyrus x bretschneideri]	-
PCP044782	10.3992	4.51414	12.6038	0.231828	0.15478	0.126835	4.82839	1.06678	2.4483	0.1474	0.315883	0.395495	-2.81712	0.00566474	-1.20275	0.203124	-1.17354	0.126783	0.162668	0.19389	Peptidase aspartic	Aspartic proteinase NANA, chloroplast OS=Arabidopsis thaliana	XP_009368605.1 PREDICTED: aspartyl protease family protein 2-like [Pyrus x bretschneideri]	-
PCP031134	3.80915	5.64805	2.12141	8.60171	9.78498	9.98062	2.48989	2.63789	2.83645	7.61322	8.25063	5.93968	0.943998	0.0205249	-0.685094	0.0420048	1.21402	0.00643843	-0.354718	0.126041	DNA glycosylase		XP_009368625.1 PREDICTED: uncharacterized protein LOC103958120 [Pyrus x bretschneideri]	-
PCP031139	28.5143	12.0412	38.3909	5.74541	5.02287	5.44669	14.7763	7.67369	13.4674	5.55125	4.55666	4.52702	-1.69355	0.0335754	-0.623744	0.391313	-0.768398	0.0348576	-0.182922	0.0436826	Zinc finger, RING/FYVE/PHD-type	E3 ubiquitin-protein ligase RGLG4 OS=Arabidopsis thaliana	XP_011460563.1 PREDICTED: E3 ubiquitin-protein ligase RGLG2 isoform X2 [Fragaria vesca subsp. vesca]	-
PCP044783	19.8524	3.48037	19.955	0.154861	0.065094	0.163805	5.15099	1.7183	3.28845	0.104645	0.056083	0.093934	-3.19135	0.03034	-1.20263	0.319855	-1.64179	0.0220883	-0.0824135	0.0537243	No apical meristem (NAM) protein	NAC domain-containing protein 21/22 OS=Arabidopsis thaliana	XP_009336675.1 PREDICTED: NAC domain-containing protein 21/22-like [Pyrus x bretschneideri]	NAC
PCP000967	18.5025	15.4676	26.414	9.70991	8.59168	10.4107	17.8162	17.2775	17.2106	8.35714	7.95999	7.51768	-0.815071	0.0152456	0.0788818	0.524495	-1.00366	0.000164187	-0.290724	0.00489488	Tyrosine-protein kinase, catalytic domain	Probable LRR receptor-like serine/threonine-protein kinase At1g56130 OS=Arabidopsis thaliana	PAN22804.1 hypothetical protein PAHAL_D00498 [Panicum hallii]	-
PCP039286	21.7874	31.2664	8.45115	50.6958	51.4228	48.2724	37.5508	30.9415	40.0255	47.7194	43.9081	47.6019	1.01602	0.0238934	0.334062	0.224852	0.475604	0.022626	-0.106301	0.160358	NAD(P)-binding domain	UDP-glucuronic acid decarboxylase 4 OS=Arabidopsis thaliana	XP_009335683.1 PREDICTED: UDP-glucuronic acid decarboxylase 2-like [Pyrus x bretschneideri]	-
PCP007419	1360.44	1082.41	2212.8	125.638	161.774	277.932	1062.26	867.457	962.079	370.241	438.334	342.771	-2.83058	0.00853586	-0.291919	0.251162	-1.2781	0.0058856	1.04624	0.0885914	Late embryogenesis abundant protein, LEA-5		XP_009335697.1 PREDICTED: protein SENESCENCE-ASSOCIATED GENE 21, mitochondrial-like [Pyrus x bretschneideri]	-
PCP009840	778.637	589.728	1145.36	393.402	300.37	312.538	551.772	604.485	603.249	231.804	179.982	222.485	-1.08216	0.0203612	-0.158956	0.421573	-1.42789	0.00311654	-0.7233	0.0233622	Dormancyauxin associated	Auxin-repressed 12.5 kDa protein OS=Fragaria ananassa PE=2 SV=1	AGG19165.1 auxin-repressed protein [Pyrus pyrifolia]	-
PCP008959	2.62878	3.58976	0.025851	6.57738	6.63525	6.36184	1.34279	0.655035	0.81667	5.75842	5.14519	5.78689	1.01129	0.0175793	-1.23454	0.010381	1.89131	0.00202854	-0.200374	0.0448655	FAS1 domain	Fasciclin-like arabinogalactan protein 11 OS=Arabidopsis thaliana	XP_009342757.1 PREDICTED: fasciclin-like arabinogalactan protein 11 [Pyrus x bretschneideri]	-
PCP008963	10.7563	7.7115	15.745	4.44548	3.48753	4.1105	9.99815	9.21914	10.3336	4.9929	4.94342	5.56029	-1.07666	0.0167188	0.138102	0.540192	-0.798188	0.00280322	0.270468	0.0744766	Zinc finger, RING/FYVE/PHD-type	E3 ubiquitin-protein ligase MBR2 OS=Arabidopsis thaliana	XP_009342714.1 PREDICTED: probable E3 ubiquitin-protein ligase RHG1A [Pyrus x bretschneideri] XP_009342722.1 PREDICTED: probable E3 ubiquitin-protein ligase RHG1A [Pyrus x bretschneideri]	-
PCP008964	173.389	192.334	239.129	86.0791	96.7092	99.603	197.517	187.059	151.676	86.4492	99.2844	82.6655	-0.972466	0.00176895	-0.00667058	0.9691	-1.04107	0.0116575	-0.0588927	0.658287	Ubiquitin subgroup	Polyubiquitin OS=Petroselinum crispum	XP_011094650.1 polyubiquitin [Sesamum indicum] XP_015058371.1 PREDICTED: polyubiquitin [Solanum pennellii] XP_018847809.1 PREDICTED: polyubiquitin [Juglans regia] P0CH04.1 RecName: Full=Polyubiquitin; Contains: RecName: Full=Ubiquitin; Flags: Precursor P0CH05.1 RecName: Full=Polyubiquitin; Contains: RecName: Full=Ubiquitin; Flags: Precursor CAA45621.1 polyubiquitin [Petroselinum crispum] CAA45622…	-
PCP010600	6.10749	6.12111	1.41631	12.1376	13.4942	13.0378	5.49327	7.78826	7.74651	12.1027	12.524	12.141	1.06572	0.0058556	0.0633721	0.813021	0.666014	0.0390738	-0.0479582	0.344151	START-like domain	Protein TPX2 OS=Arabidopsis thaliana	XP_008381595.1 PREDICTED: LOW QUALITY PROTEIN: protein TPX2 [Malus domestica]	-
PCP012172	10.7896	12.9157	4.53043	16.7977	21.9395	22.5159	11.4619	10.5905	12.8087	25.4806	29.2109	27.3727	0.814621	0.038056	-0.112901	0.408684	1.17772	0.00274356	0.456266	0.0581367	Leucine-rich repeat-containing N-terminal, type 2		XP_008347537.1 PREDICTED: probable leucine-rich repeat receptor-like protein kinase At1g68400 [Malus domestica]	-
PCP015381	6.30039	6.58618	6.17624	2.92959	4.73717	5.66049	2.31539	2.2048	2.22808	2.91421	5.3279	4.68309	-0.476499	0.192212	-1.20009	3.02e-05	0.480016	0.113597	0.0709971	0.843402	Domain of unknown function DUF4408		XP_009342445.1 PREDICTED: uncharacterized protein LOC103934429 [Pyrus x bretschneideri]	-
PCP015383	0.480575	0.308489	0.60224	2.86445	1.76163	1.19071	1.17382	0.763564	0.893382	1.24381	0.739986	0.749896	1.02367	0.0438665	0.479133	0.0461085	0.156696	0.197443	-0.642288	0.132179	-		#N/A	-
PCP020121	15.1418	19.9722	0.304854	18.5907	24.3134	25.6982	2.06543	1.48128	1.74563	28.1476	23.1271	30.9721	0.609901	0.224608	-3.00141	0.000881002	3.44403	0.000362774	0.266401	0.315601	Cytochrome P450, conserved site	Flavonoid 3'-monooxygenase OS=Arabidopsis thaliana	XP_009374201.1 PREDICTED: cytochrome P450 CYP82D47-like [Pyrus x bretschneideri]	-
PCP009848	46.2404	29.0065	33.3425	16.3416	13.0191	8.97398	12.3911	20.2268	14.2938	4.95143	6.45486	4.89728	-1.47633	0.02913	-1.19207	0.0491741	-1.57529	0.00585876	-1.02156	0.0428311	-		XP_008371386.1 PREDICTED: ABA-inducible protein PHV A1-like [Malus domestica]	-
PCP024964	41.293	43.7118	44.4992	25.4902	22.8404	23.3699	62.9047	61.495	56.8961	29.4769	25.3527	25.125	-0.813299	0.00118744	0.504308	0.00439027	-1.09278	0.00166565	0.104301	0.219604	-		XP_009365587.1 PREDICTED: protein indeterminate-domain 2-like [Pyrus x bretschneideri]	-
PCP024969	0.878927	0.944566	0.018789	4.23012	4.28801	3.60474	0.525653	0.5281	1.19946	3.12589	3.23149	3.10275	1.45895	0.00158349	-0.222496	0.377261	1.34798	0.01038	-0.252812	0.0332644	-		XP_009365661.2 PREDICTED: uncharacterized protein LOC103955489 [Pyrus x bretschneideri]	-
PCP009853	37.9112	32.5752	38.1755	16.4828	17.0045	16.5611	32.9666	30.6229	27.5156	16.2862	14.637	15.625	-1.03853	0.000937069	-0.200177	0.218508	-0.898484	0.00449235	-0.106172	0.136506	VQ	VQ motif-containing protein 4 OS=Arabidopsis thaliana	XP_008225110.1 PREDICTED: VQ motif-containing protein 4 [Prunus mume]	-
PCP031143	96.0748	116.281	95.3102	7.20008	11.5713	18.4393	139.606	154.262	103.846	25.3651	42.1738	28.6531	-3.07401	0.00680468	0.314991	0.308981	-2.28226	0.00410366	1.3944	0.0706273	DNA-binding WRKY	Probable WRKY transcription factor 40 OS=Arabidopsis thaliana	XP_009349633.1 PREDICTED: probable WRKY transcription factor 40 [Pyrus x bretschneideri]	WRKY
PCP009854	70.656	86.6545	7.58123	99.3773	112.621	109.424	32.0333	44.5691	31.5422	140.96	142.418	133.397	0.654018	0.122694	-1.30271	0.0505945	1.79921	0.00214005	0.385363	0.0125979	Pollen Ole e 1 allergen/extensin	Non-classical arabinogalactan protein 30 OS=Arabidopsis thaliana	XP_009352905.1 PREDICTED: non-classical arabinogalactan protein 30 [Pyrus x bretschneideri]	-
PCP000977	87.0723	72.0467	83.2336	15.0948	11.6099	17.4747	65.4151	50.5116	35.0289	18.8103	10.1103	12.1087	-2.39587	0.00177742	-0.679899	0.155767	-1.59258	0.0388732	-0.308368	0.141607	-		XP_008393077.1 PREDICTED: uncharacterized protein LOC103455261 [Malus domestica]	-
PCP009856	1.66329	4.46247	0.269097	0.78418	0.64925	0.623804	3.44918	2.1125	1.72994	0.52413	0.216764	0.321675	-1.07427	0.0777882	-0.288961	0.60567	-1.17972	0.0277829	-0.36324	0.037552	-		XP_008371377.1 PREDICTED: transcription factor bHLH55-like [Malus domestica]	-
PCP002531	3.24096	22.3197	9.59699	5.86436	3.47513	5.30795	19.9259	47.5044	11.0196	13.9057	12.2172	10.8906	-0.795177	0.450012	1.31419	0.364543	-1.21146	0.189945	1.06537	0.00167391	Peroxidase, active site	Peroxidase 57 OS=Arabidopsis thaliana	XP_009353060.1 PREDICTED: peroxidase 57-like [Pyrus x bretschneideri]	-
[truncated: 2,936 more rows]
