# Supplementary material for: Transcriptomic and metabolomic analysis provides insights into anthocyanin and procyanidin accumulation in pear
Source: BMC Plant Biol. 2020 Mar 27;20:129. doi: 10.1186/s12870-020-02344-0 (PMC7099803; doi:10.1186/s12870-020-02344-0)
Supplement: Supplementary file 4 — Additional file 4:Table S4. Gene Ontology (GO) functional annotations of DEGs in group 2–1 and group RCF-CF. [file 12870_2020_2344_MOESM4_ESM.xls]

## Sheet: 2-1
Table S4. Gene Ontology (GO) functional annotations of DEGs in group 2-1 and group RCF-CF.
GO_accession	Description	GeneNames	Ontology	pValue	qValue	fg	bg
GO:0009607	response to biotic stimulus	PCP001132,PCP004287,PCP009401,PCP010600,PCP011290,PCP011636,PCP017572,PCP018778,PCP018779,PCP021025,PCP021027,PCP021032,PCP021035,PCP022447,PCP023118,PCP023119,PCP024942,PCP024945,PCP024946,PCP028009,PCP028011,PCP028013,PCP028412,PCP028413,PCP028416,PCP028812,PCP030503,PCP041574,PCP041893	BP	2e-12	1.92e-10	29	64
GO:0031323	regulation of cellular metabolic process	PCP000042,PCP000139,PCP000182,PCP000589,PCP000653,PCP000826,PCP000908,PCP001268,PCP001336,PCP001400,PCP001408,PCP001553,PCP001899,PCP001918,PCP001952,PCP001953,PCP001998,PCP002039,PCP002056,PCP002223,PCP002437,PCP002763,PCP002930,PCP003154,PCP003455,PCP003576,PCP003810,PCP003947,PCP003948,PCP003979,PCP004009,PCP004275,PCP004448,PCP004632,PCP004658,PCP004776,PCP004783,PCP005209,PCP005215,PCP005280…	BP	1.4e-11	6.72e-10	242	1504
GO:0080090	regulation of primary metabolic process	PCP000042,PCP000139,PCP000182,PCP000589,PCP000653,PCP000826,PCP000908,PCP001268,PCP001336,PCP001400,PCP001408,PCP001553,PCP001899,PCP001918,PCP001952,PCP001953,PCP001998,PCP002039,PCP002056,PCP002223,PCP002437,PCP002763,PCP002930,PCP003154,PCP003455,PCP003576,PCP003810,PCP003947,PCP003948,PCP003979,PCP004009,PCP004275,PCP004448,PCP004632,PCP004658,PCP004776,PCP004783,PCP005209,PCP005215,PCP005280…	BP	1.9e-11	6.08e-10	242	1508
GO:0051171	regulation of nitrogen compound metabolic process	PCP000042,PCP000139,PCP000182,PCP000589,PCP000653,PCP000826,PCP000908,PCP001268,PCP001336,PCP001400,PCP001408,PCP001553,PCP001899,PCP001918,PCP001952,PCP001953,PCP001998,PCP002039,PCP002056,PCP002223,PCP002437,PCP002763,PCP002930,PCP003154,PCP003455,PCP003576,PCP003810,PCP003947,PCP003948,PCP003979,PCP004009,PCP004275,PCP004448,PCP004632,PCP004658,PCP004776,PCP004783,PCP005209,PCP005215,PCP005280…	BP	2.2e-11	5.28e-10	242	1510
GO:0019219	regulation of nucleobase-containing compound metabolic process	PCP000042,PCP000139,PCP000182,PCP000589,PCP000653,PCP000826,PCP000908,PCP001268,PCP001336,PCP001400,PCP001553,PCP001899,PCP001918,PCP001952,PCP001953,PCP001998,PCP002039,PCP002056,PCP002223,PCP002437,PCP002763,PCP002930,PCP003154,PCP003455,PCP003576,PCP003810,PCP003947,PCP003948,PCP003979,PCP004009,PCP004275,PCP004448,PCP004632,PCP004658,PCP004783,PCP005209,PCP005215,PCP005280,PCP005308,PCP005466…	BP	2.6e-11	4.992e-10	233	1443
GO:0010556	regulation of macromolecule biosynthetic process	PCP000042,PCP000139,PCP000182,PCP000589,PCP000653,PCP000826,PCP000908,PCP001268,PCP001336,PCP001400,PCP001408,PCP001553,PCP001899,PCP001918,PCP001952,PCP001953,PCP001998,PCP002039,PCP002056,PCP002223,PCP002437,PCP002763,PCP002930,PCP003154,PCP003455,PCP003576,PCP003810,PCP003947,PCP003948,PCP003979,PCP004009,PCP004275,PCP004448,PCP004632,PCP004658,PCP004776,PCP004783,PCP005209,PCP005215,PCP005280…	BP	4e-11	5.90769e-10	234	1457
GO:2000112	regulation of cellular macromolecule biosynthetic process	PCP000042,PCP000139,PCP000182,PCP000589,PCP000653,PCP000826,PCP000908,PCP001268,PCP001336,PCP001400,PCP001408,PCP001553,PCP001899,PCP001918,PCP001952,PCP001953,PCP001998,PCP002039,PCP002056,PCP002223,PCP002437,PCP002763,PCP002930,PCP003154,PCP003455,PCP003576,PCP003810,PCP003947,PCP003948,PCP003979,PCP004009,PCP004275,PCP004448,PCP004632,PCP004658,PCP004776,PCP004783,PCP005209,PCP005215,PCP005280…	BP	4e-11	5.90769e-10	234	1457
GO:0009889	regulation of biosynthetic process	PCP000042,PCP000139,PCP000182,PCP000589,PCP000653,PCP000826,PCP000908,PCP001268,PCP001336,PCP001400,PCP001408,PCP001553,PCP001899,PCP001918,PCP001952,PCP001953,PCP001998,PCP002039,PCP002056,PCP002223,PCP002437,PCP002763,PCP002930,PCP003154,PCP003455,PCP003576,PCP003810,PCP003947,PCP003948,PCP003979,PCP004009,PCP004275,PCP004448,PCP004632,PCP004658,PCP004776,PCP004783,PCP005209,PCP005215,PCP005280…	BP	4.6e-11	5.19529e-10	234	1459
GO:0031326	regulation of cellular biosynthetic process	PCP000042,PCP000139,PCP000182,PCP000589,PCP000653,PCP000826,PCP000908,PCP001268,PCP001336,PCP001400,PCP001408,PCP001553,PCP001899,PCP001918,PCP001952,PCP001953,PCP001998,PCP002039,PCP002056,PCP002223,PCP002437,PCP002763,PCP002930,PCP003154,PCP003455,PCP003576,PCP003810,PCP003947,PCP003948,PCP003979,PCP004009,PCP004275,PCP004448,PCP004632,PCP004658,PCP004776,PCP004783,PCP005209,PCP005215,PCP005280…	BP	4.6e-11	5.19529e-10	234	1459
GO:0060255	regulation of macromolecule metabolic process	PCP000042,PCP000139,PCP000182,PCP000589,PCP000653,PCP000826,PCP000908,PCP001268,PCP001336,PCP001400,PCP001408,PCP001553,PCP001899,PCP001918,PCP001952,PCP001953,PCP001998,PCP002039,PCP002056,PCP002223,PCP002437,PCP002763,PCP002930,PCP003154,PCP003455,PCP003576,PCP003810,PCP003947,PCP003948,PCP003979,PCP004009,PCP004275,PCP004448,PCP004632,PCP004658,PCP004776,PCP004783,PCP005209,PCP005215,PCP005280…	BP	4.8e-11	4.608e-10	241	1514
GO:0019222	regulation of metabolic process	PCP000042,PCP000139,PCP000182,PCP000589,PCP000653,PCP000826,PCP000908,PCP001268,PCP001336,PCP001400,PCP001408,PCP001553,PCP001899,PCP001918,PCP001952,PCP001953,PCP001998,PCP002039,PCP002056,PCP002223,PCP002437,PCP002763,PCP002930,PCP003154,PCP003455,PCP003576,PCP003810,PCP003947,PCP003948,PCP003979,PCP004009,PCP004275,PCP004448,PCP004632,PCP004658,PCP004776,PCP004783,PCP005209,PCP005215,PCP005280…	BP	5.2e-11	4.53818e-10	242	1523
GO:0051252	regulation of RNA metabolic process	PCP000042,PCP000139,PCP000182,PCP000589,PCP000653,PCP000826,PCP000908,PCP001268,PCP001336,PCP001400,PCP001553,PCP001899,PCP001918,PCP001952,PCP001953,PCP001998,PCP002039,PCP002056,PCP002223,PCP002437,PCP002763,PCP002930,PCP003154,PCP003455,PCP003576,PCP003810,PCP003947,PCP003948,PCP003979,PCP004009,PCP004275,PCP004448,PCP004632,PCP004658,PCP004783,PCP005209,PCP005215,PCP005280,PCP005308,PCP005466…	BP	6e-11	4.8e-10	230	1432
GO:0006355	regulation of transcription, DNA-templated	PCP000042,PCP000139,PCP000182,PCP000589,PCP000653,PCP000826,PCP000908,PCP001268,PCP001336,PCP001400,PCP001553,PCP001899,PCP001918,PCP001952,PCP001953,PCP001998,PCP002039,PCP002056,PCP002223,PCP002437,PCP002763,PCP002930,PCP003154,PCP003455,PCP003576,PCP003810,PCP003947,PCP003948,PCP003979,PCP004009,PCP004275,PCP004448,PCP004632,PCP004658,PCP004783,PCP005209,PCP005215,PCP005280,PCP005308,PCP005466…	BP	6.3e-11	4.32e-10	229	1425
GO:1903506	regulation of nucleic acid-templated transcription	PCP000042,PCP000139,PCP000182,PCP000589,PCP000653,PCP000826,PCP000908,PCP001268,PCP001336,PCP001400,PCP001553,PCP001899,PCP001918,PCP001952,PCP001953,PCP001998,PCP002039,PCP002056,PCP002223,PCP002437,PCP002763,PCP002930,PCP003154,PCP003455,PCP003576,PCP003810,PCP003947,PCP003948,PCP003979,PCP004009,PCP004275,PCP004448,PCP004632,PCP004658,PCP004783,PCP005209,PCP005215,PCP005280,PCP005308,PCP005466…	BP	6.3e-11	4.32e-10	229	1425
GO:2001141	regulation of RNA biosynthetic process	PCP000042,PCP000139,PCP000182,PCP000589,PCP000653,PCP000826,PCP000908,PCP001268,PCP001336,PCP001400,PCP001553,PCP001899,PCP001918,PCP001952,PCP001953,PCP001998,PCP002039,PCP002056,PCP002223,PCP002437,PCP002763,PCP002930,PCP003154,PCP003455,PCP003576,PCP003810,PCP003947,PCP003948,PCP003979,PCP004009,PCP004275,PCP004448,PCP004632,PCP004658,PCP004783,PCP005209,PCP005215,PCP005280,PCP005308,PCP005466…	BP	6.3e-11	4.32e-10	229	1425
GO:0010468	regulation of gene expression	PCP000042,PCP000139,PCP000182,PCP000589,PCP000653,PCP000826,PCP000908,PCP001268,PCP001336,PCP001400,PCP001408,PCP001553,PCP001899,PCP001918,PCP001952,PCP001953,PCP001998,PCP002039,PCP002056,PCP002223,PCP002437,PCP002763,PCP002930,PCP003154,PCP003455,PCP003576,PCP003810,PCP003947,PCP003948,PCP003979,PCP004009,PCP004275,PCP004448,PCP004632,PCP004658,PCP004776,PCP004783,PCP005209,PCP005215,PCP005280…	BP	1.4e-10	8.4e-10	232	1460
GO:0006351	transcription, DNA-templated	PCP000042,PCP000139,PCP000182,PCP000589,PCP000653,PCP000826,PCP000908,PCP001268,PCP001336,PCP001400,PCP001553,PCP001899,PCP001918,PCP001952,PCP001953,PCP001998,PCP002039,PCP002056,PCP002223,PCP002437,PCP002763,PCP002930,PCP003154,PCP003455,PCP003576,PCP003810,PCP003947,PCP003948,PCP003979,PCP004009,PCP004275,PCP004386,PCP004448,PCP004632,PCP004658,PCP004783,PCP005209,PCP005215,PCP005280,PCP005308…	BP	2.4e-07	1.31657e-06	233	1595
GO:0097659	nucleic acid-templated transcription	PCP000042,PCP000139,PCP000182,PCP000589,PCP000653,PCP000826,PCP000908,PCP001268,PCP001336,PCP001400,PCP001553,PCP001899,PCP001918,PCP001952,PCP001953,PCP001998,PCP002039,PCP002056,PCP002223,PCP002437,PCP002763,PCP002930,PCP003154,PCP003455,PCP003576,PCP003810,PCP003947,PCP003948,PCP003979,PCP004009,PCP004275,PCP004386,PCP004448,PCP004632,PCP004658,PCP004783,PCP005209,PCP005215,PCP005280,PCP005308…	BP	2.4e-07	1.31657e-06	233	1595
GO:0032774	RNA biosynthetic process	PCP000042,PCP000139,PCP000182,PCP000589,PCP000653,PCP000826,PCP000908,PCP001268,PCP001336,PCP001400,PCP001553,PCP001899,PCP001918,PCP001952,PCP001953,PCP001998,PCP002039,PCP002056,PCP002223,PCP002437,PCP002763,PCP002930,PCP003154,PCP003455,PCP003576,PCP003810,PCP003947,PCP003948,PCP003979,PCP004009,PCP004275,PCP004386,PCP004448,PCP004632,PCP004658,PCP004783,PCP005209,PCP005215,PCP005280,PCP005308…	BP	3e-07	1.51579e-06	233	1600
GO:0050794	regulation of cellular process	PCP000042,PCP000139,PCP000171,PCP000182,PCP000589,PCP000653,PCP000826,PCP000908,PCP001268,PCP001336,PCP001400,PCP001408,PCP001499,PCP001553,PCP001899,PCP001918,PCP001952,PCP001953,PCP001998,PCP002039,PCP002056,PCP002223,PCP002437,PCP002763,PCP002930,PCP003154,PCP003286,PCP003455,PCP003576,PCP003663,PCP003810,PCP003947,PCP003948,PCP003979,PCP004009,PCP004053,PCP004275,PCP004448,PCP004450,PCP004619…	BP	4.1e-07	1.968e-06	301	2167
GO:0055114	oxidation-reduction process	PCP000178,PCP000578,PCP000763,PCP000802,PCP000890,PCP000913,PCP001096,PCP001194,PCP001441,PCP001778,PCP001840,PCP002233,PCP002234,PCP002235,PCP002254,PCP002272,PCP002311,PCP002320,PCP002506,PCP002776,PCP002905,PCP002970,PCP003041,PCP003240,PCP003476,PCP003486,PCP003539,PCP003542,PCP003868,PCP004387,PCP004601,PCP004645,PCP004695,PCP004872,PCP004966,PCP004972,PCP004973,PCP004987,PCP005047,PCP005200…	BP	5.3e-07	2.42286e-06	298	2148
GO:0050789	regulation of biological process	PCP000042,PCP000139,PCP000171,PCP000182,PCP000589,PCP000653,PCP000826,PCP000908,PCP001268,PCP001336,PCP001400,PCP001408,PCP001499,PCP001553,PCP001899,PCP001918,PCP001952,PCP001953,PCP001998,PCP002039,PCP002056,PCP002223,PCP002437,PCP002763,PCP002930,PCP003154,PCP003286,PCP003455,PCP003576,PCP003663,PCP003810,PCP003947,PCP003948,PCP003979,PCP004009,PCP004053,PCP004275,PCP004448,PCP004450,PCP004619…	BP	2.2e-06	9.6e-06	301	2207
GO:0065007	biological regulation	PCP000042,PCP000139,PCP000171,PCP000182,PCP000228,PCP000589,PCP000653,PCP000826,PCP000908,PCP001268,PCP001336,PCP001400,PCP001408,PCP001499,PCP001553,PCP001899,PCP001918,PCP001952,PCP001953,PCP001998,PCP002039,PCP002056,PCP002223,PCP002437,PCP002763,PCP002930,PCP003154,PCP003286,PCP003455,PCP003576,PCP003663,PCP003810,PCP003947,PCP003948,PCP003979,PCP004009,PCP004053,PCP004275,PCP004414,PCP004448…	BP	7.7e-06	3.21391e-05	315	2359
GO:0034654	nucleobase-containing compound biosynthetic process	PCP000042,PCP000108,PCP000139,PCP000182,PCP000589,PCP000595,PCP000653,PCP000826,PCP000908,PCP000996,PCP001268,PCP001336,PCP001400,PCP001553,PCP001899,PCP001918,PCP001952,PCP001953,PCP001995,PCP001998,PCP002039,PCP002056,PCP002223,PCP002437,PCP002763,PCP002930,PCP003154,PCP003455,PCP003476,PCP003576,PCP003810,PCP003947,PCP003948,PCP003979,PCP004009,PCP004275,PCP004385,PCP004386,PCP004410,PCP004448…	BP	8.9e-05	0.000356	266	2011
GO:0006597	spermine biosynthetic process	PCP001766,PCP005528,PCP024635,PCP034107,PCP042593	BP	0.00025	0.000941176	5	7
GO:0008215	spermine metabolic process	PCP001766,PCP005528,PCP024635,PCP034107,PCP042593	BP	0.00025	0.000941176	5	7
GO:0019438	aromatic compound biosynthetic process	PCP000042,PCP000108,PCP000139,PCP000182,PCP000589,PCP000595,PCP000653,PCP000826,PCP000908,PCP000985,PCP000996,PCP001268,PCP001336,PCP001400,PCP001553,PCP001899,PCP001918,PCP001952,PCP001953,PCP001995,PCP001998,PCP002039,PCP002056,PCP002223,PCP002437,PCP002763,PCP002930,PCP003154,PCP003455,PCP003476,PCP003576,PCP003810,PCP003947,PCP003948,PCP003979,PCP004009,PCP004275,PCP004385,PCP004386,PCP004410…	BP	0.0008	0.00284444	277	2176
GO:0070838	divalent metal ion transport	PCP005089,PCP010819,PCP014808,PCP015649,PCP015828,PCP017036,PCP019571,PCP022124,PCP024771,PCP026493	BP	0.00104	0.00350316	10	31
GO:0072511	divalent inorganic cation transport	PCP005089,PCP010819,PCP014808,PCP015649,PCP015828,PCP017036,PCP019571,PCP022124,PCP024771,PCP026493	BP	0.00104	0.00350316	10	31
GO:0008152	metabolic process	PCP000001,PCP000042,PCP000077,PCP000083,PCP000103,PCP000108,PCP000139,PCP000178,PCP000182,PCP000224,PCP000228,PCP000243,PCP000245,PCP000249,PCP000392,PCP000409,PCP000411,PCP000498,PCP000504,PCP000551,PCP000578,PCP000589,PCP000595,PCP000614,PCP000644,PCP000653,PCP000701,PCP000763,PCP000802,PCP000826,PCP000852,PCP000889,PCP000890,PCP000908,PCP000909,PCP000913,PCP000967,PCP000985,PCP000996,PCP001004…	BP	0.00115	0.00368	1367	12275
GO:1901362	organic cyclic compound biosynthetic process	PCP000042,PCP000108,PCP000139,PCP000182,PCP000589,PCP000595,PCP000653,PCP000826,PCP000908,PCP000985,PCP000996,PCP001268,PCP001336,PCP001400,PCP001553,PCP001899,PCP001918,PCP001952,PCP001953,PCP001995,PCP001998,PCP002039,PCP002056,PCP002223,PCP002272,PCP002437,PCP002763,PCP002930,PCP003041,PCP003154,PCP003455,PCP003476,PCP003576,PCP003810,PCP003947,PCP003948,PCP003979,PCP004009,PCP004275,PCP004385…	BP	0.00165	0.00510968	283	2255
GO:0018130	heterocycle biosynthetic process	PCP000042,PCP000108,PCP000139,PCP000182,PCP000589,PCP000595,PCP000653,PCP000826,PCP000908,PCP000996,PCP001268,PCP001336,PCP001400,PCP001553,PCP001899,PCP001918,PCP001952,PCP001953,PCP001995,PCP001998,PCP002039,PCP002056,PCP002223,PCP002272,PCP002437,PCP002763,PCP002930,PCP003154,PCP003455,PCP003476,PCP003576,PCP003810,PCP003947,PCP003948,PCP003979,PCP004009,PCP004275,PCP004385,PCP004386,PCP004410…	BP	0.00171	0.00513	277	2204
GO:0008272	sulfate transport	PCP005399,PCP007715,PCP011155,PCP018502,PCP021021,PCP044443	BP	0.0032	0.00917015	6	15
GO:0072348	sulfur compound transport	PCP005399,PCP007715,PCP011155,PCP018502,PCP021021,PCP044443	BP	0.0032	0.00917015	6	15
GO:0006270	DNA replication initiation	PCP007908,PCP010031,PCP011473,PCP013392,PCP018618,PCP021584,PCP021757	BP	0.00354	0.00957296	7	20
GO:0070588	calcium ion transmembrane transport	PCP005089,PCP015649,PCP015828,PCP019571,PCP022124,PCP024771,PCP026493	BP	0.00354	0.00957296	7	20
GO:0008216	spermidine metabolic process	PCP001766,PCP005528,PCP024635,PCP034107,PCP042593	BP	0.00374	0.0095744	5	11
GO:0008295	spermidine biosynthetic process	PCP001766,PCP005528,PCP024635,PCP034107,PCP042593	BP	0.00374	0.0095744	5	11
GO:0006535	cysteine biosynthetic process from serine	PCP007797,PCP012313,PCP015327,PCP024415,PCP024416,PCP027793,PCP045133	BP	0.00482	0.011568	7	21
GO:0006816	calcium ion transport	PCP005089,PCP015649,PCP015828,PCP019571,PCP022124,PCP024771,PCP026493	BP	0.00482	0.011568	7	21
GO:0019344	cysteine biosynthetic process	PCP007797,PCP012313,PCP015327,PCP024415,PCP024416,PCP027793,PCP045133	BP	0.00482	0.011568	7	21
GO:0006869	lipid transport	PCP001757,PCP001844,PCP003685,PCP004368,PCP005460,PCP010126,PCP011780,PCP013524,PCP016231,PCP018671,PCP018705,PCP020222,PCP020307,PCP028910,PCP029411,PCP029918,PCP030184,PCP030214,PCP032223,PCP032483,PCP032484,PCP035106,PCP041352	BP	0.00746	0.0168508	23	126
GO:0010876	lipid localization	PCP001757,PCP001844,PCP003685,PCP004368,PCP005460,PCP010126,PCP011780,PCP013524,PCP016231,PCP018671,PCP018705,PCP020222,PCP020307,PCP028910,PCP029411,PCP029918,PCP030184,PCP030214,PCP032223,PCP032483,PCP032484,PCP035106,PCP041352	BP	0.00746	0.0168508	23	126
GO:0006534	cysteine metabolic process	PCP007797,PCP012313,PCP015327,PCP024415,PCP024416,PCP027793,PCP045133	BP	0.00839	0.0183055	7	23
GO:0006560	proline metabolic process	PCP002272,PCP005525,PCP009368,PCP011588,PCP017186	BP	0.00867	0.018496	5	13
GO:0019684	photosynthesis, light reaction	PCP000701,PCP002599,PCP004387,PCP005206,PCP014396,PCP021260,PCP021261,PCP024346,PCP024347,PCP044961	BP	0.00978	0.0204104	10	41
GO:0009767	photosynthetic electron transport chain	PCP004387,PCP014396,PCP044961	BP	0.01042	0.0204147	3	5
GO:0015669	gas transport	PCP002967,PCP006132,PCP020620	BP	0.01042	0.0204147	3	5
GO:0015671	oxygen transport	PCP002967,PCP006132,PCP020620	BP	0.01042	0.0204147	3	5
GO:0019566	arabinose metabolic process	PCP006071,PCP016347,PCP025001	BP	0.01042	0.0204147	3	5
GO:0046373	L-arabinose metabolic process	PCP006071,PCP016347,PCP025001	BP	0.01042	0.0204147	3	5
GO:0006261	DNA-dependent DNA replication	PCP007908,PCP010031,PCP011473,PCP013392,PCP018618,PCP021584,PCP021757,PCP027918	BP	0.01162	0.0214523	8	30
GO:0015893	drug transport	PCP001236,PCP002967,PCP004050,PCP005487,PCP006132,PCP007395,PCP014778,PCP017034,PCP017695,PCP017899,PCP020620,PCP021212,PCP022352,PCP023000,PCP023879,PCP026066,PCP029750,PCP033849,PCP038933,PCP044829,PCP044887	BP	0.01236	0.0221787	21	117
GO:0042493	response to drug	PCP001236,PCP002967,PCP004050,PCP005487,PCP006132,PCP007395,PCP014778,PCP017034,PCP017695,PCP017899,PCP020620,PCP021212,PCP022352,PCP023000,PCP023879,PCP026066,PCP029750,PCP033849,PCP038933,PCP044829,PCP044887	BP	0.01236	0.0221787	21	117
GO:0009308	amine metabolic process	PCP001766,PCP001778,PCP005528,PCP011338,PCP012307,PCP012921,PCP018283,PCP019152,PCP020162,PCP024635,PCP024774,PCP034107,PCP037686,PCP042151,PCP042593	BP	0.01395	0.0243491	15	76
GO:0031324	negative regulation of cellular metabolic process	PCP001408,PCP004776,PCP010168,PCP015301,PCP020985,PCP021918,PCP026877,PCP039687	BP	0.01724	0.0292927	8	32
GO:0051172	negative regulation of nitrogen compound metabolic process	PCP001408,PCP004776,PCP010168,PCP015301,PCP020985,PCP021918,PCP026877,PCP039687	BP	0.01724	0.0292927	8	32
GO:0006468	protein phosphorylation	PCP000224,PCP000243,PCP000249,PCP000504,PCP000967,PCP001109,PCP001322,PCP001337,PCP001341,PCP001499,PCP001656,PCP001957,PCP001968,PCP002073,PCP002205,PCP002603,PCP002620,PCP002631,PCP002684,PCP002749,PCP002757,PCP002838,PCP003185,PCP003227,PCP003310,PCP003360,PCP003495,PCP003603,PCP003646,PCP003663,PCP003677,PCP003981,PCP004031,PCP004093,PCP004095,PCP004272,PCP004355,PCP004450,PCP004530,PCP005021…	BP	0.01876	0.031051	244	2016
GO:0006073	cellular glucan metabolic process	PCP000103,PCP006775,PCP007342,PCP013710,PCP013863,PCP014673,PCP014838,PCP017220,PCP017881,PCP019011,PCP023064,PCP023532,PCP025350,PCP025818,PCP026598,PCP028760,PCP029628,PCP030998,PCP033169,PCP035199,PCP040246,PCP040688,PCP040846,PCP045054	BP	0.02045	0.032995	24	145
GO:0044042	glucan metabolic process	PCP000103,PCP006775,PCP007342,PCP013710,PCP013863,PCP014673,PCP014838,PCP017220,PCP017881,PCP019011,PCP023064,PCP023532,PCP025350,PCP025818,PCP026598,PCP028760,PCP029628,PCP030998,PCP033169,PCP035199,PCP040246,PCP040688,PCP040846,PCP045054	BP	0.02045	0.032995	24	145
GO:0046836	glycolipid transport	PCP005460,PCP013524,PCP016231,PCP020222,PCP035106	BP	0.0224	0.0352525	5	16
GO:0048523	negative regulation of cellular process	PCP001408,PCP004776,PCP010168,PCP015301,PCP020985,PCP021918,PCP024210,PCP026877,PCP039687	BP	0.02331	0.0360929	9	40
GO:0097164	ammonium ion metabolic process	PCP001766,PCP005528,PCP024635,PCP027080,PCP034107,PCP042593	BP	0.02484	0.0378514	6	22
GO:0015698	inorganic anion transport	PCP005399,PCP006737,PCP007715,PCP011155,PCP014933,PCP018502,PCP021021,PCP022638,PCP041901,PCP044443	BP	0.02509	0.037635	10	47
GO:0006595	polyamine metabolic process	PCP001766,PCP005528,PCP024635,PCP034107,PCP042593	BP	0.029	0.0418647	5	17
GO:0006596	polyamine biosynthetic process	PCP001766,PCP005528,PCP024635,PCP034107,PCP042593	BP	0.029	0.0418647	5	17
GO:0006833	water transport	PCP000936,PCP004198,PCP010720,PCP017287,PCP026373	BP	0.029	0.0418647	5	17
GO:0042044	fluid transport	PCP000936,PCP004198,PCP010720,PCP017287,PCP026373	BP	0.029	0.0418647	5	17
GO:0006026	aminoglycan catabolic process	PCP000409,PCP000411,PCP013389,PCP014060,PCP021577,PCP021803,PCP037211	BP	0.0303	0.0390443	7	29
GO:0006030	chitin metabolic process	PCP000409,PCP000411,PCP013389,PCP014060,PCP021577,PCP021803,PCP037211	BP	0.0303	0.0390443	7	29
GO:0006032	chitin catabolic process	PCP000409,PCP000411,PCP013389,PCP014060,PCP021577,PCP021803,PCP037211	BP	0.0303	0.0390443	7	29
GO:0009890	negative regulation of biosynthetic process	PCP001408,PCP004776,PCP010168,PCP015301,PCP020985,PCP021918,PCP026877	BP	0.0303	0.0390443	7	29
GO:0010558	negative regulation of macromolecule biosynthetic process	PCP001408,PCP004776,PCP010168,PCP015301,PCP020985,PCP021918,PCP026877	BP	0.0303	0.0390443	7	29
GO:0018871	1-aminocyclopropane-1-carboxylate metabolic process	PCP007925,PCP009270,PCP011500,PCP012478,PCP015596,PCP016382,PCP027577	BP	0.0303	0.0390443	7	29
GO:0031327	negative regulation of cellular biosynthetic process	PCP001408,PCP004776,PCP010168,PCP015301,PCP020985,PCP021918,PCP026877	BP	0.0303	0.0390443	7	29
GO:0042218	1-aminocyclopropane-1-carboxylate biosynthetic process	PCP007925,PCP009270,PCP011500,PCP012478,PCP015596,PCP016382,PCP027577	BP	0.0303	0.0390443	7	29
GO:0046348	amino sugar catabolic process	PCP000409,PCP000411,PCP013389,PCP014060,PCP021577,PCP021803,PCP037211	BP	0.0303	0.0390443	7	29
GO:1901071	glucosamine-containing compound metabolic process	PCP000409,PCP000411,PCP013389,PCP014060,PCP021577,PCP021803,PCP037211	BP	0.0303	0.0390443	7	29
GO:1901072	glucosamine-containing compound catabolic process	PCP000409,PCP000411,PCP013389,PCP014060,PCP021577,PCP021803,PCP037211	BP	0.0303	0.0390443	7	29
GO:2000113	negative regulation of cellular macromolecule biosynthetic process	PCP001408,PCP004776,PCP010168,PCP015301,PCP020985,PCP021918,PCP026877	BP	0.0303	0.0390443	7	29
GO:0008283	cell proliferation	PCP016397,PCP016669,PCP029446	BP	0.03091	0.0366341	3	7
GO:0006570	tyrosine metabolic process	PCP021066,PCP037527	BP	0.03201	0.0370236	2	3
GO:0006788	heme oxidation	PCP011343,PCP017283	BP	0.03201	0.0370236	2	3
GO:0019419	sulfate reduction	PCP017912,PCP030052	BP	0.03201	0.0370236	2	3
GO:0005992	trehalose biosynthetic process	PCP000498,PCP006674,PCP006789,PCP015207,PCP015992,PCP030623,PCP030907	BP	0.03598	0.0406362	7	30
GO:0030001	metal ion transport	PCP000703,PCP003566,PCP003576,PCP004286,PCP004414,PCP004520,PCP005089,PCP005413,PCP005414,PCP005562,PCP005756,PCP007769,PCP010819,PCP010964,PCP011644,PCP011708,PCP012359,PCP013576,PCP013936,PCP014104,PCP014219,PCP014276,PCP014304,PCP014808,PCP015083,PCP015084,PCP015649,PCP015828,PCP016498,PCP017036,PCP019571,PCP022026,PCP022124,PCP022181,PCP024540,PCP024677,PCP024771,PCP026380,PCP026493,PCP028014…	BP	0.04016	0.0448298	45	323
GO:1901136	carbohydrate derivative catabolic process	PCP000409,PCP000411,PCP013135,PCP013389,PCP014060,PCP021577,PCP021803,PCP036161,PCP037211	BP	0.0411	0.0453517	9	44
GO:0006855	drug transmembrane transport	PCP001236,PCP004050,PCP005487,PCP007395,PCP014778,PCP017034,PCP017695,PCP017899,PCP021212,PCP022352,PCP023000,PCP023879,PCP026066,PCP029750,PCP033849,PCP038933,PCP044829,PCP044887	BP	0.04146	0.0452291	18	109
GO:0006012	galactose metabolic process	PCP005138,PCP021268,PCP027687,PCP045028	BP	0.04268	0.0460369	4	13
GO:0042221	response to chemical	PCP001236,PCP002967,PCP004050,PCP005487,PCP006132,PCP007395,PCP008555,PCP010969,PCP012383,PCP013255,PCP014532,PCP014778,PCP015576,PCP017034,PCP017695,PCP017899,PCP020620,PCP020699,PCP021212,PCP022352,PCP023000,PCP023879,PCP026066,PCP026218,PCP028488,PCP029750,PCP031252,PCP033735,PCP033849,PCP038933,PCP044829,PCP044887	BP	0.04331	0.0461973	32	219
GO:0044264	cellular polysaccharide metabolic process	PCP000103,PCP006775,PCP007342,PCP013710,PCP013863,PCP014673,PCP014838,PCP017220,PCP017881,PCP019011,PCP023064,PCP023532,PCP025350,PCP025818,PCP026598,PCP028760,PCP029628,PCP030998,PCP033169,PCP035199,PCP040246,PCP040688,PCP040846,PCP045054	BP	0.04421	0.0466391	24	156
GO:0045934	negative regulation of nucleobase-containing compound metabolic process	PCP010168,PCP015301,PCP020985,PCP021918,PCP039687	BP	0.04556	0.0475409	5	19
GO:0009812	flavonoid metabolic process	PCP021141,PCP027877,PCP039844	BP	0.04559	0.046809	3	8
GO:0009813	flavonoid biosynthetic process	PCP021141,PCP027877,PCP039844	BP	0.04559	0.046809	3	8
GO:0006260	DNA replication	PCP002765,PCP007908,PCP008984,PCP010031,PCP010639,PCP011473,PCP011912,PCP013392,PCP014572,PCP018618,PCP018641,PCP018765,PCP021584,PCP021757,PCP024151,PCP026098,PCP027918,PCP029131,PCP031514	BP	0.04615	0.0466358	19	118
GO:0006040	amino sugar metabolic process	PCP000409,PCP000411,PCP013389,PCP014060,PCP021577,PCP021803,PCP037211	BP	0.04935	0.04935	7	32
GO:0003700	DNA-binding transcription factor activity	PCP000042,PCP000182,PCP000589,PCP000653,PCP000826,PCP000908,PCP001268,PCP001336,PCP001400,PCP001899,PCP001918,PCP001952,PCP001953,PCP001998,PCP002039,PCP002056,PCP002223,PCP002437,PCP002763,PCP003154,PCP003455,PCP003810,PCP004009,PCP004275,PCP004448,PCP004632,PCP004658,PCP004783,PCP005308,PCP005466,PCP005661,PCP005779,PCP005862,PCP006004,PCP006266,PCP006736,PCP006865,PCP007548,PCP007662,PCP008210…	MF	7.6e-19	7.904e-17	149	747
GO:0140110	transcription regulator activity	PCP000042,PCP000182,PCP000589,PCP000653,PCP000826,PCP000908,PCP001268,PCP001336,PCP001400,PCP001899,PCP001918,PCP001952,PCP001953,PCP001998,PCP002039,PCP002056,PCP002223,PCP002437,PCP002763,PCP003154,PCP003455,PCP003810,PCP004009,PCP004275,PCP004448,PCP004632,PCP004658,PCP004783,PCP005308,PCP005466,PCP005661,PCP005779,PCP005862,PCP006004,PCP006266,PCP006736,PCP006865,PCP007548,PCP007662,PCP008210…	MF	1.2e-17	6.24e-16	149	769
GO:0016491	oxidoreductase activity	PCP000171,PCP000178,PCP000551,PCP000578,PCP000763,PCP000802,PCP000890,PCP000913,PCP001194,PCP001441,PCP001778,PCP002233,PCP002234,PCP002235,PCP002254,PCP002272,PCP002311,PCP002320,PCP002506,PCP002776,PCP002905,PCP002970,PCP003041,PCP003240,PCP003286,PCP003476,PCP003486,PCP003539,PCP003542,PCP003868,PCP004387,PCP004601,PCP004619,PCP004645,PCP004695,PCP004872,PCP004966,PCP004972,PCP004973,PCP004987…	MF	7.3e-11	2.53067e-09	338	2571
GO:0003677	DNA binding	PCP000042,PCP000077,PCP000139,PCP000182,PCP000589,PCP000653,PCP000826,PCP000908,PCP001038,PCP001268,PCP001336,PCP001400,PCP001513,PCP001553,PCP001899,PCP001904,PCP001918,PCP001952,PCP001953,PCP001998,PCP002039,PCP002056,PCP002223,PCP002304,PCP002437,PCP002652,PCP002763,PCP002930,PCP003154,PCP003455,PCP003576,PCP003736,PCP003810,PCP003902,PCP003947,PCP003948,PCP003983,PCP004009,PCP004275,PCP004386…	MF	1.1e-09	2.86e-08	302	2301
GO:0043565	sequence-specific DNA binding	PCP000042,PCP000826,PCP000908,PCP001268,PCP001336,PCP001400,PCP001918,PCP002039,PCP002437,PCP003810,PCP004009,PCP004275,PCP004632,PCP005308,PCP005466,PCP005862,PCP006004,PCP006266,PCP006865,PCP007548,PCP007662,PCP008234,PCP008264,PCP008325,PCP009267,PCP009584,PCP013140,PCP013291,PCP013657,PCP014697,PCP015285,PCP015400,PCP015468,PCP016159,PCP016376,PCP016438,PCP017426,PCP018061,PCP018280,PCP018389…	MF	4e-09	8.32e-08	84	462
GO:0005506	iron ion binding	PCP000578,PCP000802,PCP001194,PCP002254,PCP002311,PCP002320,PCP002506,PCP002905,PCP002967,PCP003539,PCP003542,PCP003868,PCP004601,PCP004695,PCP004872,PCP004972,PCP004973,PCP005444,PCP005874,PCP006132,PCP006202,PCP007404,PCP007801,PCP007970,PCP008133,PCP008380,PCP008872,PCP009092,PCP009861,PCP010254,PCP010393,PCP010800,PCP010826,PCP011120,PCP011381,PCP011658,PCP011671,PCP011760,PCP011885,PCP012020…	MF	2.1e-07	3.64e-06	102	648
GO:0004713	protein tyrosine kinase activity	PCP000224,PCP000243,PCP000249,PCP000504,PCP000967,PCP001109,PCP001322,PCP001337,PCP001341,PCP001499,PCP001656,PCP001957,PCP001968,PCP002073,PCP002205,PCP002603,PCP002620,PCP002631,PCP002684,PCP002749,PCP002757,PCP002838,PCP003310,PCP003360,PCP003495,PCP003603,PCP003646,PCP003663,PCP003677,PCP003981,PCP004031,PCP004093,PCP004095,PCP004272,PCP004355,PCP004530,PCP005021,PCP005231,PCP005325,PCP005383…	MF	3.9e-07	5.79429e-06	216	1649
GO:0003824	catalytic activity	PCP000001,PCP000103,PCP000108,PCP000171,PCP000178,PCP000224,PCP000228,PCP000243,PCP000245,PCP000249,PCP000343,PCP000392,PCP000409,PCP000411,PCP000498,PCP000504,PCP000537,PCP000544,PCP000551,PCP000578,PCP000584,PCP000585,PCP000595,PCP000614,PCP000644,PCP000675,PCP000680,PCP000749,PCP000763,PCP000802,PCP000852,PCP000889,PCP000890,PCP000909,PCP000913,PCP000967,PCP000985,PCP000996,PCP001004,PCP001023…	MF	4.7e-07	6.11e-06	1294	12489
GO:0016705	oxidoreductase activity, acting on paired donors, with incorporation or reduction of molecular oxygen	PCP000802,PCP000890,PCP001441,PCP002254,PCP002311,PCP002506,PCP002905,PCP003868,PCP004601,PCP004695,PCP004872,PCP004972,PCP004973,PCP005024,PCP005225,PCP005444,PCP005874,PCP006202,PCP006804,PCP006805,PCP007404,PCP007801,PCP007970,PCP008133,PCP008380,PCP008872,PCP009092,PCP009411,PCP010254,PCP010393,PCP011120,PCP011343,PCP011381,PCP011658,PCP011671,PCP011760,PCP012020,PCP012201,PCP013001,PCP013133…	MF	2e-06	2.31111e-05	113	772
GO:0046906	tetrapyrrole binding	PCP000802,PCP002254,PCP002311,PCP002506,PCP002905,PCP002967,PCP003868,PCP004695,PCP004872,PCP004972,PCP004973,PCP005276,PCP005444,PCP005805,PCP005874,PCP006021,PCP006023,PCP006132,PCP006202,PCP006633,PCP007354,PCP007404,PCP007970,PCP008133,PCP008872,PCP009092,PCP010039,PCP010254,PCP010393,PCP011120,PCP011381,PCP011658,PCP011760,PCP012020,PCP012201,PCP013214,PCP013345,PCP013534,PCP013708,PCP014536…	MF	6.6e-06	6.864e-05	95	639
GO:0020037	heme binding	PCP000802,PCP002254,PCP002311,PCP002506,PCP002905,PCP002967,PCP003868,PCP004695,PCP004872,PCP004972,PCP004973,PCP005276,PCP005444,PCP005805,PCP005874,PCP006021,PCP006023,PCP006132,PCP006202,PCP006633,PCP007404,PCP007970,PCP008133,PCP008872,PCP009092,PCP010039,PCP010254,PCP010393,PCP011120,PCP011381,PCP011658,PCP011760,PCP012020,PCP012201,PCP013214,PCP013345,PCP013534,PCP013708,PCP014536,PCP014703…	MF	1.6e-05	0.000151273	93	636
GO:0009055	electron transfer activity	PCP000171,PCP000763,PCP000802,PCP001194,PCP002254,PCP002311,PCP002506,PCP002905,PCP003286,PCP003476,PCP003868,PCP004387,PCP004619,PCP004695,PCP004872,PCP004972,PCP004973,PCP005444,PCP005874,PCP005903,PCP006202,PCP006686,PCP007404,PCP007970,PCP008133,PCP008872,PCP009092,PCP010254,PCP010393,PCP010826,PCP011120,PCP011324,PCP011326,PCP011381,PCP011658,PCP011698,PCP011760,PCP012020,PCP012201,PCP013214…	MF	2.2e-05	0.000190667	109	779
GO:0048037	cofactor binding	PCP000763,PCP000802,PCP001194,PCP001778,PCP002254,PCP002311,PCP002506,PCP002905,PCP002967,PCP003486,PCP003868,PCP004147,PCP004695,PCP004872,PCP004972,PCP004973,PCP004987,PCP005009,PCP005138,PCP005225,PCP005276,PCP005444,PCP005592,PCP005805,PCP005874,PCP006021,PCP006023,PCP006106,PCP006132,PCP006202,PCP006206,PCP006469,PCP006633,PCP006847,PCP006875,PCP007354,PCP007404,PCP007436,PCP007925,PCP007970…	MF	2.5e-05	0.0002	197	1575
GO:0004672	protein kinase activity	PCP000224,PCP000243,PCP000249,PCP000504,PCP000967,PCP001109,PCP001322,PCP001337,PCP001341,PCP001499,PCP001656,PCP001957,PCP001968,PCP002073,PCP002205,PCP002603,PCP002620,PCP002631,PCP002684,PCP002749,PCP002757,PCP002838,PCP003185,PCP003227,PCP003310,PCP003360,PCP003495,PCP003603,PCP003646,PCP003663,PCP003677,PCP003981,PCP004031,PCP004093,PCP004095,PCP004272,PCP004355,PCP004450,PCP004530,PCP005021…	MF	8.7e-05	0.000646286	238	1995
GO:0004014	adenosylmethionine decarboxylase activity	PCP001766,PCP005528,PCP024635,PCP034107,PCP042593	MF	0.00014	0.000970667	5	7
GO:0016701	oxidoreductase activity, acting on single donors with incorporation of molecular oxygen	PCP000178,PCP002320,PCP003539,PCP003542,PCP009861,PCP010966,PCP011023,PCP012514,PCP018105,PCP021066,PCP022407,PCP024583,PCP024915,PCP030701,PCP030767,PCP042435	MF	0.00016	0.00104	16	62
GO:0016702	oxidoreductase activity, acting on single donors with incorporation of molecular oxygen, incorporation of two atoms of oxygen	PCP000178,PCP002320,PCP003539,PCP003542,PCP009861,PCP010966,PCP018105,PCP021066,PCP024583,PCP024915,PCP030701,PCP030767,PCP042435	MF	0.00019	0.00116235	13	45
GO:0016762	xyloglucan:xyloglucosyl transferase activity	PCP000103,PCP006775,PCP007342,PCP017881,PCP019011,PCP023064,PCP025350,PCP029628,PCP035199,PCP040688,PCP040846,PCP045054	MF	0.00029	0.00167556	12	41
GO:0051213	dioxygenase activity	PCP000178,PCP000890,PCP001441,PCP002320,PCP003539,PCP003542,PCP004601,PCP006804,PCP006805,PCP007801,PCP008380,PCP009411,PCP009861,PCP010966,PCP011671,PCP013001,PCP013133,PCP013494,PCP013732,PCP014684,PCP014919,PCP015021,PCP015143,PCP016021,PCP016837,PCP017407,PCP017849,PCP018105,PCP018259,PCP018975,PCP020363,PCP021066,PCP022897,PCP024472,PCP024583,PCP024915,PCP026341,PCP027029,PCP029751,PCP030394…	MF	0.00031	0.00169684	44	272
GO:0016641	oxidoreductase activity, acting on the CH-NH2 group of donors, oxygen as acceptor	PCP001778,PCP003476,PCP011338,PCP012307,PCP019152,PCP020162,PCP037686,PCP042151	MF	0.00061	0.003172	8	22
GO:0043169	cation binding	PCP000108,PCP000143,PCP000349,PCP000438,PCP000494,PCP000578,PCP000632,PCP000703,PCP000802,PCP000852,PCP000913,PCP000996,PCP001017,PCP001127,PCP001193,PCP001194,PCP001286,PCP001513,PCP001757,PCP001778,PCP001843,PCP001844,PCP001995,PCP002190,PCP002233,PCP002234,PCP002235,PCP002254,PCP002304,PCP002311,PCP002320,PCP002463,PCP002465,PCP002506,PCP002605,PCP002620,PCP002715,PCP002776,PCP002859,PCP002905…	MF	0.00063	0.00312	446	4111
GO:0016298	lipase activity	PCP006347,PCP011038,PCP011144,PCP014204,PCP016420,PCP017479,PCP018948,PCP019869,PCP020001,PCP021664,PCP024143,PCP025783,PCP027080,PCP029137,PCP029138,PCP029294,PCP031529,PCP034816,PCP037781,PCP042577	MF	0.00068	0.00321455	20	97
GO:0008131	primary amine oxidase activity	PCP001778,PCP011338,PCP012307,PCP019152,PCP020162,PCP037686,PCP042151	MF	0.00085	0.0037617	7	18
GO:0004350	glutamate-5-semialdehyde dehydrogenase activity	PCP002272,PCP009368,PCP017186	MF	0.00085	0.0037617	3	3
GO:0052689	carboxylic ester hydrolase activity	PCP000680,PCP001557,PCP003007,PCP003986,PCP006814,PCP007916,PCP010505,PCP011038,PCP011900,PCP012641,PCP013100,PCP013347,PCP013348,PCP014204,PCP015127,PCP016420,PCP017009,PCP017814,PCP018948,PCP019869,PCP020001,PCP021664,PCP022387,PCP022927,PCP024143,PCP027699,PCP027701,PCP028162,PCP028856,PCP028869,PCP029137,PCP029138,PCP029294,PCP031529,PCP035130,PCP039031,PCP039460,PCP042577	MF	0.00116	0.0048256	38	240
GO:0016798	hydrolase activity, acting on glycosyl bonds	PCP000103,PCP000392,PCP000409,PCP000411,PCP000852,PCP001408,PCP002463,PCP002465,PCP004146,PCP004444,PCP004776,PCP005049,PCP005363,PCP006011,PCP006071,PCP006598,PCP006775,PCP007342,PCP007636,PCP007681,PCP007868,PCP007890,PCP008093,PCP008562,PCP010988,PCP011059,PCP012578,PCP013141,PCP013389,PCP013428,PCP014060,PCP014155,PCP014789,PCP016347,PCP016413,PCP016424,PCP017219,PCP017881,PCP017913,PCP018013…	MF	0.00151	0.00604	86	660
GO:0016682	oxidoreductase activity, acting on diphenols and related substances as donors, oxygen as acceptor	PCP002776,PCP005309,PCP016350,PCP019076,PCP019144,PCP020845,PCP023806,PCP025388,PCP025577,PCP028677,PCP029474,PCP033539,PCP033552,PCP036258,PCP037031,PCP039035,PCP040693	MF	0.00155	0.00597037	17	82
GO:0016301	kinase activity	PCP000224,PCP000243,PCP000249,PCP000504,PCP000967,PCP001109,PCP001322,PCP001337,PCP001341,PCP001499,PCP001656,PCP001957,PCP001968,PCP002073,PCP002205,PCP002272,PCP002448,PCP002603,PCP002620,PCP002631,PCP002684,PCP002749,PCP002757,PCP002838,PCP003185,PCP003227,PCP003310,PCP003360,PCP003495,PCP003603,PCP003646,PCP003663,PCP003677,PCP003981,PCP004031,PCP004093,PCP004095,PCP004272,PCP004355,PCP004410…	MF	0.00157	0.00583143	254	2254
GO:0004674	protein serine/threonine kinase activity	PCP000243,PCP000504,PCP000967,PCP001109,PCP001322,PCP001337,PCP001499,PCP001656,PCP001957,PCP001968,PCP002205,PCP002603,PCP002620,PCP002631,PCP002684,PCP002757,PCP002838,PCP003185,PCP003310,PCP003360,PCP003495,PCP003663,PCP003677,PCP003981,PCP004031,PCP004093,PCP004095,PCP004272,PCP004355,PCP005021,PCP005383,PCP005447,PCP005487,PCP006115,PCP006628,PCP006634,PCP006782,PCP006886,PCP006895,PCP007197…	MF	0.00166	0.0059531	158	1331
GO:0008271	secondary active sulfate transmembrane transporter activity	PCP005399,PCP007715,PCP011155,PCP018502,PCP021021,PCP044443	MF	0.0017	0.00570323	6	15
GO:0015116	sulfate transmembrane transporter activity	PCP005399,PCP007715,PCP011155,PCP018502,PCP021021,PCP044443	MF	0.0017	0.00570323	6	15
GO:1901682	sulfur compound transmembrane transporter activity	PCP005399,PCP007715,PCP011155,PCP018502,PCP021021,PCP044443	MF	0.0017	0.00570323	6	15
GO:0016773	phosphotransferase activity, alcohol group as acceptor	PCP000224,PCP000243,PCP000249,PCP000504,PCP000967,PCP000996,PCP001109,PCP001322,PCP001337,PCP001341,PCP001499,PCP001656,PCP001957,PCP001968,PCP002073,PCP002205,PCP002448,PCP002603,PCP002620,PCP002631,PCP002684,PCP002749,PCP002757,PCP002838,PCP003185,PCP003227,PCP003310,PCP003360,PCP003495,PCP003603,PCP003646,PCP003663,PCP003677,PCP003981,PCP004031,PCP004093,PCP004095,PCP004272,PCP004355,PCP004410…	MF	0.00207	0.00652364	252	2246
GO:0004197	cysteine-type endopeptidase activity	PCP001324,PCP002836,PCP004978,PCP005609,PCP005863,PCP012933,PCP013713,PCP016365,PCP016966,PCP017315,PCP018293,PCP018870,PCP019828,PCP028576,PCP035356	MF	0.00236	0.0071142	15	71
GO:0004553	hydrolase activity, hydrolyzing O-glycosyl compounds	PCP000103,PCP000392,PCP000409,PCP000411,PCP000852,PCP002463,PCP002465,PCP004146,PCP004444,PCP005049,PCP005363,PCP006011,PCP006071,PCP006598,PCP006775,PCP007342,PCP007636,PCP007681,PCP007868,PCP007890,PCP008093,PCP008562,PCP010988,PCP011059,PCP012578,PCP013141,PCP013389,PCP013428,PCP014060,PCP014155,PCP016347,PCP016413,PCP016424,PCP017219,PCP017881,PCP017913,PCP018013,PCP018484,PCP019011,PCP020184…	MF	0.00236	0.0071142	81	625
GO:0005388	calcium-transporting ATPase activity	PCP005089,PCP015649,PCP015828,PCP019571,PCP022124,PCP024771,PCP026493	MF	0.0024	0.00683836	7	21
GO:0015085	calcium ion transmembrane transporter activity	PCP005089,PCP015649,PCP015828,PCP019571,PCP022124,PCP024771,PCP026493	MF	0.0024	0.00683836	7	21
GO:0046872	metal ion binding	PCP000108,PCP000143,PCP000349,PCP000438,PCP000494,PCP000578,PCP000632,PCP000703,PCP000802,PCP000913,PCP000996,PCP001017,PCP001127,PCP001193,PCP001194,PCP001286,PCP001513,PCP001757,PCP001778,PCP001843,PCP001844,PCP001995,PCP002190,PCP002233,PCP002234,PCP002235,PCP002254,PCP002304,PCP002311,PCP002320,PCP002506,PCP002605,PCP002620,PCP002715,PCP002776,PCP002859,PCP002905,PCP002967,PCP003387,PCP003539…	MF	0.00294	0.00804632	407	3802
GO:0004476	mannose-6-phosphate isomerase activity	PCP011877,PCP018438,PCP034176	MF	0.00316	0.00842667	3	4
GO:0003995	acyl-CoA dehydrogenase activity	PCP003240,PCP013256,PCP015136,PCP022720,PCP025682	MF	0.00341	0.00864976	5	12
GO:0004097	catechol oxidase activity	PCP016350,PCP019076,PCP020845,PCP025388,PCP039035	MF	0.00341	0.00864976	5	12
GO:0004124	cysteine synthase activity	PCP012313,PCP015327,PCP024415,PCP024416,PCP045133	MF	0.00341	0.00864976	5	12
GO:0140096	catalytic activity, acting on a protein	PCP000224,PCP000228,PCP000243,PCP000249,PCP000504,PCP000644,PCP000909,PCP000967,PCP001004,PCP001109,PCP001322,PCP001324,PCP001337,PCP001341,PCP001499,PCP001656,PCP001686,PCP001741,PCP001957,PCP001968,PCP002073,PCP002205,PCP002278,PCP002603,PCP002620,PCP002631,PCP002684,PCP002749,PCP002757,PCP002836,PCP002838,PCP002949,PCP003137,PCP003185,PCP003227,PCP003310,PCP003360,PCP003495,PCP003603,PCP003646…	MF	0.00409	0.00989209	338	3129
GO:0004806	triglyceride lipase activity	PCP011038,PCP014204,PCP016420,PCP018948,PCP019869,PCP020001,PCP021664,PCP024143,PCP029137,PCP029138,PCP029294,PCP031529	MF	0.0055	0.013	12	56
GO:0046527	glucosyltransferase activity	PCP000103,PCP006775,PCP007342,PCP010130,PCP013710,PCP013863,PCP014673,PCP014838,PCP017220,PCP017881,PCP019011,PCP022048,PCP023064,PCP023532,PCP025350,PCP025818,PCP026598,PCP029628,PCP030623,PCP030726,PCP033169,PCP035199,PCP040246,PCP040688,PCP040846,PCP045054	MF	0.0063	0.01456	26	164
GO:0004748	ribonucleoside-diphosphate reductase activity, thioredoxin disulfide as acceptor	PCP010639,PCP023214,PCP030806,PCP031514	MF	0.00686	0.0151796	4	9
GO:0016728	oxidoreductase activity, acting on CH or CH2 groups, disulfide as acceptor	PCP010639,PCP023214,PCP030806,PCP031514	MF	0.00686	0.0151796	4	9
GO:0061731	ribonucleoside-diphosphate reductase activity	PCP010639,PCP023214,PCP030806,PCP031514	MF	0.00686	0.0151796	4	9
GO:0004349	glutamate 5-kinase activity	PCP002272,PCP009368,PCP017186	MF	0.00734	0.015116	3	5
GO:0004657	proline dehydrogenase activity	PCP005525,PCP011588,PCP037400	MF	0.00734	0.015116	3	5
GO:0019825	oxygen binding	PCP002967,PCP006132,PCP020620	MF	0.00734	0.015116	3	5
GO:0046556	alpha-L-arabinofuranosidase activity	PCP006071,PCP016347,PCP025001	MF	0.00734	0.015116	3	5
GO:0048038	quinone binding	PCP001778,PCP011338,PCP012307,PCP019152,PCP020162,PCP033518,PCP033519,PCP037686,PCP042151	MF	0.00784	0.0153842	9	38
GO:0016831	carboxy-lyase activity	PCP001766,PCP001840,PCP005528,PCP005592,PCP007658,PCP008341,PCP010834,PCP010886,PCP012301,PCP024635,PCP025189,PCP034107,PCP042593	MF	0.00828	0.0159467	13	66
GO:0016679	oxidoreductase activity, acting on diphenols and related substances as donors	PCP002776,PCP005309,PCP016350,PCP019076,PCP019144,PCP020845,PCP023806,PCP025388,PCP025577,PCP028677,PCP029474,PCP033539,PCP033552,PCP036258,PCP037031,PCP039035,PCP040693	MF	0.00844	0.0159593	17	96
GO:0016638	oxidoreductase activity, acting on the CH-NH2 group of donors	PCP001778,PCP003476,PCP011338,PCP012307,PCP019152,PCP020162,PCP037686,PCP042151	MF	0.00851	0.0158043	8	32
GO:0016165	linoleate 13S-lipoxygenase activity	PCP002320,PCP003539,PCP003542,PCP009861,PCP030701,PCP030767,PCP042435	MF	0.0089	0.0162386	7	26
GO:0016872	intramolecular lyase activity	PCP016187,PCP021141,PCP027877,PCP034373,PCP039844	MF	0.01016	0.0182179	5	15
GO:0016758	transferase activity, transferring hexosyl groups	PCP000103,PCP001571,PCP002098,PCP003467,PCP006304,PCP006330,PCP006775,PCP006977,PCP007342,PCP007589,PCP007686,PCP007718,PCP007719,PCP009123,PCP010011,PCP010130,PCP010619,PCP012010,PCP012723,PCP012840,PCP013072,PCP013710,PCP013863,PCP014587,PCP014673,PCP014838,PCP015094,PCP016108,PCP016693,PCP017168,PCP017220,PCP017881,PCP018161,PCP019011,PCP019143,PCP019157,PCP019241,PCP020588,PCP020642,PCP022048…	MF	0.01109	0.0195485	80	655
GO:0004190	aspartic-type endopeptidase activity	PCP000909,PCP001686,PCP004767,PCP005156,PCP005165,PCP005353,PCP006351,PCP006906,PCP007164,PCP009317,PCP009808,PCP012220,PCP012583,PCP013466,PCP013467,PCP015017,PCP016895,PCP018108,PCP022929,PCP023625,PCP024956,PCP029706,PCP035090,PCP044782	MF	0.01302	0.0223815	24	157
GO:0070001	aspartic-type peptidase activity	PCP000909,PCP001686,PCP004767,PCP005156,PCP005165,PCP005353,PCP006351,PCP006906,PCP007164,PCP009317,PCP009808,PCP012220,PCP012583,PCP013466,PCP013467,PCP015017,PCP016895,PCP018108,PCP022929,PCP023625,PCP024956,PCP029706,PCP035090,PCP044782	MF	0.01302	0.0223815	24	157
GO:0005507	copper ion binding	PCP000913,PCP001778,PCP002776,PCP005309,PCP005903,PCP011324,PCP011326,PCP011338,PCP011698,PCP012307,PCP016073,PCP017913,PCP019144,PCP019152,PCP019583,PCP019584,PCP020162,PCP021100,PCP022916,PCP023228,PCP023806,PCP025577,PCP025755,PCP028677,PCP029474,PCP031161,PCP033539,PCP033552,PCP034060,PCP036258,PCP037031,PCP037686,PCP040693,PCP042151	MF	0.01308	0.0219406	34	242
GO:0017089	glycolipid transporter activity	PCP005460,PCP013524,PCP016231,PCP020222,PCP035106	MF	0.01365	0.0223559	5	16
GO:0051861	glycolipid binding	PCP005460,PCP013524,PCP016231,PCP020222,PCP035106	MF	0.01365	0.0223559	5	16
GO:0016725	oxidoreductase activity, acting on CH or CH2 groups	PCP010639,PCP023214,PCP030806,PCP031514	MF	0.0154	0.02464	4	11
GO:0004568	chitinase activity	PCP000409,PCP000411,PCP013389,PCP014060,PCP021577,PCP021803,PCP037211	MF	0.01644	0.0257107	7	29
GO:0016847	1-aminocyclopropane-1-carboxylate synthase activity	PCP007925,PCP009270,PCP011500,PCP012478,PCP015596,PCP016382,PCP027577	MF	0.01644	0.0257107	7	29
GO:0015238	drug transmembrane transporter activity	PCP001236,PCP004050,PCP005487,PCP007395,PCP014778,PCP017034,PCP017695,PCP017899,PCP021212,PCP022352,PCP023000,PCP023879,PCP026066,PCP029750,PCP033849,PCP038933,PCP044829,PCP044887	MF	0.02134	0.0326376	18	114
GO:0050662	coenzyme binding	PCP001194,PCP003486,PCP004147,PCP004987,PCP005009,PCP005138,PCP005225,PCP005592,PCP006106,PCP006206,PCP006469,PCP006847,PCP006875,PCP007436,PCP007925,PCP007996,PCP008262,PCP008341,PCP008427,PCP008643,PCP008754,PCP009270,PCP009659,PCP010168,PCP010607,PCP010826,PCP010834,PCP010948,PCP011500,PCP012301,PCP012313,PCP012478,PCP012921,PCP013072,PCP013256,PCP013616,PCP013799,PCP014150,PCP014541,PCP014625…	MF	0.02204	0.0332197	89	761
GO:0005102	signaling receptor binding	PCP016397,PCP016669,PCP029446	MF	0.02222	0.03232	3	7
GO:0008083	growth factor activity	PCP016397,PCP016669,PCP029446	MF	0.02222	0.03232	3	7
GO:0030545	receptor regulator activity	PCP016397,PCP016669,PCP029446	MF	0.02222	0.03232	3	7
GO:0048018	receptor ligand activity	PCP016397,PCP016669,PCP029446	MF	0.02222	0.03232	3	7
GO:0016706	oxidoreductase activity, acting on paired donors, with incorporation or reduction of molecular oxygen, 2-oxoglutarate as one donor, and incorporation of one atom each of oxygen into both donors	PCP000890,PCP001441,PCP004601,PCP006804,PCP006805,PCP007801,PCP008380,PCP009411,PCP011671,PCP013001,PCP013133,PCP013494,PCP013732,PCP014684,PCP014919,PCP015021,PCP015143,PCP016021,PCP016837,PCP017407,PCP017849,PCP018259,PCP018975,PCP020363,PCP022897,PCP024472,PCP026341,PCP027029,PCP029751,PCP030394,PCP030831	MF	0.02332	0.0327741	31	226
GO:0004722	protein serine/threonine phosphatase activity	PCP002278,PCP005016,PCP005761,PCP006226,PCP010670,PCP015257,PCP016645,PCP020320,PCP021322,PCP024685,PCP025832,PCP028125	MF	0.02506	0.0347499	12	68
GO:0030599	pectinesterase activity	PCP000680,PCP001557,PCP003986,PCP006814,PCP007916,PCP010505,PCP011900,PCP012641,PCP013347,PCP013348,PCP015127,PCP017009,PCP017814,PCP022387,PCP022927,PCP027699,PCP027701,PCP028162,PCP028856,PCP028869,PCP035130,PCP039031,PCP039460	MF	0.02516	0.0344295	23	158
GO:0004392	heme oxygenase (decyclizing) activity	PCP011343,PCP017283	MF	0.02524	0.0338705	2	3
GO:0016168	chlorophyll binding	PCP007354,PCP044961	MF	0.02524	0.0338705	2	3
GO:0000976	transcription regulatory region sequence-specific DNA binding	PCP004009,PCP014697,PCP019418,PCP026141,PCP031026,PCP033132	MF	0.02639	0.0340939	6	25
GO:0001067	regulatory region nucleic acid binding	PCP004009,PCP014697,PCP019418,PCP026141,PCP031026,PCP033132	MF	0.02639	0.0340939	6	25
GO:0044212	transcription regulatory region DNA binding	PCP004009,PCP014697,PCP019418,PCP026141,PCP031026,PCP033132	MF	0.02639	0.0340939	6	25
GO:1990837	sequence-specific double-stranded DNA binding	PCP004009,PCP014697,PCP019418,PCP026141,PCP031026,PCP033132	MF	0.02639	0.0340939	6	25
GO:0016843	amine-lyase activity	PCP001765,PCP002117,PCP017754,PCP027796	MF	0.02864	0.0356714	4	13
GO:0016844	strictosidine synthase activity	PCP001765,PCP002117,PCP017754,PCP027796	MF	0.02864	0.0356714	4	13
GO:0052716	hydroquinone:oxygen oxidoreductase activity	PCP002776,PCP005309,PCP019144,PCP023806,PCP025577,PCP028677,PCP029474,PCP033539,PCP033552,PCP036258,PCP037031,PCP040693	MF	0.03077	0.037648	12	70
GO:0016667	oxidoreductase activity, acting on a sulfur group of donors	PCP000171,PCP002970,PCP003286,PCP004619,PCP006686,PCP013457,PCP016640,PCP017857,PCP017912,PCP018010,PCP020438,PCP022604,PCP024784,PCP024785,PCP026134,PCP026230,PCP030052,PCP033690,PCP034419,PCP034859,PCP038170,PCP041317,PCP041384,PCP044709	MF	0.03125	0.0377907	24	170
GO:0016854	racemase and epimerase activity	PCP000614,PCP005138,PCP013224,PCP019981,PCP027687,PCP045028	MF	0.03164	0.0378225	6	26
GO:0016830	carbon-carbon lyase activity	PCP001766,PCP001840,PCP004410,PCP005528,PCP005592,PCP007658,PCP008341,PCP010834,PCP010886,PCP012301,PCP021461,PCP024635,PCP025189,PCP034107,PCP042593,PCP044134,PCP044233	MF	0.03226	0.0381255	17	111
GO:0016645	oxidoreductase activity, acting on the CH-NH group of donors	PCP005525,PCP011588,PCP012921,PCP018283,PCP019273,PCP024774,PCP037400	MF	0.03232	0.0377672	7	33
GO:0016829	lyase activity	PCP001765,PCP001766,PCP001840,PCP001995,PCP002117,PCP004410,PCP004528,PCP004653,PCP005009,PCP005528,PCP005592,PCP006312,PCP007658,PCP007925,PCP008341,PCP009270,PCP010834,PCP010886,PCP011500,PCP012301,PCP012478,PCP015596,PCP016364,PCP016382,PCP017754,PCP018639,PCP021461,PCP024635,PCP025189,PCP027577,PCP027796,PCP027828,PCP028194,PCP028432,PCP028486,PCP029935,PCP034107,PCP039540,PCP039954,PCP042593…	MF	0.03302	0.0381564	42	332
GO:0003978	UDP-glucose 4-epimerase activity	PCP005138,PCP027687,PCP045028	MF	0.03308	0.0375991	3	8
GO:0045430	chalcone isomerase activity	PCP021141,PCP027877,PCP039844	MF	0.03308	0.0375991	3	8
GO:0043167	ion binding	PCP000085,PCP000108,PCP000143,PCP000224,PCP000243,PCP000249,PCP000349,PCP000438,PCP000494,PCP000504,PCP000544,PCP000578,PCP000632,PCP000703,PCP000802,PCP000852,PCP000913,PCP000967,PCP000996,PCP001017,PCP001023,PCP001109,PCP001127,PCP001129,PCP001132,PCP001193,PCP001194,PCP001286,PCP001322,PCP001323,PCP001337,PCP001341,PCP001499,PCP001513,PCP001656,PCP001757,PCP001778,PCP001796,PCP001843,PCP001844…	MF	0.03369	0.0376748	862	8670
GO:0016757	transferase activity, transferring glycosyl groups	PCP000103,PCP001571,PCP002098,PCP003467,PCP006304,PCP006330,PCP006775,PCP006977,PCP007245,PCP007342,PCP007589,PCP007686,PCP007718,PCP007719,PCP009123,PCP010011,PCP010130,PCP010619,PCP011515,PCP012010,PCP012138,PCP012723,PCP012840,PCP013031,PCP013072,PCP013710,PCP013863,PCP014587,PCP014673,PCP014838,PCP015094,PCP015366,PCP015598,PCP016108,PCP016693,PCP017168,PCP017220,PCP017881,PCP018161,PCP019011…	MF	0.03539	0.0391549	91	797
GO:0016740	transferase activity	PCP000103,PCP000108,PCP000224,PCP000243,PCP000249,PCP000504,PCP000537,PCP000749,PCP000967,PCP000985,PCP000996,PCP001064,PCP001109,PCP001322,PCP001337,PCP001341,PCP001499,PCP001571,PCP001656,PCP001957,PCP001968,PCP002073,PCP002098,PCP002205,PCP002233,PCP002234,PCP002235,PCP002272,PCP002341,PCP002448,PCP002603,PCP002620,PCP002631,PCP002684,PCP002749,PCP002757,PCP002838,PCP003151,PCP003185,PCP003227…	MF	0.03715	0.0406695	493	4852
GO:0015291	secondary active transmembrane transporter activity	PCP001236,PCP004050,PCP004520,PCP005399,PCP005487,PCP006737,PCP007395,PCP007715,PCP008440,PCP011155,PCP013425,PCP014778,PCP014933,PCP016776,PCP017034,PCP017695,PCP017899,PCP018502,PCP021021,PCP021212,PCP022352,PCP023000,PCP023879,PCP026066,PCP029750,PCP033849,PCP038933,PCP041901,PCP044443,PCP044829,PCP044887	MF	0.03738	0.040495	31	235
GO:0008234	cysteine-type peptidase activity	PCP001324,PCP002836,PCP004978,PCP005609,PCP005863,PCP012051,PCP012933,PCP013713,PCP016365,PCP016966,PCP017315,PCP018293,PCP018870,PCP019828,PCP028576,PCP033732,PCP035356	MF	0.04031	0.043219	17	114
GO:0003779	actin binding	PCP002029,PCP002751,PCP002859,PCP002949,PCP007456,PCP009155,PCP010174,PCP016701,PCP019343,PCP024235,PCP030850,PCP044445	MF	0.04488	0.0476278	12	74
GO:0030597	RNA glycosylase activity	PCP001408,PCP004776,PCP026877	MF	0.04619	0.048279	3	9
GO:0030598	rRNA N-glycosylase activity	PCP001408,PCP004776,PCP026877	MF	0.04619	0.048279	3	9
GO:0047134	protein-disulfide reductase activity	PCP002970,PCP034419,PCP034859,PCP044709	MF	0.04697	0.0483651	4	15
GO:0008441	3'(2'),5'-bisphosphate nucleotidase activity	PCP020868,PCP029689	MF	0.04732	0.0477794	2	4
GO:0030337	DNA polymerase processivity factor activity	PCP008984,PCP014572	MF	0.04732	0.0477794	2	4
GO:0045156	electron transporter, transferring electrons within the cyclic electron transport pathway of photosynthesis activity	PCP004387,PCP014396	MF	0.04732	0.0477794	2	4
GO:0005576	extracellular region	PCP000103,PCP001960,PCP002776,PCP005309,PCP006687,PCP006775,PCP007155,PCP007342,PCP011621,PCP016397,PCP016669,PCP016718,PCP017881,PCP019011,PCP019144,PCP023064,PCP023195,PCP023806,PCP025350,PCP025577,PCP025871,PCP026323,PCP026705,PCP027039,PCP028677,PCP029421,PCP029446,PCP029474,PCP029628,PCP030487,PCP033539,PCP033552,PCP035199,PCP036258,PCP037031,PCP040688,PCP040693,PCP040846,PCP045054	CC	1.8e-06	2.7e-05	39	237
GO:0048046	apoplast	PCP000103,PCP002776,PCP005309,PCP006775,PCP007342,PCP017881,PCP019011,PCP019144,PCP023064,PCP023806,PCP025350,PCP025577,PCP025871,PCP027039,PCP028677,PCP029474,PCP029628,PCP033539,PCP033552,PCP035199,PCP036258,PCP037031,PCP040688,PCP040693,PCP040846,PCP045054	CC	3.1e-05	0.0002325	26	148
GO:0016021	integral component of membrane	PCP000236,PCP000917,PCP000936,PCP001004,PCP001023,PCP001129,PCP001194,PCP001308,PCP001757,PCP001844,PCP001959,PCP002402,PCP002649,PCP003500,PCP003518,PCP003714,PCP003852,PCP004198,PCP004289,PCP004437,PCP004520,PCP004717,PCP005284,PCP005399,PCP005487,PCP005904,PCP006250,PCP006737,PCP007306,PCP007993,PCP008440,PCP008734,PCP008951,PCP008954,PCP009070,PCP009390,PCP010063,PCP010134,PCP010610,PCP010720…	CC	0.00087	0.00435	116	1190
GO:0031224	intrinsic component of membrane	PCP000236,PCP000917,PCP000936,PCP001004,PCP001023,PCP001129,PCP001194,PCP001308,PCP001757,PCP001844,PCP001959,PCP002402,PCP002649,PCP003500,PCP003518,PCP003714,PCP003852,PCP004198,PCP004289,PCP004437,PCP004520,PCP004717,PCP005284,PCP005399,PCP005487,PCP005904,PCP006250,PCP006737,PCP007306,PCP007993,PCP008440,PCP008734,PCP008951,PCP008954,PCP009070,PCP009390,PCP010063,PCP010134,PCP010610,PCP010720…	CC	0.00173	0.0064875	116	1212
GO:0016020	membrane	PCP000236,PCP000701,PCP000917,PCP000936,PCP001004,PCP001023,PCP001047,PCP001129,PCP001138,PCP001192,PCP001194,PCP001236,PCP001308,PCP001323,PCP001709,PCP001757,PCP001844,PCP001855,PCP001959,PCP002164,PCP002370,PCP002402,PCP002439,PCP002599,PCP002649,PCP003500,PCP003518,PCP003578,PCP003714,PCP003852,PCP004050,PCP004198,PCP004289,PCP004325,PCP004385,PCP004387,PCP004437,PCP004450,PCP004520,PCP004717…	CC	0.00295	0.00885	265	3136
GO:0005618	cell wall	PCP000103,PCP000680,PCP006775,PCP007342,PCP010505,PCP012641,PCP017814,PCP017881,PCP019011,PCP022927,PCP023064,PCP025350,PCP026598,PCP028162,PCP028869,PCP029628,PCP035199,PCP040688,PCP040846,PCP045054	CC	0.00618	0.01545	20	147
GO:0030312	external encapsulating structure	PCP000103,PCP000680,PCP006775,PCP007342,PCP010505,PCP012641,PCP017814,PCP017881,PCP019011,PCP022927,PCP023064,PCP025350,PCP026598,PCP028162,PCP028869,PCP029628,PCP035199,PCP040688,PCP040846,PCP045054	CC	0.00667	0.0142929	20	148
GO:0005971	ribonucleoside-diphosphate reductase complex	PCP010639,PCP031514	CC	0.01586	0.0297375	2	3
GO:0043626	PCNA complex	PCP008984,PCP014572	CC	0.03015	0.0476053	2	4
GO:0044796	DNA polymerase processivity factor complex	PCP008984,PCP014572	CC	0.03015	0.0476053	2	4
GO:0045263	proton-transporting ATP synthase complex, coupling factor F(o)	PCP004385,PCP016544,PCP033508	CC	0.0334	0.0455455	3	10
GO:0044425	membrane part	PCP000236,PCP000917,PCP000936,PCP001004,PCP001023,PCP001129,PCP001194,PCP001308,PCP001757,PCP001844,PCP001959,PCP002402,PCP002649,PCP003500,PCP003518,PCP003714,PCP003852,PCP004198,PCP004289,PCP004385,PCP004387,PCP004437,PCP004520,PCP004717,PCP005284,PCP005399,PCP005487,PCP005904,PCP006250,PCP006737,PCP007306,PCP007354,PCP007993,PCP008440,PCP008734,PCP008951,PCP008954,PCP009070,PCP009390,PCP010063…	CC	0.03462	0.043275	133	1550
GO:0000151	ubiquitin ligase complex	PCP001957,PCP004276,PCP005021,PCP006748,PCP006780,PCP007411,PCP007577,PCP015300,PCP016528,PCP019656,PCP023535,PCP030425,PCP031728,PCP032134,PCP034124	CC	0.04483	0.0517269	15	125
GO:0008287	protein serine/threonine phosphatase complex	PCP002278,PCP005016,PCP005761,PCP006226,PCP010670,PCP015257,PCP016645,PCP020320,PCP021322,PCP024685,PCP025832,PCP028125	CC	0.04603	0.0476172	12	94
GO:1903293	phosphatase complex	PCP002278,PCP005016,PCP005761,PCP006226,PCP010670,PCP015257,PCP016645,PCP020320,PCP021322,PCP024685,PCP025832,PCP028125	CC	0.04603	0.0476172	12	94

## Sheet: RCF-CF
Table S5. Gene Ontology (GO) functional annotations of DEGs in group 2-1 and group RCF-CF.
GO_accession	Description	GeneNames	Ontology	pValue	qValue	fg	bg
GO:0055114	oxidation-reduction process	PCP000178,PCP001441,PCP002531,PCP004972,PCP004973,PCP005805,PCP006023,PCP006202,PCP006633,PCP007404,PCP008133,PCP008262,PCP011120,PCP011418,PCP012057,PCP012223,PCP012279,PCP012307,PCP013133,PCP013494,PCP015510,PCP016309,PCP017906,PCP019416,PCP019723,PCP020121,PCP020207,PCP020355,PCP020510,PCP021114,PCP023499,PCP023904,PCP024451,PCP024822,PCP024845,PCP025146,PCP025223,PCP025330,PCP025771,PCP026814…	BP	9.3e-06	0.0004743	50	2148
GO:0009664	plant-type cell wall organization	PCP003346,PCP003397,PCP010053,PCP023195,PCP026705,PCP030921	BP	1.2e-05	0.0002448	6	41
GO:0071669	plant-type cell wall organization or biogenesis	PCP003346,PCP003397,PCP010053,PCP023195,PCP026705,PCP030921	BP	1.2e-05	0.0002448	6	41
GO:0071554	cell wall organization or biogenesis	PCP002230,PCP003346,PCP003397,PCP010053,PCP012641,PCP021803,PCP023195,PCP026705,PCP030921,PCP037211	BP	0.00016	0.00204	10	192
GO:0050794	regulation of cellular process	PCP000171,PCP001533,PCP001822,PCP001873,PCP003632,PCP003663,PCP003743,PCP003947,PCP004448,PCP004783,PCP005050,PCP005919,PCP007207,PCP007376,PCP007561,PCP009532,PCP009826,PCP011831,PCP012474,PCP012475,PCP012510,PCP012727,PCP013803,PCP013805,PCP013812,PCP015689,PCP015845,PCP016876,PCP017781,PCP022667,PCP022751,PCP024513,PCP026279,PCP026280,PCP026518,PCP026968,PCP027965,PCP028501,PCP030132,PCP030478…	BP	0.00022	0.002244	46	2167
GO:0006950	response to stress	PCP001252,PCP002531,PCP003025,PCP003632,PCP005805,PCP006023,PCP006633,PCP010990,PCP012223,PCP012474,PCP012475,PCP012510,PCP014532,PCP015631,PCP017781,PCP017906,PCP018777,PCP022447,PCP024451,PCP025923,PCP027368,PCP028412,PCP030478,PCP039637	BP	0.00031	0.002635	24	881
GO:0050789	regulation of biological process	PCP000171,PCP001533,PCP001822,PCP001873,PCP003632,PCP003663,PCP003743,PCP003947,PCP004448,PCP004783,PCP005050,PCP005919,PCP007207,PCP007376,PCP007561,PCP009532,PCP009826,PCP011831,PCP012474,PCP012475,PCP012510,PCP012727,PCP013803,PCP013805,PCP013812,PCP015689,PCP015845,PCP016876,PCP017781,PCP022667,PCP022751,PCP024513,PCP026279,PCP026280,PCP026518,PCP026968,PCP027965,PCP028501,PCP030132,PCP030478…	BP	0.00033	0.00240429	46	2207
GO:0065007	biological regulation	PCP000171,PCP000228,PCP001533,PCP001822,PCP001873,PCP003632,PCP003663,PCP003743,PCP003947,PCP004448,PCP004783,PCP005050,PCP005919,PCP006986,PCP007207,PCP007376,PCP007561,PCP009532,PCP009826,PCP011831,PCP012474,PCP012475,PCP012510,PCP012727,PCP013803,PCP013805,PCP013812,PCP015689,PCP015845,PCP016876,PCP017781,PCP022667,PCP022751,PCP024513,PCP026279,PCP026280,PCP026518,PCP026968,PCP027965,PCP028501…	BP	0.00042	0.0026775	48	2359
GO:0006355	regulation of transcription, DNA-templated	PCP001533,PCP001822,PCP003743,PCP003947,PCP004448,PCP004783,PCP005050,PCP005919,PCP007207,PCP007561,PCP009532,PCP009826,PCP011831,PCP012727,PCP013803,PCP013805,PCP013812,PCP015689,PCP015845,PCP016876,PCP024513,PCP026279,PCP026280,PCP026968,PCP027965,PCP028501,PCP030132,PCP032928,PCP033132,PCP036703,PCP041423,PCP044584	BP	0.00094	0.004794	32	1425
GO:1903506	regulation of nucleic acid-templated transcription	PCP001533,PCP001822,PCP003743,PCP003947,PCP004448,PCP004783,PCP005050,PCP005919,PCP007207,PCP007561,PCP009532,PCP009826,PCP011831,PCP012727,PCP013803,PCP013805,PCP013812,PCP015689,PCP015845,PCP016876,PCP024513,PCP026279,PCP026280,PCP026968,PCP027965,PCP028501,PCP030132,PCP032928,PCP033132,PCP036703,PCP041423,PCP044584	BP	0.00094	0.004794	32	1425
GO:2001141	regulation of RNA biosynthetic process	PCP001533,PCP001822,PCP003743,PCP003947,PCP004448,PCP004783,PCP005050,PCP005919,PCP007207,PCP007561,PCP009532,PCP009826,PCP011831,PCP012727,PCP013803,PCP013805,PCP013812,PCP015689,PCP015845,PCP016876,PCP024513,PCP026279,PCP026280,PCP026968,PCP027965,PCP028501,PCP030132,PCP032928,PCP033132,PCP036703,PCP041423,PCP044584	BP	0.00094	0.004794	32	1425
GO:0051252	regulation of RNA metabolic process	PCP001533,PCP001822,PCP003743,PCP003947,PCP004448,PCP004783,PCP005050,PCP005919,PCP007207,PCP007561,PCP009532,PCP009826,PCP011831,PCP012727,PCP013803,PCP013805,PCP013812,PCP015689,PCP015845,PCP016876,PCP024513,PCP026279,PCP026280,PCP026968,PCP027965,PCP028501,PCP030132,PCP032928,PCP033132,PCP036703,PCP041423,PCP044584	BP	0.00102	0.004335	32	1432
GO:0045229	external encapsulating structure organization	PCP003346,PCP003397,PCP010053,PCP012641,PCP023195,PCP026705,PCP030921	BP	0.00109	0.00411778	7	126
GO:0071555	cell wall organization	PCP003346,PCP003397,PCP010053,PCP012641,PCP023195,PCP026705,PCP030921	BP	0.00109	0.00411778	7	126
GO:0031323	regulation of cellular metabolic process	PCP001533,PCP001822,PCP003743,PCP003947,PCP004448,PCP004783,PCP005050,PCP005919,PCP007207,PCP007561,PCP009532,PCP009826,PCP011831,PCP012727,PCP013803,PCP013805,PCP013812,PCP015689,PCP015845,PCP016876,PCP022751,PCP024513,PCP026279,PCP026280,PCP026968,PCP027965,PCP028501,PCP030132,PCP032928,PCP033132,PCP036703,PCP041423,PCP044584	BP	0.00115	0.00391	33	1504
GO:0019219	regulation of nucleobase-containing compound metabolic process	PCP001533,PCP001822,PCP003743,PCP003947,PCP004448,PCP004783,PCP005050,PCP005919,PCP007207,PCP007561,PCP009532,PCP009826,PCP011831,PCP012727,PCP013803,PCP013805,PCP013812,PCP015689,PCP015845,PCP016876,PCP024513,PCP026279,PCP026280,PCP026968,PCP027965,PCP028501,PCP030132,PCP032928,PCP033132,PCP036703,PCP041423,PCP044584	BP	0.00116	0.0036975	32	1443
GO:0080090	regulation of primary metabolic process	PCP001533,PCP001822,PCP003743,PCP003947,PCP004448,PCP004783,PCP005050,PCP005919,PCP007207,PCP007561,PCP009532,PCP009826,PCP011831,PCP012727,PCP013803,PCP013805,PCP013812,PCP015689,PCP015845,PCP016876,PCP022751,PCP024513,PCP026279,PCP026280,PCP026968,PCP027965,PCP028501,PCP030132,PCP032928,PCP033132,PCP036703,PCP041423,PCP044584	BP	0.00121	0.00363	33	1508
GO:0051171	regulation of nitrogen compound metabolic process	PCP001533,PCP001822,PCP003743,PCP003947,PCP004448,PCP004783,PCP005050,PCP005919,PCP007207,PCP007561,PCP009532,PCP009826,PCP011831,PCP012727,PCP013803,PCP013805,PCP013812,PCP015689,PCP015845,PCP016876,PCP022751,PCP024513,PCP026279,PCP026280,PCP026968,PCP027965,PCP028501,PCP030132,PCP032928,PCP033132,PCP036703,PCP041423,PCP044584	BP	0.00123	0.003485	33	1510
GO:0060255	regulation of macromolecule metabolic process	PCP001533,PCP001822,PCP003743,PCP003947,PCP004448,PCP004783,PCP005050,PCP005919,PCP007207,PCP007561,PCP009532,PCP009826,PCP011831,PCP012727,PCP013803,PCP013805,PCP013812,PCP015689,PCP015845,PCP016876,PCP022751,PCP024513,PCP026279,PCP026280,PCP026968,PCP027965,PCP028501,PCP030132,PCP032928,PCP033132,PCP036703,PCP041423,PCP044584	BP	0.00129	0.00346263	33	1514
GO:0010556	regulation of macromolecule biosynthetic process	PCP001533,PCP001822,PCP003743,PCP003947,PCP004448,PCP004783,PCP005050,PCP005919,PCP007207,PCP007561,PCP009532,PCP009826,PCP011831,PCP012727,PCP013803,PCP013805,PCP013812,PCP015689,PCP015845,PCP016876,PCP024513,PCP026279,PCP026280,PCP026968,PCP027965,PCP028501,PCP030132,PCP032928,PCP033132,PCP036703,PCP041423,PCP044584	BP	0.00136	0.00338341	32	1457
GO:2000112	regulation of cellular macromolecule biosynthetic process	PCP001533,PCP001822,PCP003743,PCP003947,PCP004448,PCP004783,PCP005050,PCP005919,PCP007207,PCP007561,PCP009532,PCP009826,PCP011831,PCP012727,PCP013803,PCP013805,PCP013812,PCP015689,PCP015845,PCP016876,PCP024513,PCP026279,PCP026280,PCP026968,PCP027965,PCP028501,PCP030132,PCP032928,PCP033132,PCP036703,PCP041423,PCP044584	BP	0.00136	0.00338341	32	1457
GO:0009889	regulation of biosynthetic process	PCP001533,PCP001822,PCP003743,PCP003947,PCP004448,PCP004783,PCP005050,PCP005919,PCP007207,PCP007561,PCP009532,PCP009826,PCP011831,PCP012727,PCP013803,PCP013805,PCP013812,PCP015689,PCP015845,PCP016876,PCP024513,PCP026279,PCP026280,PCP026968,PCP027965,PCP028501,PCP030132,PCP032928,PCP033132,PCP036703,PCP041423,PCP044584	BP	0.00139	0.00315067	32	1459
GO:0031326	regulation of cellular biosynthetic process	PCP001533,PCP001822,PCP003743,PCP003947,PCP004448,PCP004783,PCP005050,PCP005919,PCP007207,PCP007561,PCP009532,PCP009826,PCP011831,PCP012727,PCP013803,PCP013805,PCP013812,PCP015689,PCP015845,PCP016876,PCP024513,PCP026279,PCP026280,PCP026968,PCP027965,PCP028501,PCP030132,PCP032928,PCP033132,PCP036703,PCP041423,PCP044584	BP	0.00139	0.00315067	32	1459
GO:0010468	regulation of gene expression	PCP001533,PCP001822,PCP003743,PCP003947,PCP004448,PCP004783,PCP005050,PCP005919,PCP007207,PCP007561,PCP009532,PCP009826,PCP011831,PCP012727,PCP013803,PCP013805,PCP013812,PCP015689,PCP015845,PCP016876,PCP024513,PCP026279,PCP026280,PCP026968,PCP027965,PCP028501,PCP030132,PCP032928,PCP033132,PCP036703,PCP041423,PCP044584	BP	0.00141	0.00299625	32	1460
GO:0019222	regulation of metabolic process	PCP001533,PCP001822,PCP003743,PCP003947,PCP004448,PCP004783,PCP005050,PCP005919,PCP007207,PCP007561,PCP009532,PCP009826,PCP011831,PCP012727,PCP013803,PCP013805,PCP013812,PCP015689,PCP015845,PCP016876,PCP022751,PCP024513,PCP026279,PCP026280,PCP026968,PCP027965,PCP028501,PCP030132,PCP032928,PCP033132,PCP036703,PCP041423,PCP044584	BP	0.00142	0.0028968	33	1523
GO:0015669	gas transport	PCP002967,PCP006132	BP	0.00154	0.00296377	2	5
GO:0015671	oxygen transport	PCP002967,PCP006132	BP	0.00154	0.00296377	2	5
GO:0006952	defense response	PCP003025,PCP003632,PCP010990,PCP012474,PCP012475,PCP012510,PCP015631,PCP017781,PCP018777,PCP022447,PCP028412,PCP030478,PCP039637	BP	0.0018	0.00327857	13	402
GO:0032774	RNA biosynthetic process	PCP001533,PCP001822,PCP003743,PCP003947,PCP004448,PCP004783,PCP005050,PCP005919,PCP007207,PCP007561,PCP009532,PCP009826,PCP011831,PCP012727,PCP013803,PCP013805,PCP013812,PCP015689,PCP015845,PCP016876,PCP024513,PCP026279,PCP026280,PCP026968,PCP027965,PCP028501,PCP030132,PCP032928,PCP033132,PCP036703,PCP041423,PCP044584,PCP045129	BP	0.00315	0.00553966	33	1600
GO:0005975	carbohydrate metabolic process	PCP003458,PCP007265,PCP007868,PCP010635,PCP010886,PCP011059,PCP011877,PCP013539,PCP014155,PCP021803,PCP023062,PCP023064,PCP024881,PCP025350,PCP026795,PCP030958,PCP032198,PCP032339,PCP036422,PCP037211,PCP040688,PCP043068,PCP043590,PCP044447,PCP045155	BP	0.00395	0.006715	25	1123
GO:0006979	response to oxidative stress	PCP002531,PCP005805,PCP006023,PCP006633,PCP012223,PCP017906,PCP024451	BP	0.00406	0.00667935	7	159
GO:0006351	transcription, DNA-templated	PCP001533,PCP001822,PCP003743,PCP003947,PCP004448,PCP004783,PCP005050,PCP005919,PCP007207,PCP007561,PCP009532,PCP009826,PCP011831,PCP012727,PCP013803,PCP013805,PCP013812,PCP015689,PCP015845,PCP016876,PCP024513,PCP026279,PCP026280,PCP026968,PCP027965,PCP028501,PCP030132,PCP032928,PCP033132,PCP036703,PCP041423,PCP044584	BP	0.00552	0.00866215	32	1595
GO:0097659	nucleic acid-templated transcription	PCP001533,PCP001822,PCP003743,PCP003947,PCP004448,PCP004783,PCP005050,PCP005919,PCP007207,PCP007561,PCP009532,PCP009826,PCP011831,PCP012727,PCP013803,PCP013805,PCP013812,PCP015689,PCP015845,PCP016876,PCP024513,PCP026279,PCP026280,PCP026968,PCP027965,PCP028501,PCP030132,PCP032928,PCP033132,PCP036703,PCP041423,PCP044584	BP	0.00552	0.00866215	32	1595
GO:0050896	response to stimulus	PCP001252,PCP001873,PCP002531,PCP002967,PCP003025,PCP003632,PCP003663,PCP005805,PCP006023,PCP006132,PCP006633,PCP007376,PCP007579,PCP010990,PCP012223,PCP012474,PCP012475,PCP012510,PCP014532,PCP015576,PCP015631,PCP017781,PCP017906,PCP018777,PCP022447,PCP024451,PCP025923,PCP026518,PCP027368,PCP028412,PCP030478,PCP039637	BP	0.00599	0.008985	32	1604
GO:0034654	nucleobase-containing compound biosynthetic process	PCP001533,PCP001822,PCP003458,PCP003743,PCP003947,PCP004448,PCP004783,PCP005050,PCP005919,PCP007207,PCP007245,PCP007561,PCP009532,PCP009826,PCP011831,PCP012727,PCP013803,PCP013805,PCP013812,PCP015689,PCP015845,PCP016876,PCP024513,PCP026279,PCP026280,PCP026968,PCP027965,PCP028501,PCP030132,PCP032928,PCP033132,PCP036703,PCP041423,PCP044584,PCP045129,PCP045155	BP	0.01835	0.0267386	36	2011
GO:0006833	water transport	PCP004198,PCP017287	BP	0.01898	0.02652	2	17
GO:0042044	fluid transport	PCP004198,PCP017287	BP	0.01898	0.02652	2	17
GO:0019438	aromatic compound biosynthetic process	PCP000985,PCP001533,PCP001822,PCP003458,PCP003743,PCP003947,PCP004448,PCP004783,PCP005050,PCP005919,PCP007207,PCP007245,PCP007561,PCP009532,PCP009826,PCP011831,PCP012727,PCP013803,PCP013805,PCP013812,PCP015689,PCP015845,PCP016876,PCP024513,PCP026279,PCP026280,PCP026968,PCP027965,PCP028501,PCP030132,PCP032928,PCP033132,PCP036703,PCP041423,PCP042320,PCP044584,PCP045129,PCP045155	BP	0.02206	0.0296068	38	2176
GO:1901362	organic cyclic compound biosynthetic process	PCP000985,PCP001533,PCP001822,PCP003458,PCP003743,PCP003947,PCP004448,PCP004783,PCP005050,PCP005919,PCP007207,PCP007245,PCP007561,PCP009532,PCP009826,PCP009962,PCP011831,PCP012727,PCP013803,PCP013805,PCP013812,PCP015689,PCP015845,PCP016876,PCP024513,PCP026279,PCP026280,PCP026968,PCP027965,PCP028501,PCP030132,PCP032928,PCP033132,PCP036703,PCP041423,PCP042320,PCP044584,PCP045129,PCP045155	BP	0.02346	0.0306785	39	2255
GO:0018130	heterocycle biosynthetic process	PCP001533,PCP001822,PCP003458,PCP003743,PCP003947,PCP004448,PCP004783,PCP005050,PCP005919,PCP007207,PCP007245,PCP007561,PCP009532,PCP009826,PCP009962,PCP011831,PCP012727,PCP013803,PCP013805,PCP013812,PCP015689,PCP015845,PCP016876,PCP024513,PCP026279,PCP026280,PCP026968,PCP027965,PCP028501,PCP030132,PCP032928,PCP033132,PCP036703,PCP041423,PCP042320,PCP044584,PCP045129,PCP045155	BP	0.0264	0.03366	38	2204
GO:0016998	cell wall macromolecule catabolic process	PCP002230,PCP021803,PCP037211	BP	0.03058	0.0380385	3	54
GO:0005976	polysaccharide metabolic process	PCP010635,PCP023064,PCP025350,PCP026795,PCP032198,PCP040688	BP	0.03061	0.0371693	6	186
GO:0010035	response to inorganic substance	PCP007579,PCP014532,PCP015576	BP	0.03511	0.0416421	3	57
GO:0006073	cellular glucan metabolic process	PCP010635,PCP023064,PCP025350,PCP026795,PCP040688	BP	0.03667	0.0420263	5	145
GO:0044042	glucan metabolic process	PCP010635,PCP023064,PCP025350,PCP026795,PCP040688	BP	0.03667	0.0420263	5	145
GO:0044036	cell wall macromolecule metabolic process	PCP002230,PCP021803,PCP037211	BP	0.03996	0.0443035	3	60
GO:0010044	response to aluminum ion	PCP007579,PCP015576	BP	0.04214	0.0457264	2	26
GO:0009607	response to biotic stimulus	PCP018777,PCP022447,PCP028412	BP	0.04693	0.0498631	3	64
GO:0044264	cellular polysaccharide metabolic process	PCP010635,PCP023064,PCP025350,PCP026795,PCP040688	BP	0.04767	0.0496157	5	156
GO:0015939	pantothenate metabolic process	PCP029273	BP	0.04947	0.0499598	1	4
GO:0015940	pantothenate biosynthetic process	PCP029273	BP	0.04947	0.0499598	1	4
GO:0020037	heme binding	PCP002531,PCP002967,PCP004972,PCP004973,PCP005805,PCP006023,PCP006132,PCP006202,PCP006633,PCP007404,PCP008133,PCP011120,PCP012223,PCP016309,PCP017906,PCP019416,PCP020121,PCP020207,PCP020355,PCP021114,PCP023499,PCP024451,PCP024822,PCP024845,PCP025223,PCP045152	MF	1.2e-08	6.12e-07	26	636
GO:0046906	tetrapyrrole binding	PCP002531,PCP002967,PCP004972,PCP004973,PCP005805,PCP006023,PCP006132,PCP006202,PCP006633,PCP007404,PCP008133,PCP011120,PCP012223,PCP016309,PCP017906,PCP019416,PCP020121,PCP020207,PCP020355,PCP021114,PCP023499,PCP024451,PCP024822,PCP024845,PCP025223,PCP045152	MF	1.3e-08	3.315e-07	26	639
GO:0003700	DNA-binding transcription factor activity	PCP001533,PCP001822,PCP003743,PCP004448,PCP004783,PCP005050,PCP005919,PCP009532,PCP011831,PCP012727,PCP013803,PCP013805,PCP013812,PCP015845,PCP016876,PCP024513,PCP026279,PCP026280,PCP026968,PCP027965,PCP032928,PCP033132,PCP044584	MF	1.1e-05	0.000187	23	747
GO:0048037	cofactor binding	PCP002531,PCP002576,PCP002967,PCP004972,PCP004973,PCP005592,PCP005805,PCP006023,PCP006132,PCP006202,PCP006633,PCP007404,PCP008133,PCP008262,PCP011120,PCP012223,PCP012307,PCP016309,PCP017906,PCP019416,PCP020121,PCP020207,PCP020355,PCP020510,PCP021114,PCP023499,PCP024451,PCP024822,PCP024845,PCP025189,PCP025223,PCP025771,PCP027163,PCP037686,PCP042151,PCP045133,PCP045152	MF	1.2e-05	0.000136	37	1575
GO:0016491	oxidoreductase activity	PCP000171,PCP000178,PCP001441,PCP002531,PCP004972,PCP004973,PCP005805,PCP006023,PCP006202,PCP006633,PCP007404,PCP008133,PCP008262,PCP011120,PCP011324,PCP011418,PCP012057,PCP012223,PCP012279,PCP012307,PCP013133,PCP013494,PCP015510,PCP016309,PCP017906,PCP019416,PCP019723,PCP020121,PCP020207,PCP020355,PCP020510,PCP021114,PCP022667,PCP023499,PCP023904,PCP024451,PCP024822,PCP024845,PCP025146,PCP025223…	MF	1.2e-05	0.000136	52	2571
GO:0140110	transcription regulator activity	PCP001533,PCP001822,PCP003743,PCP004448,PCP004783,PCP005050,PCP005919,PCP009532,PCP011831,PCP012727,PCP013803,PCP013805,PCP013812,PCP015845,PCP016876,PCP024513,PCP026279,PCP026280,PCP026968,PCP027965,PCP032928,PCP033132,PCP044584	MF	1.7e-05	0.0001445	23	769
GO:0004553	hydrolase activity, hydrolyzing O-glycosyl compounds	PCP007868,PCP008001,PCP011059,PCP013539,PCP014155,PCP021803,PCP023062,PCP023064,PCP024881,PCP025350,PCP026795,PCP032198,PCP032339,PCP036422,PCP037211,PCP043068,PCP043590,PCP044447	MF	0.00023	0.00167571	18	625
GO:0005506	iron ion binding	PCP002967,PCP004972,PCP004973,PCP006132,PCP006202,PCP007404,PCP008133,PCP011120,PCP016309,PCP019416,PCP020121,PCP020207,PCP020355,PCP021114,PCP024845,PCP025223,PCP025771,PCP045152	MF	0.00035	0.00223125	18	648
GO:0016705	oxidoreductase activity, acting on paired donors, with incorporation or reduction of molecular oxygen	PCP001441,PCP004972,PCP004973,PCP006202,PCP007404,PCP008133,PCP011120,PCP013133,PCP013494,PCP016309,PCP019416,PCP020121,PCP020207,PCP021114,PCP024845,PCP025223,PCP025771,PCP026814,PCP030457,PCP045152	MF	0.00041	0.00232333	20	772
GO:0016798	hydrolase activity, acting on glycosyl bonds	PCP007868,PCP008001,PCP011059,PCP013539,PCP014155,PCP021803,PCP023062,PCP023064,PCP024881,PCP025350,PCP026795,PCP032198,PCP032339,PCP036422,PCP037211,PCP043068,PCP043590,PCP044447	MF	0.00044	0.002244	18	660
GO:0043169	cation binding	PCP000339,PCP000349,PCP002576,PCP002605,PCP002967,PCP003577,PCP003728,PCP004349,PCP004972,PCP004973,PCP005050,PCP005592,PCP006132,PCP006202,PCP007404,PCP007753,PCP007868,PCP008133,PCP010635,PCP011059,PCP011120,PCP011324,PCP011877,PCP012279,PCP012307,PCP013539,PCP014647,PCP014648,PCP015510,PCP016309,PCP016498,PCP019379,PCP019416,PCP019723,PCP020121,PCP020136,PCP020207,PCP020355,PCP020859,PCP021114…	MF	0.00085	0.00394091	66	4111
GO:0008131	primary amine oxidase activity	PCP012307,PCP037686,PCP042151	MF	0.00097	0.0041225	3	18
GO:0016762	xyloglucan:xyloglucosyl transferase activity	PCP023064,PCP025350,PCP026795,PCP040688	MF	0.00108	0.00423692	4	41
GO:0009055	electron transfer activity	PCP000171,PCP004972,PCP004973,PCP006202,PCP007404,PCP008133,PCP011120,PCP011324,PCP016309,PCP019416,PCP020121,PCP020207,PCP020355,PCP021114,PCP022667,PCP024822,PCP024845,PCP025223,PCP045152	MF	0.00116	0.00422571	19	779
GO:0019825	oxygen binding	PCP002967,PCP006132	MF	0.00119	0.004046	2	5
GO:0030976	thiamine pyrophosphate binding	PCP002576,PCP005592,PCP025189	MF	0.00154	0.00490875	3	21
GO:0016641	oxidoreductase activity, acting on the CH-NH2 group of donors, oxygen as acceptor	PCP012307,PCP037686,PCP042151	MF	0.00177	0.00531	3	22
GO:0046872	metal ion binding	PCP000339,PCP000349,PCP002576,PCP002605,PCP002967,PCP003577,PCP003728,PCP004349,PCP004972,PCP004973,PCP005050,PCP005592,PCP006132,PCP006202,PCP007404,PCP007753,PCP008133,PCP010635,PCP011120,PCP011324,PCP011877,PCP012279,PCP012307,PCP014647,PCP014648,PCP015510,PCP016309,PCP016498,PCP019379,PCP019416,PCP019723,PCP020121,PCP020136,PCP020207,PCP020355,PCP020859,PCP021114,PCP024756,PCP024822,PCP024845…	MF	0.00237	0.006715	60	3802
GO:0030151	molybdenum ion binding	PCP020355,PCP024822	MF	0.00247	0.00663	2	7
GO:0004601	peroxidase activity	PCP002531,PCP005805,PCP006023,PCP006633,PCP012223,PCP017906,PCP024451	MF	0.00275	0.0070125	7	168
GO:0016684	oxidoreductase activity, acting on peroxide as acceptor	PCP002531,PCP005805,PCP006023,PCP006633,PCP012223,PCP017906,PCP024451	MF	0.00313	0.00760143	7	172
GO:1901681	sulfur compound binding	PCP002576,PCP005592,PCP025189	MF	0.00396	0.00918	3	29
GO:0016638	oxidoreductase activity, acting on the CH-NH2 group of donors	PCP012307,PCP037686,PCP042151	MF	0.00525	0.0116413	3	32
GO:0016831	carboxy-lyase activity	PCP002576,PCP005592,PCP010886,PCP025189	MF	0.00619	0.0131538	4	66
GO:0047800	cysteamine dioxygenase activity	PCP000178,PCP011418	MF	0.00629	0.0128316	2	11
GO:0016209	antioxidant activity	PCP002531,PCP005805,PCP006023,PCP006633,PCP012223,PCP017906,PCP024451	MF	0.00689	0.013515	7	199
GO:0048038	quinone binding	PCP012307,PCP037686,PCP042151	MF	0.00851	0.0160744	3	38
GO:0046914	transition metal ion binding	PCP000339,PCP000349,PCP002967,PCP003728,PCP004349,PCP004972,PCP004973,PCP005050,PCP006132,PCP006202,PCP007404,PCP008133,PCP010635,PCP011120,PCP011324,PCP011877,PCP012279,PCP012307,PCP014647,PCP015510,PCP016309,PCP019416,PCP019723,PCP020121,PCP020207,PCP020355,PCP020859,PCP021114,PCP024756,PCP024822,PCP024845,PCP025075,PCP025146,PCP025223,PCP025330,PCP025771,PCP030132,PCP030456,PCP030457,PCP033398…	MF	0.00876	0.0159557	46	2925
GO:0003677	DNA binding	PCP000935,PCP001533,PCP001822,PCP003446,PCP003743,PCP003947,PCP004448,PCP004783,PCP005050,PCP005919,PCP007561,PCP008283,PCP008920,PCP009532,PCP009826,PCP011831,PCP012727,PCP013803,PCP013805,PCP013812,PCP015689,PCP015845,PCP016876,PCP019985,PCP020859,PCP024511,PCP024513,PCP026279,PCP026280,PCP026968,PCP027965,PCP028501,PCP030132,PCP030640,PCP032928,PCP033132,PCP044584	MF	0.01349	0.0237238	37	2301
GO:0010333	terpene synthase activity	PCP007753,PCP019379,PCP039954	MF	0.01435	0.024395	3	46
GO:0000287	magnesium ion binding	PCP002576,PCP005592,PCP007753,PCP019379,PCP025189,PCP039954	MF	0.01533	0.0252203	6	180
GO:0043531	ADP binding	PCP001873,PCP003025,PCP003632,PCP010990,PCP012474,PCP012475,PCP012510,PCP015631,PCP017781,PCP030478	MF	0.01783	0.0284166	10	415
GO:0004857	enzyme inhibitor activity	PCP007916,PCP013347,PCP013348,PCP014232,PCP025674,PCP042645	MF	0.01991	0.03077	6	191
GO:0016838	carbon-oxygen lyase activity, acting on phosphates	PCP007753,PCP019379,PCP039954	MF	0.02419	0.036285	3	56
GO:0003872	6-phosphofructokinase activity	PCP003458,PCP045155	MF	0.02872	0.0418491	2	24
GO:0000976	transcription regulatory region sequence-specific DNA binding	PCP009532,PCP033132	MF	0.031	0.04216	2	25
GO:0001067	regulatory region nucleic acid binding	PCP009532,PCP033132	MF	0.031	0.04216	2	25
GO:0044212	transcription regulatory region DNA binding	PCP009532,PCP033132	MF	0.031	0.04216	2	25
GO:1990837	sequence-specific double-stranded DNA binding	PCP009532,PCP033132	MF	0.031	0.04216	2	25
GO:0030599	pectinesterase activity	PCP007916,PCP012641,PCP013347,PCP013348,PCP014232	MF	0.03152	0.040188	5	158
GO:0016829	lyase activity	PCP001765,PCP002576,PCP005592,PCP007753,PCP010886,PCP019379,PCP025189,PCP039954	MF	0.03226	0.0401283	8	332
GO:0051213	dioxygenase activity	PCP000178,PCP001441,PCP011418,PCP013133,PCP013494,PCP025771,PCP026814	MF	0.0324	0.0393429	7	272
GO:0043115	precorrin-2 dehydrogenase activity	PCP042320	MF	0.03286	0.0389735	1	3
GO:0008443	phosphofructokinase activity	PCP003458,PCP045155	MF	0.03334	0.0386441	2	26
GO:0016830	carbon-carbon lyase activity	PCP002576,PCP005592,PCP010886,PCP025189	MF	0.03509	0.0397687	4	111
GO:0046527	glucosyltransferase activity	PCP010635,PCP023064,PCP025350,PCP026795,PCP040688	MF	0.03613	0.0400572	5	164
GO:0004568	chitinase activity	PCP021803,PCP037211	MF	0.04076	0.0442289	2	29
GO:0004324	ferredoxin-NADP+ reductase activity	PCP008262	MF	0.04357	0.0453484	1	4
GO:0004476	mannose-6-phosphate isomerase activity	PCP011877	MF	0.04357	0.0453484	1	4
GO:0045300	acyl-[acyl-carrier-protein] desaturase activity	PCP030457	MF	0.04357	0.0453484	1	4
GO:0046983	protein dimerization activity	PCP003743,PCP005924,PCP007207,PCP013812,PCP018957,PCP030640,PCP036703,PCP041423	MF	0.04928	0.04928	8	362
GO:0005576	extracellular region	PCP003346,PCP003397,PCP003728,PCP007155,PCP010053,PCP010882,PCP023064,PCP023195,PCP025075,PCP025350,PCP026705,PCP026795,PCP030921,PCP039019,PCP040688	CC	5.9e-10	4.13e-09	15	237
GO:0048046	apoplast	PCP003728,PCP023064,PCP025075,PCP025350,PCP026795,PCP039019,PCP040688	CC	0.00022	0.00077	7	148
GO:0005618	cell wall	PCP012641,PCP023064,PCP025350,PCP026795,PCP040688	CC	0.0076	0.0177333	5	147
GO:0030312	external encapsulating structure	PCP012641,PCP023064,PCP025350,PCP026795,PCP040688	CC	0.00781	0.0136675	5	148
GO:0005945	6-phosphofructokinase complex	PCP003458,PCP045155	CC	0.01702	0.023828	2	24
GO:0005829	cytosol	PCP003458,PCP045155	CC	0.04022	0.0433138	2	38
GO:0044445	cytosolic part	PCP003458,PCP045155	CC	0.04022	0.0433138	2	38
