# Supplementary material for: Transcriptomic and metabolomic analysis provides insights into anthocyanin and procyanidin accumulation in pear
Source: BMC Plant Biol. 2020 Mar 27;20:129. doi: 10.1186/s12870-020-02344-0 (PMC7099803; doi:10.1186/s12870-020-02344-0)
Supplement: Supplementary file 5 — Additional file 5:Table S5. KEGG annotation of differentially expressed genes in group 2–1 and group RCF-CF. [file 12870_2020_2344_MOESM5_ESM.xls]

## Sheet: 2-1
Table S5. KEGG annotation of DEGs in group 2-1 and group RCF-CF.
#PathwayID	PathwayName	GenesName	S gene number	B gene number	Pvalue	Qvalue	PathwayLink
ko04075	Plant hormone signal transduction	PCP007207|PCP021322|PCP016448|PCP003979|PCP008555|PCP019649|PCP008558|PCP000653|PCP007672|PCP004361|PCP006808|PCP027823|PCP004450|PCP014930|PCP023392|PCP036703|PCP021498|PCP031409|PCP027246|PCP025832|PCP001268|PCP024309|PCP040169|PCP002278|PCP016876|PCP026886|PCP030897|PCP007548|PCP024282|PCP006226|PCP007400|PCP005931|PCP024729|PCP005016|PCP042213|PCP041423|PCP001009|PCP021851|PCP037299|PCP012383…	45	222	3.61439e-05	0.00954198	http://www.genome.jp/kegg-bin/show_pathway?ko04075/K14486%09red/K14487%09red/K14484%09red/K14496%09red/K14431%09red/K14493%09red/K14494%09red/K14432%09red/K14492%09red/K14498%09red/K14509%09red/K14508%09red/K14497%09red/K13464%09red/K14488%09red/K13946%09red/K14516%09red/K14490%09red
ko00592	alpha-Linolenic acid metabolism	PCP023046|PCP015136|PCP030701|PCP013158|PCP044762|PCP004987|PCP044385|PCP004140|PCP013345|PCP025748|PCP042577|PCP002320	12	32	0.000409391	0.0540397	http://www.genome.jp/kegg-bin/show_pathway?ko00592/K01723%09red/K05894%09red/K08241%09red/K00232%09red/K01047%09red/K00454%09red/K10527%09red/K10526%09red/K14674%09red/K07513%09red
ko00410	beta-Alanine metabolism	PCP032204|PCP016911|PCP004966|PCP023163|PCP016168|PCP013142|PCP005047|PCP012307|PCP009912|PCP011338|PCP015401|PCP012913	12	34	0.000636974	0.0560537	http://www.genome.jp/kegg-bin/show_pathway?ko00410/K00276%09red/K12259%09red/K05605%09red/K00140%09red/K13366%09red/K00207%09red/K14085%09red/K00797%09red
ko00330	Arginine and proline metabolism	PCP034107|PCP009368|PCP017186|PCP005528|PCP016911|PCP004966|PCP023163|PCP016168|PCP013142|PCP001766|PCP044930|PCP042593|PCP005047|PCP024635|PCP012913|PCP011588	16	59	0.00098227	0.0648298	http://www.genome.jp/kegg-bin/show_pathway?ko00330/K00318%09red/K14455%09red/K13366%09red/K01611%09red/K14085%09red/K00797%09red/K12259%09red/K12657%09red
ko00270	Cysteine and methionine metabolism	PCP024415|PCP013133|PCP015327|PCP012313|PCP015596|PCP024635|PCP027577|PCP034107|PCP016377|PCP044930|PCP001766|PCP009270|PCP045133|PCP005528|PCP007797|PCP017768|PCP016168|PCP018948|PCP036361|PCP011500|PCP022907|PCP042593|PCP012913	23	107	0.00142259	0.075113	http://www.genome.jp/kegg-bin/show_pathway?ko00270/K05933%09red/K14455%09red/K00547%09red/K00640%09red/K01761%09red/K00827%09red/K00826%09red/K01611%09red/K00815%09red/K00797%09red/K13034%09red/K01762%09red/K00558%09red/K01738%09red
ko00940	Phenylpropanoid biosynthesis	PCP003610|PCP044192|PCP027629|PCP018639|PCP005805|PCP010607|PCP022543|PCP020184|PCP017906|PCP018170|PCP020078|PCP011059|PCP006021|PCP010039|PCP014536|PCP016648|PCP025778|PCP024451|PCP016424|PCP013799|PCP029125	21	102	0.00349198	0.153647	http://www.genome.jp/kegg-bin/show_pathway?ko00940/K13065%09red/K10775%09red/K01188%09red/K00083%09red/K12355%09red/K01904%09red/K09754%09red/K00430%09red/K05349%09red/K09753%09red
ko00040	Pentose and glucuronate interconversions	PCP020556|PCP010505|PCP008643|PCP013155|PCP018409|PCP019721|PCP004558|PCP012279|PCP023641|PCP024217|PCP010480|PCP005722|PCP016810|PCP002233|PCP028162|PCP002235|PCP002234|PCP019725|PCP019724	19	91	0.00465955	0.175732	http://www.genome.jp/kegg-bin/show_pathway?ko00040/K00012%09red/K01051%09red/K01728%09red/K00008%09red
ko03030	DNA replication	PCP021584|PCP018765|PCP011912|PCP027918|PCP011473|PCP008984|PCP014572|PCP010031|PCP021757|PCP029131|PCP026098|PCP024151|PCP013392	13	54	0.00666947	0.209996	http://www.genome.jp/kegg-bin/show_pathway?ko03030/K02209%09red/K07466%09red/K02320%09red/K04802%09red/K02212%09red/K02540%09red/K02325%09red/K02542%09red/K02324%09red
ko00941	Flavonoid biosynthesis	PCP013732|PCP022543|PCP027029|PCP013001|PCP023048|PCP024895|PCP020078|PCP015312|PCP027877	9	30	0.00715895	0.209996	http://www.genome.jp/kegg-bin/show_pathway?ko00941/K13065%09red/K08695%09red/K13081%09red/K01859%09red/K00475%09red/K05277%09red/K00660%09red/K09754%09red
ko00906	Carotenoid biosynthesis	PCP010800|PCP005024|PCP026486|PCP031472|PCP003868|PCP043466|PCP024465|PCP024140	8	25	0.00808158	0.213354	http://www.genome.jp/kegg-bin/show_pathway?ko00906/K09840%09red/K09843%09red/K02291%09red/K06444%09red/K15746%09red/K09838%09red
ko00905	Brassinosteroid biosynthesis	PCP011381|PCP012201|PCP026597|PCP013214|PCP011658	5	11	0.0114976	0.275944	http://www.genome.jp/kegg-bin/show_pathway?ko00905/K12640%09red/K09588%09red/K15639%09red
ko00350	Tyrosine metabolism	PCP027577|PCP015516|PCP044930|PCP030456|PCP012307|PCP021066|PCP011338|PCP018105	8	28	0.013815	0.303929	http://www.genome.jp/kegg-bin/show_pathway?ko00350/K00276%09red/K14455%09red/K00001%09red/K01800%09red/K00451%09red/K00815%09red/K00457%09red
ko00591	Linoleic acid metabolism	PCP003542|PCP002320|PCP042577|PCP030701|PCP044762	5	13	0.0193652	0.365172	http://www.genome.jp/kegg-bin/show_pathway?ko00591/K14674%09red/K01047%09red/K00454%09red/K15718%09red
ko00360	Phenylalanine metabolism	PCP027577|PCP003610|PCP044930|PCP018105|PCP012307|PCP011338|PCP018639|PCP018170	8	31	0.0220567	0.378836	http://www.genome.jp/kegg-bin/show_pathway?ko00360/K00276%09red/K14455%09red/K10775%09red/K00815%09red/K00457%09red/K01904%09red
ko00196	Photosynthesis - antenna proteins	PCP021261|PCP021260|PCP000701|PCP024347|PCP002599|PCP024346|PCP005206	7	27	0.0307522	0.477564	http://www.genome.jp/kegg-bin/show_pathway?ko00196/K08914%09red/K08917%09red/K08910%09red/K08912%09red
ko00052	Galactose metabolism	PCP045155|PCP010943|PCP021268|PCP013141|PCP030747|PCP024587|PCP025810|PCP045028|PCP005573|PCP005138	10	48	0.0349188	0.503783	http://www.genome.jp/kegg-bin/show_pathway?ko00052/K00850%09red/K00844%09red/K00849%09red/K12309%09red/K01785%09red/K01784%09red/K07407%09red/K06617%09red
ko00051	Fructose and mannose metabolism	PCP002448|PCP005573|PCP011877|PCP019721|PCP012279|PCP018438|PCP025810|PCP045155|PCP002233|PCP002235|PCP002234|PCP019725|PCP019724	13	70	0.0362733	0.503783	http://www.genome.jp/kegg-bin/show_pathway?ko00051/K01809%09red/K00850%09red/K00844%09red/K00847%09red/K00008%09red
ko00960	Tropane, piperidine and pyridine alkaloid biosynthesis	PCP027577|PCP011338|PCP019475|PCP012307|PCP044930	5	17	0.0440022	0.553171	http://www.genome.jp/kegg-bin/show_pathway?ko00960/K00276%09red/K14455%09red/K00815%09red/K08081%09red
ko00950	Isoquinoline alkaloid biosynthesis	PCP027577|PCP011338|PCP012307|PCP044930	4	12	0.0510937	0.586466	http://www.genome.jp/kegg-bin/show_pathway?ko00950/K00276%09red/K14455%09red/K00815%09red
ko00195	Photosynthesis	PCP004387|PCP044961|PCP007354|PCP032594|PCP032593|PCP004385|PCP008734|PCP015370|PCP014396|PCP008262|PCP000763	11	63	0.070201	0.67731	http://www.genome.jp/kegg-bin/show_pathway?ko00195/K02112%09red/K02111%09red/K02639%09red/K02704%09red/K02114%09red/K02689%09red/K02703%09red/K02706%09red/K02641%09red/K08905%09red/K08901%09red
ko00920	Sulfur metabolism	PCP045133|PCP017912|PCP007797|PCP015327|PCP020868|PCP012313|PCP024415|PCP029689	8	41	0.072913	0.67731	http://www.genome.jp/kegg-bin/show_pathway?ko00920/K13034%09red/K05907%09red/K01082%09red/K01738%09red/K00640%09red
ko00910	Nitrogen metabolism	PCP004528|PCP040594|PCP003500|PCP004653|PCP028432|PCP020355	6	28	0.0833813	0.682952	http://www.genome.jp/kegg-bin/show_pathway?ko00910/K01673%09red/K02575%09red/K10534%09red/K01674%09red
ko00945	Stilbenoid, diarylheptanoid and gingerol biosynthesis	PCP017134|PCP022543|PCP005874|PCP023398|PCP036486|PCP020078	6	28	0.0833813	0.682952	http://www.genome.jp/kegg-bin/show_pathway?ko00945/K09754%09red/K13065%09red/K00517%09red
ko00520	Amino sugar and nucleotide sugar metabolism	PCP002448|PCP030998|PCP000409|PCP006071|PCP011877|PCP021268|PCP000411|PCP008643|PCP026598|PCP021577|PCP043068|PCP013389|PCP018438|PCP025810|PCP045028|PCP015366|PCP027687|PCP035546|PCP005138	19	131	0.087083	0.682952	http://www.genome.jp/kegg-bin/show_pathway?ko00520/K01809%09red/K01183%09red/K00847%09red/K13648%09red/K00975%09red/K00844%09red/K00849%09red/K01784%09red/K13379%09red/K12446%09red/K12448%09red/K00012%09red/K01209%09red
ko00280	Valine, leucine and isoleucine degradation	PCP016377|PCP032204|PCP023046|PCP013158|PCP004966|PCP013256|PCP018948|PCP015401	8	43	0.0879559	0.682952	http://www.genome.jp/kegg-bin/show_pathway?ko00280/K00140%09red/K05605%09red/K00827%09red/K00826%09red/K14085%09red/K00253%09red/K07513%09red
ko00860	Porphyrin and chlorophyll metabolism	PCP011528|PCP016364|PCP011023|PCP009039|PCP011343|PCP000551|PCP017283|PCP003007	8	45	0.104665	0.767547	http://www.genome.jp/kegg-bin/show_pathway?ko00860/K08099%09red/K13071%09red/K03403%09red/K13606%09red/K01772%09red/K00510%09red
ko00460	Cyanoamino acid metabolism	PCP044192|PCP045133|PCP003954|PCP015327|PCP020184|PCP011059|PCP016424	7	39	0.120262	0.835506	http://www.genome.jp/kegg-bin/show_pathway?ko00460/K00681%09red/K01188%09red/K05349%09red/K13034%09red
ko00400	Phenylalanine, tyrosine and tryptophan biosynthesis	PCP027577|PCP000985|PCP044930|PCP037527|PCP028194|PCP005810|PCP019747|PCP027828	8	48	0.132768	0.883814	http://www.genome.jp/kegg-bin/show_pathway?ko00400/K14455%09red/K13832%09red/K00815%09red/K01626%09red/K01850%09red/K15227%09red
ko00908	Zeatin biosynthesis	PCP024774|PCP044908|PCP018283|PCP012921	4	18	0.133911	0.883814	http://www.genome.jp/kegg-bin/show_pathway?ko00908/K13495%09red/K00279%09red
ko00500	Starch and sucrose metabolism	PCP044192|PCP013055|PCP008643|PCP013072|PCP015366|PCP012578|PCP016424|PCP006789|PCP002448|PCP005363|PCP000852|PCP025810|PCP010130|PCP025818|PCP030623|PCP022048|PCP030726|PCP006674|PCP010505|PCP011059|PCP020184|PCP030998|PCP028162	23	178	0.148778	0.888704	http://www.genome.jp/kegg-bin/show_pathway?ko00500/K01177%09red/K00847%09red/K13648%09red/K00975%09red/K00844%09red/K01188%09red/K16055%09red/K00703%09red/K01176%09red/K00688%09red/K01051%09red/K02438%09red/K01179%09red/K05349%09red/K00696%09red/K00012%09red/K00695%09red
ko00480	Glutathione metabolism	PCP024006|PCP025171|PCP023214|PCP010639|PCP003954|PCP016168|PCP025470|PCP031514|PCP014255|PCP013035|PCP030806|PCP012913	12	83	0.15258	0.888704	http://www.genome.jp/kegg-bin/show_pathway?ko00480/K00681%09red/K00797%09red/K10808%09red/K00799%09red/K10807%09red
ko03430	Mismatch repair	PCP011912|PCP010742|PCP008984|PCP014572|PCP040153|PCP037835|PCP026098	7	42	0.153471	0.888704	http://www.genome.jp/kegg-bin/show_pathway?ko03430/K04802%09red/K08737%09red/K10746%09red/K07466%09red
ko00130	Ubiquinone and other terpenoid-quinone biosynthesis	PCP027577|PCP003610|PCP044233|PCP018170|PCP018105	5	27	0.160878	0.888704	http://www.genome.jp/kegg-bin/show_pathway?ko00130/K01661%09red/K00457%09red/K00815%09red/K01904%09red
ko00565	Ether lipid metabolism	PCP009124|PCP027080|PCP042577|PCP017454|PCP044762	5	27	0.160878	0.888704	http://www.genome.jp/kegg-bin/show_pathway?ko00565/K14674%09red/K01047%09red/K01114%09red/K01115%09red
ko00903	Limonene and pinene degradation	PCP017134|PCP036486|PCP023398|PCP005874	4	21	0.187811	0.957821	http://www.genome.jp/kegg-bin/show_pathway?ko00903/K00517%09red
ko01040	Biosynthesis of unsaturated fatty acids	PCP030457|PCP015136|PCP023046|PCP013158	4	22	0.207128	0.957821	http://www.genome.jp/kegg-bin/show_pathway?ko01040/K00232%09red/K07513%09red/K03921%09red
ko04146	Peroxisome	PCP022711|PCP002402|PCP023046|PCP013158|PCP018078|PCP006847|PCP007436|PCP029823|PCP005284|PCP015136|PCP001308	11	81	0.212848	0.957821	http://www.genome.jp/kegg-bin/show_pathway?ko04146/K12663%09red/K11517%09red/K12261%09red/K13348%09red/K00232%09red/K00106%09red/K07513%09red/K13347%09red
ko04626	Plant-pathogen interaction	PCP009884|PCP015468|PCP013657|PCP001194|PCP036603|PCP011808|PCP011734|PCP010826|PCP024321|PCP021262|PCP043076|PCP044030|PCP006940|PCP023230|PCP002620|PCP009651	16	126	0.218937	0.957821	http://www.genome.jp/kegg-bin/show_pathway?ko04626/K13414%09red/K13412%09red/K13420%09red/K13448%09red/K13447%09red/K05391%09red/K13424%09red
ko00640	Propanoate metabolism	PCP015401|PCP032204|PCP018713|PCP012607|PCP044960	5	31	0.225888	0.957821	http://www.genome.jp/kegg-bin/show_pathway?ko00640/K00140%09red/K11262%09red/K01963%09red/K05605%09red
ko00240	Pyrimidine metabolism	PCP004386|PCP023214|PCP010639|PCP044090|PCP027918|PCP018765|PCP013277|PCP013135|PCP031514|PCP004410|PCP030806|PCP009912|PCP029131|PCP019154|PCP029243|PCP024151	16	128	0.235606	0.957821	http://www.genome.jp/kegg-bin/show_pathway?ko00240/K00857%09red/K03043%09red/K00876%09red/K02320%09red/K00207%09red/K02324%09red/K01489%09red/K10808%09red/K01520%09red/K10807%09red/K03046%09red/K02325%09red
ko03410	Base excision repair	PCP008984|PCP027918|PCP014789|PCP018765|PCP014572|PCP038734	6	40	0.237261	0.957821	http://www.genome.jp/kegg-bin/show_pathway?ko03410/K01246%09red/K04802%09red/K10798%09red/K02324%09red/K02325%09red
ko00071	Fatty acid degradation	PCP015136|PCP023046|PCP013158|PCP004966|PCP030456|PCP044385	6	40	0.237261	0.957821	http://www.genome.jp/kegg-bin/show_pathway?ko00071/K00232%09red/K07513%09red/K10527%09red/K00001%09red/K14085%09red
ko00100	Steroid biosynthesis	PCP009279|PCP018344|PCP018746|PCP007404|PCP044762	5	32	0.243234	0.957821	http://www.genome.jp/kegg-bin/show_pathway?ko00100/K00511%09red/K14674%09red/K05917%09red/K01853%09red/K09832%09red
ko00430	Taurine and hypotaurine metabolism	PCP024583|PCP003954	2	9	0.264081	0.957821	http://www.genome.jp/kegg-bin/show_pathway?ko00430/K00681%09red/K10712%09red
ko00564	Glycerophospholipid metabolism	PCP009124|PCP044762|PCP039542|PCP042577|PCP011737|PCP029682|PCP008645|PCP043200|PCP027080|PCP009770|PCP013907|PCP017454	12	95	0.265555	0.957821	http://www.genome.jp/kegg-bin/show_pathway?ko00564/K08730%09red/K05929%09red/K01114%09red/K01115%09red/K13508%09red/K01047%09red/K14156%09red/K00901%09red/K13511%09red/K14674%09red
ko00904	Diterpenoid biosynthesis	PCP026891|PCP008380|PCP007801	3	18	0.297468	0.957821	http://www.genome.jp/kegg-bin/show_pathway?ko00904/K04125%09red/K04123%09red
ko00730	Thiamine metabolism	PCP002341|PCP028647	2	10	0.299156	0.957821	http://www.genome.jp/kegg-bin/show_pathway?ko00730/K00949%09red/K01662%09red
ko04933	AGE-RAGE signaling pathway in diabetic complications	PCP037781|PCP018194|PCP026369	3	19	0.323293	0.957821	http://www.genome.jp/kegg-bin/show_pathway?ko04933/K04371%09red/K05857%09red
ko00073	Cutin, suberine and wax biosynthesis	PCP000578|PCP002905	2	11	0.333942	0.957821	http://www.genome.jp/kegg-bin/show_pathway?ko00073/K15404%09red/K15398%09red
ko01212	Fatty acid metabolism	PCP044960|PCP015136|PCP023046|PCP013158|PCP030457|PCP018713|PCP044385|PCP012607	8	66	0.358846	0.957821	http://www.genome.jp/kegg-bin/show_pathway?ko01212/K07513%09red/K00232%09red/K01963%09red/K10527%09red/K11262%09red/K03921%09red
ko00600	Sphingolipid metabolism	PCP013141|PCP008341|PCP030747	3	21	0.374834	0.957821	http://www.genome.jp/kegg-bin/show_pathway?ko00600/K07407%09red/K12309%09red/K01634%09red
ko00590	Arachidonic acid metabolism	PCP042577|PCP044762	2	14	0.434414	0.957821	http://www.genome.jp/kegg-bin/show_pathway?ko00590/K14674%09red/K01047%09red
ko00740	Riboflavin metabolism	PCP021461	1	5	0.435699	0.957821	http://www.genome.jp/kegg-bin/show_pathway?ko00740/K14652%09red
ko00514	Other types of O-glycan biosynthesis	PCP011543	1	5	0.435699	0.957821	http://www.genome.jp/kegg-bin/show_pathway?ko00514/K03691%09red
ko00750	Vitamin B6 metabolism	PCP009557|PCP005009	2	15	0.466095	0.957821	http://www.genome.jp/kegg-bin/show_pathway?ko00750/K06215%09red/K01733%09red
ko00531	Glycosaminoglycan degradation	PCP013141	1	6	0.487038	0.957821	http://www.genome.jp/kegg-bin/show_pathway?ko00531/K12309%09red
ko00010	Glycolysis / Gluconeogenesis	PCP007658|PCP005592|PCP004266|PCP019307|PCP004966|PCP030456|PCP001995|PCP024587|PCP025810|PCP011051|PCP045155|PCP000595|PCP005573|PCP025189	14	135	0.490307	0.957821	http://www.genome.jp/kegg-bin/show_pathway?ko00010/K00850%09red/K00131%09red/K00001%09red/K00844%09red/K01834%09red/K01792%09red/K01689%09red/K01785%09red/K01568%09red/K01610%09red/K14085%09red
ko04712	Circadian rhythm - plant	PCP008237|PCP023048|PCP021730|PCP005215	4	36	0.499328	0.957821	http://www.genome.jp/kegg-bin/show_pathway?ko04712/K12130%09red/K16240%09red/K12127%09red/K00660%09red
ko00561	Glycerolipid metabolism	PCP044762|PCP004966|PCP008645|PCP030661|PCP030747|PCP013907	6	56	0.499969	0.957821	http://www.genome.jp/kegg-bin/show_pathway?ko00561/K09480%09red/K07407%09red/K00901%09red/K13508%09red/K14085%09red/K14674%09red
ko00770	Pantothenate and CoA biosynthesis	PCP029273|PCP016377|PCP009912	3	28	0.544568	0.957821	http://www.genome.jp/kegg-bin/show_pathway?ko00770/K00207%09red/K00826%09red/K00606%09red
ko00760	Nicotinate and nicotinamide metabolism	PCP031484|PCP003476	2	18	0.554416	0.957821	http://www.genome.jp/kegg-bin/show_pathway?ko00760/K03517%09red/K00278%09red
ko01230	Biosynthesis of amino acids	PCP009368|PCP024415|PCP014772|PCP015327|PCP019747|PCP028194|PCP005009|PCP000108|PCP005573|PCP027828|PCP027577|PCP016377|PCP017186|PCP044930|PCP045155|PCP045133|PCP007797|PCP004966|PCP005612|PCP001995|PCP005424|PCP012313|PCP000985|PCP037527|PCP005810|PCP000595	26	264	0.561019	0.957821	http://www.genome.jp/kegg-bin/show_pathway?ko01230/K01733%09red/K00850%09red/K01689%09red/K01681%09red/K01834%09red/K00640%09red/K01807%09red/K15227%09red/K00948%09red/K00826%09red/K13832%09red/K01738%09red/K01626%09red/K14085%09red/K14455%09red/K14677%09red/K01850%09red/K13034%09red/K12657%09red/K00815%09red
ko03420	Nucleotide excision repair	PCP011912|PCP027918|PCP014572|PCP018765|PCP008984|PCP026098	6	61	0.577804	0.957821	http://www.genome.jp/kegg-bin/show_pathway?ko03420/K04802%09red/K07466%09red/K02324%09red/K02325%09red
ko00511	Other glycan degradation	PCP013141|PCP008093	2	19	0.581463	0.957821	http://www.genome.jp/kegg-bin/show_pathway?ko00511/K12309%09red/K01206%09red
ko00030	Pentose phosphate pathway	PCP019307|PCP013100|PCP045155|PCP000108|PCP005573|PCP005424	6	62	0.592633	0.957821	http://www.genome.jp/kegg-bin/show_pathway?ko00030/K00850%09red/K00948%09red/K01057%09red/K00131%09red/K01807%09red
ko00260	Glycine, serine and threonine metabolism	PCP020415|PCP004966|PCP005009|PCP012307|PCP018948|PCP011338|PCP000595	7	73	0.599654	0.957821	http://www.genome.jp/kegg-bin/show_pathway?ko00260/K00276%09red/K15919%09red/K01834%09red/K00827%09red/K01733%09red/K14085%09red
ko00340	Histidine metabolism	PCP004966|PCP010834	2	20	0.60728	0.957821	http://www.genome.jp/kegg-bin/show_pathway?ko00340/K01590%09red/K14085%09red
ko00061	Fatty acid biosynthesis	PCP030457|PCP018713|PCP012607|PCP044960	4	42	0.612358	0.957821	http://www.genome.jp/kegg-bin/show_pathway?ko00061/K01963%09red/K11262%09red/K03921%09red
ko00909	Sesquiterpenoid and triterpenoid biosynthesis	PCP018746	1	9	0.614707	0.957821	http://www.genome.jp/kegg-bin/show_pathway?ko00909/K00511%09red
ko00603	Glycosphingolipid biosynthesis - globo series	PCP030747	1	10	0.649769	0.96531	http://www.genome.jp/kegg-bin/show_pathway?ko00603/K07407%09red
ko00562	Inositol phosphate metabolism	PCP009124|PCP005345|PCP015401|PCP037781|PCP017454	5	57	0.675872	0.96531	http://www.genome.jp/kegg-bin/show_pathway?ko00562/K05857%09red/K00140%09red/K01114%09red/K00889%09red
ko01200	Carbon metabolism	PCP007658|PCP024415|PCP014772|PCP015327|PCP012313|PCP031088|PCP037601|PCP000108|PCP015401|PCP005573|PCP045133|PCP007797|PCP044930|PCP045155|PCP025810|PCP018078|PCP032204|PCP019307|PCP001995|PCP013100|PCP005424|PCP044960|PCP020415|PCP006875|PCP001840|PCP000595	26	281	0.67895	0.96531	http://www.genome.jp/kegg-bin/show_pathway?ko01200/K00850%09red/K15919%09red/K01689%09red/K11517%09red/K01681%09red/K14455%09red/K00131%09red/K01834%09red/K00640%09red/K05298%09red/K00029%09red/K01006%09red/K00844%09red/K00948%09red/K01595%09red/K01963%09red/K01610%09red/K01738%09red/K00140%09red/K05605%09red/K01807%09red/K01057%09red/K13034%09red
ko00053	Ascorbate and aldarate metabolism	PCP004966|PCP003486|PCP008643|PCP026388	4	47	0.693465	0.96531	http://www.genome.jp/kegg-bin/show_pathway?ko00053/K08232%09red/K14190%09red/K00012%09red/K14085%09red
ko00710	Carbon fixation in photosynthetic organisms	PCP007658|PCP044930|PCP006875|PCP001840|PCP031088|PCP037601|PCP005424	7	83	0.72158	0.96699	http://www.genome.jp/kegg-bin/show_pathway?ko00710/K14455%09red/K01006%09red/K01807%09red/K01595%09red/K00029%09red/K05298%09red/K01610%09red
ko00620	Pyruvate metabolism	PCP007658|PCP044960|PCP004966|PCP006875|PCP018713|PCP001840|PCP037601|PCP012607	8	96	0.740147	0.981904	http://www.genome.jp/kegg-bin/show_pathway?ko00620/K01006%09red/K01595%09red/K00029%09red/K01610%09red/K14085%09red/K01963%09red/K11262%09red
ko00230	Purine metabolism	PCP009125|PCP023214|PCP010639|PCP004386|PCP027918|PCP018765|PCP031514|PCP029823|PCP030806|PCP007245|PCP029131|PCP000108|PCP019154|PCP024151	14	166	0.768236	0.984535	http://www.genome.jp/kegg-bin/show_pathway?ko00230/K00948%09red/K02320%09red/K00942%09red/K00759%09red/K02324%09red/K02325%09red/K10808%09red/K03043%09red/K00106%09red/K10807%09red/K03046%09red
ko00780	Biotin metabolism	PCP021957	1	15	0.782668	0.989214	http://www.genome.jp/kegg-bin/show_pathway?ko00780/K00833%09red
ko00450	Selenocompound metabolism	PCP022907	1	16	0.802454	0.998626	http://www.genome.jp/kegg-bin/show_pathway?ko00450/K01761%09red
ko01210	2-Oxocarboxylic acid metabolism	PCP044930|PCP014772|PCP016377|PCP005612	4	56	0.807278	0.998626	http://www.genome.jp/kegg-bin/show_pathway?ko01210/K14677%09red/K00826%09red/K14455%09red/K01681%09red
ko04070	Phosphatidylinositol signaling system	PCP005345|PCP037781|PCP008645	3	46	0.835155	0.998626	http://www.genome.jp/kegg-bin/show_pathway?ko04070/K05857%09red/K00889%09red/K00901%09red
ko02010	ABC transporters	PCP001023	1	20	0.86516	0.998626	http://www.genome.jp/kegg-bin/show_pathway?ko02010/K05658%09red
ko00290	Valine, leucine and isoleucine biosynthesis	PCP016377	1	20	0.86516	0.998626	http://www.genome.jp/kegg-bin/show_pathway?ko00290/K00826%09red
ko00300	Lysine biosynthesis	PCP004966	1	20	0.86516	0.998626	http://www.genome.jp/kegg-bin/show_pathway?ko00300/K14085%09red
ko00250	Alanine, aspartate and glutamate metabolism	PCP044930|PCP018948|PCP003476	3	51	0.880109	0.998626	http://www.genome.jp/kegg-bin/show_pathway?ko00250/K14455%09red/K00827%09red/K00278%09red
ko00220	Arginine biosynthesis	PCP044930|PCP005612	2	37	0.881363	0.998626	http://www.genome.jp/kegg-bin/show_pathway?ko00220/K14677%09red/K14455%09red
ko00310	Lysine degradation	PCP004966	1	22	0.888602	1	http://www.genome.jp/kegg-bin/show_pathway?ko00310/K14085%09red
ko00190	Oxidative phosphorylation	PCP004385|PCP033517|PCP034836|PCP032594|PCP032593|PCP033519|PCP044535|PCP044353|PCP041076	9	138	0.926726	1	http://www.genome.jp/kegg-bin/show_pathway?ko00190/K02112%09red/K02111%09red/K03935%09red/K00412%09red/K03881%09red/K02114%09red/K01535%09red/K03936%09red/K02132%09red
ko03020	RNA polymerase	PCP004386|PCP019154	2	45	0.935748	1	http://www.genome.jp/kegg-bin/show_pathway?ko03020/K03043%09red/K03046%09red
ko00380	Tryptophan metabolism	PCP004966	1	29	0.94292	1	http://www.genome.jp/kegg-bin/show_pathway?ko00380/K14085%09red
ko03060	Protein export	PCP022957|PCP016864	2	47	0.945068	1	http://www.genome.jp/kegg-bin/show_pathway?ko03060/K13431%09red/K09490%09red
ko00630	Glyoxylate and dicarboxylate metabolism	PCP020415|PCP014772|PCP018078	3	65	0.953579	1	http://www.genome.jp/kegg-bin/show_pathway?ko00630/K11517%09red/K15919%09red/K01681%09red
ko04120	Ubiquitin mediated proteolysis	PCP023535|PCP035321|PCP003637|PCP015155|PCP004584|PCP026033|PCP018427	7	122	0.955097	1	http://www.genome.jp/kegg-bin/show_pathway?ko04120/K10601%09red/K10581%09red/K03869%09red/K03094%09red/K03875%09red/K03363%09red
ko03440	Homologous recombination	PCP026098|PCP011912	2	51	0.959986	1	http://www.genome.jp/kegg-bin/show_pathway?ko03440/K07466%09red
ko00900	Terpenoid backbone biosynthesis	PCP001064|PCP002341	2	55	0.970973	1	http://www.genome.jp/kegg-bin/show_pathway?ko00900/K05356%09red/K01662%09red
ko00020	Citrate cycle (TCA cycle)	PCP007658|PCP014772	2	57	0.975312	1	http://www.genome.jp/kegg-bin/show_pathway?ko00020/K01610%09red/K01681%09red
ko04130	SNARE interactions in vesicular transport	PCP001709	1	40	0.980054	1	http://www.genome.jp/kegg-bin/show_pathway?ko04130/K08486%09red
ko03018	RNA degradation	PCP001995|PCP010628|PCP005573|PCP045155	4	111	0.994503	1	http://www.genome.jp/kegg-bin/show_pathway?ko03018/K00850%09red/K13126%09red/K01689%09red
ko04141	Protein processing in endoplasmic reticulum	PCP016161|PCP022854|PCP007219|PCP035076|PCP035321|PCP028694|PCP035875|PCP015155|PCP016002|PCP034989|PCP016864	11	217	0.994851	1	http://www.genome.jp/kegg-bin/show_pathway?ko04141/K10601%09red/K09490%09red/K03094%09red/K07953%09red/K10666%09red/K13993%09red/K03283%09red
ko04145	Phagosome	PCP044487	1	80	0.999567	1	http://www.genome.jp/kegg-bin/show_pathway?ko04145/K07375%09red
ko04144	Endocytosis	PCP007219|PCP027080|PCP005345	3	131	0.99972	1	http://www.genome.jp/kegg-bin/show_pathway?ko04144/K03283%09red/K00889%09red/K01115%09red
ko03015	mRNA surveillance pathway	PCP010628|PCP025902	2	133	0.999965	1	http://www.genome.jp/kegg-bin/show_pathway?ko03015/K06269%09red/K13126%09red
ko03013	RNA transport	PCP018699|PCP009276|PCP010628	3	185	0.999997	1	http://www.genome.jp/kegg-bin/show_pathway?ko03013/K03113%09red/K13126%09red
ko03040	Spliceosome	PCP007219	1	199	1	1	http://www.genome.jp/kegg-bin/show_pathway?ko03040/K03283%09red

## Sheet: RCF-CF
Table S6. KEGG annotation of DEGs in group 2-1 and group RCF-CF.
#PathwayID	PathwayName	GenesName	S gene number	B gene number	Pvalue	Qvalue	PathwayLink
ko04075	Plant hormone signal transduction	PCP007207|PCP044462|PCP041423|PCP016876|PCP036703|PCP021851|PCP010701|PCP037299|PCP024309|PCP011842|PCP040169|PCP004295|PCP019419|PCP013311	14	222	9.36194e-08	5.99164e-06	http://www.genome.jp/kegg-bin/show_pathway?ko04075/K14487%09red/K14484%09red/K14496%09red/K14488%09red/K14516%09red
ko00040	Pentose and glucuronate interconversions	PCP013155|PCP018409|PCP012279|PCP024217|PCP016810|PCP023641	6	91	0.000409866	0.00864539	http://www.genome.jp/kegg-bin/show_pathway?ko00040/K01728%09red/K00008%09red
ko00010	Glycolysis / Gluconeogenesis	PCP002576|PCP025189|PCP003458|PCP045155|PCP030456|PCP025146|PCP005592	7	135	0.000540337	0.00864539	http://www.genome.jp/kegg-bin/show_pathway?ko00010/K01568%09red/K00850%09red/K00001%09red
ko00940	Phenylpropanoid biosynthesis	PCP017906|PCP013539|PCP002531|PCP011059|PCP005805|PCP024451	6	102	0.00072609	0.00929395	http://www.genome.jp/kegg-bin/show_pathway?ko00940/K01188%09red/K00430%09red
ko00910	Nitrogen metabolism	PCP020355|PCP023499|PCP024822	3	28	0.00353781	0.0323457	http://www.genome.jp/kegg-bin/show_pathway?ko00910/K00366%09red/K10534%09red
ko00350	Tyrosine metabolism	PCP030456|PCP012307|PCP025146	3	28	0.00353781	0.0323457	http://www.genome.jp/kegg-bin/show_pathway?ko00350/K00276%09red/K00001%09red
ko00051	Fructose and mannose metabolism	PCP011877|PCP003458|PCP045155|PCP012279	4	70	0.00631323	0.0336706	http://www.genome.jp/kegg-bin/show_pathway?ko00051/K01809%09red/K00850%09red/K00008%09red
ko00460	Cyanoamino acid metabolism	PCP045133|PCP011059|PCP013539	3	39	0.00834554	0.038151	http://www.genome.jp/kegg-bin/show_pathway?ko00460/K01188%09red/K13034%09red
ko00052	Galactose metabolism	PCP003458|PCP045155|PCP010943	3	48	0.0141909	0.0567637	http://www.genome.jp/kegg-bin/show_pathway?ko00052/K00850%09red/K06617%09red
ko00071	Fatty acid degradation	PCP030456|PCP025146	2	40	0.0654244	0.246303	http://www.genome.jp/kegg-bin/show_pathway?ko00071/K00001%09red
ko00902	Monoterpenoid biosynthesis	PCP007753	1	7	0.0769477	0.273592	http://www.genome.jp/kegg-bin/show_pathway?ko00902/K07385%09red
ko00430	Taurine and hypotaurine metabolism	PCP011418	1	9	0.0952478	0.320835	http://www.genome.jp/kegg-bin/show_pathway?ko00430/K10712%09red
ko00500	Starch and sucrose metabolism	PCP032198|PCP011059|PCP030958|PCP013539	4	178	0.108358	0.346746	http://www.genome.jp/kegg-bin/show_pathway?ko00500/K01188%09red/K01177%09red/K01087%09red
ko00950	Isoquinoline alkaloid biosynthesis	PCP012307	1	12	0.122025	0.358792	http://www.genome.jp/kegg-bin/show_pathway?ko00950/K00276%09red
ko00030	Pentose phosphate pathway	PCP003458|PCP045155	2	62	0.133376	0.358792	http://www.genome.jp/kegg-bin/show_pathway?ko00030/K00850%09red
ko04122	Sulfur relay system	PCP009962	1	14	0.139438	0.358792	http://www.genome.jp/kegg-bin/show_pathway?ko04122/K03639%09red
ko00960	Tropane, piperidine and pyridine alkaloid biosynthesis	PCP012307	1	17	0.164916	0.405948	http://www.genome.jp/kegg-bin/show_pathway?ko00960/K00276%09red
ko00790	Folate biosynthesis	PCP009962	1	18	0.173242	0.410647	http://www.genome.jp/kegg-bin/show_pathway?ko00790/K03639%09red
ko01040	Biosynthesis of unsaturated fatty acids	PCP030457	1	22	0.205727	0.438885	http://www.genome.jp/kegg-bin/show_pathway?ko01040/K03921%09red
ko00196	Photosynthesis - antenna proteins	PCP024346	1	27	0.244558	0.439387	http://www.genome.jp/kegg-bin/show_pathway?ko00196/K08912%09red
ko00770	Pantothenate and CoA biosynthesis	PCP029273	1	28	0.252095	0.439387	http://www.genome.jp/kegg-bin/show_pathway?ko00770/K00606%09red
ko00941	Flavonoid biosynthesis	PCP023048	1	30	0.266946	0.439387	http://www.genome.jp/kegg-bin/show_pathway?ko00941/K00660%09red
ko00360	Phenylalanine metabolism	PCP012307	1	31	0.274261	0.439387	http://www.genome.jp/kegg-bin/show_pathway?ko00360/K00276%09red
ko01230	Biosynthesis of amino acids	PCP045133|PCP000985|PCP003458|PCP045155	4	264	0.277784	0.439387	http://www.genome.jp/kegg-bin/show_pathway?ko01230/K13034%09red/K00850%09red/K01626%09red
ko00100	Steroid biosynthesis	PCP007404	1	32	0.281504	0.439387	http://www.genome.jp/kegg-bin/show_pathway?ko00100/K05917%09red
ko00410	beta-Alanine metabolism	PCP012307	1	34	0.295775	0.439387	http://www.genome.jp/kegg-bin/show_pathway?ko00410/K00276%09red
ko00270	Cysteine and methionine metabolism	PCP045133|PCP013133	2	107	0.295821	0.439387	http://www.genome.jp/kegg-bin/show_pathway?ko00270/K13034%09red/K05933%09red
ko04712	Circadian rhythm - plant	PCP023048	1	36	0.309765	0.439387	http://www.genome.jp/kegg-bin/show_pathway?ko04712/K00660%09red
ko03018	RNA degradation	PCP003458|PCP045155	2	111	0.310533	0.439387	http://www.genome.jp/kegg-bin/show_pathway?ko03018/K00850%09red
ko01200	Carbon metabolism	PCP045133|PCP003458|PCP045155|PCP018436	4	281	0.315809	0.439387	http://www.genome.jp/kegg-bin/show_pathway?ko01200/K01602%09red/K13034%09red/K00850%09red
ko00920	Sulfur metabolism	PCP045133	1	41	0.343544	0.4668	http://www.genome.jp/kegg-bin/show_pathway?ko00920/K13034%09red
ko00061	Fatty acid biosynthesis	PCP030457	1	42	0.3501	0.4668	http://www.genome.jp/kegg-bin/show_pathway?ko00061/K03921%09red
ko00520	Amino sugar and nucleotide sugar metabolism	PCP011877|PCP043068	2	131	0.382838	0.496761	http://www.genome.jp/kegg-bin/show_pathway?ko00520/K01809%09red/K01183%09red
ko00400	Phenylalanine, tyrosine and tryptophan biosynthesis	PCP000985	1	48	0.388095	0.496761	http://www.genome.jp/kegg-bin/show_pathway?ko00400/K01626%09red
ko00330	Arginine and proline metabolism	PCP025771	1	59	0.452115	0.54595	http://www.genome.jp/kegg-bin/show_pathway?ko00330/K00472%09red
ko00195	Photosynthesis	PCP008262	1	63	0.473708	0.559253	http://www.genome.jp/kegg-bin/show_pathway?ko00195/K02641%09red
ko00630	Glyoxylate and dicarboxylate metabolism	PCP018436	1	65	0.484185	0.559253	http://www.genome.jp/kegg-bin/show_pathway?ko00630/K01602%09red
ko01212	Fatty acid metabolism	PCP030457	1	66	0.489346	0.559253	http://www.genome.jp/kegg-bin/show_pathway?ko01212/K03921%09red
ko00260	Glycine, serine and threonine metabolism	PCP012307	1	73	0.524065	0.578279	http://www.genome.jp/kegg-bin/show_pathway?ko00260/K00276%09red
ko00710	Carbon fixation in photosynthetic organisms	PCP018436	1	83	0.569636	0.607612	http://www.genome.jp/kegg-bin/show_pathway?ko00710/K01602%09red
ko00480	Glutathione metabolism	PCP025171	1	83	0.569636	0.607612	http://www.genome.jp/kegg-bin/show_pathway?ko00480/K00799%09red
ko04626	Plant-pathogen interaction	PCP021262	1	126	0.721067	0.75653	http://www.genome.jp/kegg-bin/show_pathway?ko04626/K13420%09red
ko00230	Purine metabolism	PCP007245	1	166	0.813897	0.840152	http://www.genome.jp/kegg-bin/show_pathway?ko00230/K00759%09red
ko04141	Protein processing in endoplasmic reticulum	PCP024805	1	217	0.889107	0.90322	http://www.genome.jp/kegg-bin/show_pathway?ko04141/K13993%09red
ko03010	Ribosome	PCP021494	1	299	0.951966	0.951966	http://www.genome.jp/kegg-bin/show_pathway?ko03010/K02942%09red
