# Supplementary material for: Transcriptomic and metabolomic analysis provides insights into anthocyanin and procyanidin accumulation in pear
Source: BMC Plant Biol. 2020 Mar 27;20:129. doi: 10.1186/s12870-020-02344-0 (PMC7099803; doi:10.1186/s12870-020-02344-0)
Supplement: Supplementary file 6 — Additional file 6:Table S6. Classification of 17 anthocyanin and procyanidin metabolites correlated with 203 DEGs. [file 12870_2020_2344_MOESM6_ESM.xls]

## Sheet: Sheet1
Table S6. Classification of 17 anthocyanin and PA metabolites correlated with 203 DEGs.
metabolite class	metabolite name	gene annotation name	gene ID	gene-metabolite correlation (R2)	pvalue	gene number to each metabolite
An	Oenin	GSTF12	PCP025171	0.982856	1.13337e-08	7
		KNAT1	PCP027358	0.839594	0.000634703
		MYB114	PCP008283	0.970348	1.71776e-07
		bZIP1	PCP003743	0.834408	0.00073734
		MYB73	PCP003446	0.807942	0.00147599
		SAUR32	PCP019419	-0.807738	0.00148333
		GH3.1	PCP010701	0.819081	0.00111691
	Cyanidin	ERF003	PCP002056	0.86091	0.000323078	7
		ERF003	PCP015040	0.831488	0.000800512
		RAP2-4	PCP044584	-0.848682	0.000481851
		GH3.1	PCP010701	0.852709	0.000424063
		HHO3	PCP024887	-0.890675	0.0001021
		MYB59	PCP000935	-0.818618	0.00113036
		RVE7L	PCP017102	-0.859195	0.000342457
	Pelargonin	4CL2	PCP018170	0.928837	1.27441e-05	56
		CHS	PCP023048	0.907164	4.63905e-05
		IAA13	PCP021498	0.894341	8.6642e-05
		CHI	PCP027877	0.93391	8.88151e-06
		MYB111	PCP037215	0.935961	7.61268e-06
		F3H	PCP013732	0.926311	1.5107e-05
		Rpb1	PCP004386	0.905583	5.03385e-05
		KNAT1	PCP027358	0.807159	0.00150421
		MYB86	PCP009290	0.9395	5.7642e-06
		ANS	PCP027029	0.944035	3.93464e-06
		MYB3	PCP009874	0.86125	0.00031934
		rpoB	PCP019154	0.918591	2.45338e-05
		4CL1	PCP003610	0.963454	4.82841e-07
		CHI	PCP021141	0.894462	8.61654e-05
		CHI	PCP039844	0.907585	4.53797e-05
		ERF003	PCP002056	0.876131	0.000185876
		WRKY28	PCP035911	-0.890151	0.000104476
		NPR5	PCP018203	0.801498	0.00172075
		POX64	PCP016648	0.82526	0.00094919
		MYB5	PCP016603	0.863874	0.0002916
		NAC92	PCP016691	-0.827303	0.000898241
		POLA	PCP024151	0.823063	0.00100643
		NAC7	PCP043761	0.830461	0.000823686
		MYBAS1	PCP012075	0.824512	0.000968394
		ERF110	PCP005779	-0.820257	0.00108336
		WRKY47	PCP000908	-0.826059	0.000929008
		ANR	PCP015312	0.887768	0.000115831
		RAD5B	PCP028083	0.893185	9.13022e-05
		LET6	PCP034779	-0.815468	0.00122502
		TOE3	PCP044872	0.804485	0.00160371
		MYB74	PCP002652	-0.835289	0.000719058
		NFYC4	PCP026749	-0.813761	0.00127883
		PAL1	PCP018639	0.877746	0.000174563
		POLE	PCP018641	0.822125	0.00103167
		POLE	PCP018765	0.850419	0.000456221
		WRKY7	PCP018872	-0.809526	0.00142015
		ARF2	PCP028488	0.861755	0.000313848
		GLABRA2	PCP004632	0.806995	0.00151019
		RAP2-7	PCP017458	0.879277	0.000164343
		PTL	PCP028526	0.825224	0.000950101
		HOX	PCP039690	0.860185	0.000331155
		GST23	PCP013035	-0.805443	0.0015675
		At1g16060	PCP011508	0.824811	0.00096069
		MCM6	PCP010031	0.803472	0.00164269
		WIN1	PCP011340	0.819347	0.00110926
		WOX3	PCP005308	0.855496	0.000387326
		GATA	PCP006865	0.82243	0.0010234
		RPA	PCP026098	0.813615	0.00128352
		ALDH2C4	PCP029125	0.847002	0.000507692
		SPL12	PCP018055	0.804669	0.0015967
		POLA1	PCP029131	0.800998	0.00174096
		PTI5	PCP037490	-0.80649	0.00152864
		Helic_SF1/SF2_ATP-bd_DinG/Rad3	PCP031091	0.857528	0.000362141
		ERF003	PCP015040	0.80572	0.00155715
		RAP2-4	PCP044584	-0.809073	0.00143595
		HCT3	PCP020078	-0.838453	0.000656272
	Delphinidin	GSTF12	PCP025171	0.852184	0.000431279	3
		MYB114	PCP008283	0.815531	0.00122308
		bZIP1	PCP003743	0.909131	4.18212e-05
	Kuromanin Chloride	IAA13	PCP021498	0.832154	0.000785745	184
		CHI	PCP027877	0.811074	0.00136718
		F3H	PCP013732	0.866243	0.000268211
		ANS	PCP027029	0.827528	0.000892764
		CHI	PCP021141	0.86674	0.00026349
		CHI	PCP039844	0.887993	0.000114716
		NPR5	PCP018203	0.864511	0.000285159
		POX64	PCP016648	0.882796	0.000142621
		MYB5	PCP016603	0.885021	0.000130094
		NAC92	PCP016691	-0.89299	9.21067e-05
		POLA	PCP024151	0.939495	5.76615e-06
		NAC7	PCP043761	0.904244	5.38873e-05
		MYBAS1	PCP012075	0.848852	0.000479294
		ERF110	PCP005779	-0.930979	1.09782e-05
		WRKY47	PCP000908	-0.942523	4.48401e-06
		ANR	PCP015312	0.897665	7.42708e-05
		RAD5B	PCP028083	0.901133	6.2889e-05
		LET6	PCP034779	-0.88741	0.000117613
		TOE3	PCP044872	0.967016	2.909e-07
		MYB74	PCP002652	-0.952076	1.83648e-06
		NFYC4	PCP026749	-0.88473	0.00013168
		PAL1	PCP018639	0.872997	0.00020946
		POLE	PCP018641	0.886086	0.000124407
		POLE	PCP018765	0.917332	2.64322e-05
		WRKY7	PCP018872	-0.96242	5.54144e-07
		ARF2	PCP028488	0.91047	3.89188e-05
		GLABRA2	PCP004632	0.886536	0.000122065
		RAP2-7	PCP017458	0.842534	0.000581653
		PTL	PCP028526	0.95822	9.3461e-07
		HOX	PCP039690	0.887292	0.000118208
		GST23	PCP013035	-0.913101	3.368e-05
		At1g16060	PCP011508	0.902619	5.84509e-05
		MCM6	PCP010031	0.868347	0.000248687
		WIN1	PCP011340	0.979001	3.10477e-08
		WOX3	PCP005308	0.952052	1.84113e-06
		GATA	PCP006865	0.912147	3.55115e-05
		RPA	PCP026098	0.940501	5.31168e-06
		ALDH2C4	PCP029125	0.935197	8.0672e-06
		SPL12	PCP018055	0.959306	8.20726e-07
		POLA1	PCP029131	0.866833	0.000262622
		PTI5	PCP037490	-0.926421	1.49971e-05
		Helic_SF1/SF2_ATP-bd_DinG/Rad3	PCP031091	0.903348	5.63686e-05
		SAP2	PCP011788	-0.911791	3.62143e-05
		MCM5	PCP013392	0.84618	0.000520713
		RAP2-4	PCP000589	-0.854756	0.000396833
		SAUR50	PCP040169	0.844806	0.000543076
		RRM	PCP030806	0.864055	0.000289765
		CPC	PCP033163	0.849559	0.000468772
		GID1C	PCP027823	-0.886208	0.000123767
		KUA1	PCP003902	-0.818316	0.00113917
		MYB12	PCP019868	0.907946	4.45276e-05
		ERF017	PCP011908	-0.819724	0.00109847
		CAD6	PCP025778	-0.917868	2.56098e-05
		RPA	PCP011912	0.945497	3.45537e-06
		PHR1	PCP021509	-0.844672	0.000545294
		bZIP18	PCP044528	0.872125	0.000216421
		NAC90	PCP003948	-0.929606	1.20862e-05
		BLH11	PCP018280	0.930442	1.14016e-05
		NAC105	PCP044554	0.865693	0.000273509
		SAPK2	PCP024729	-0.928547	1.29992e-05
		AUX22	PCP007207	0.890276	0.000103906
		MYB108	PCP028848	-0.877505	0.000176217
		GT-3b	PCP015140	-0.957077	1.0675e-06
		ERF110	PCP018304	-0.837606	0.000672653
		WRKY48	PCP028861	-0.896362	7.89446e-05
		DPB2	PCP027918	0.834007	0.000745778
		SAP2	PCP002304	-0.921239	2.08891e-05
		HAT5	PCP004009	-0.814339	0.00126041
		MYB73	PCP010433	-0.858884	0.000346062
		sigD	PCP023172	0.888205	0.000113677
		CMT2	PCP000077	0.8897	0.000106556
		MCM5	PCP021584	0.951046	2.03895e-06
		WRKY33	PCP013657	-0.959941	7.59485e-07
		MYB330	PCP027967	0.877792	0.000174248
		CPRF1	PCP018389	-0.876706	0.000181788
		bZIP44	PCP000826	0.941687	4.81289e-06
		ETC1	PCP032548	0.96916	2.08625e-07
		PBF	PCP023248	0.801693	0.0017129
		MYB2	PCP029532	-0.927726	1.37442e-05
		HB12	PCP031026	-0.867517	0.000256252
		NAC102	PCP041989	-0.863239	0.000298134
		HSFA4D	PCP002437	-0.898956	6.98596e-05
		DOF3.1	PCP044694	0.916464	2.78078e-05
		WRKY65	PCP015285	-0.885157	0.000129353
		NAC13	PCP008887	-0.831358	0.000803414
		ERF114	PCP039285	-0.926913	1.45145e-05
		MCM4	PCP021757	0.879402	0.000163531
		NAC48	PCP024952	-0.953299	1.61718e-06
		ERF4	PCP009836	-0.931912	1.02724e-05
		WRKY40	PCP031143	-0.944971	3.62206e-06
		PCNA	PCP008984	0.848895	0.000478655
		HSF8	PCP015400	-0.875054	0.000193736
		SRM1	PCP005868	0.967182	2.83726e-07
		LAX2	PCP001009	0.880765	0.000154864
		RRM1	PCP010639	0.818665	0.00112896
		DOF5.1	PCP010661	0.980225	2.30367e-08
		PCNA	PCP014572	0.862384	0.000307114
		WRKY33	PCP015468	-0.87423	0.000199921
		ARR8	PCP005931	0.828058	0.000879978
		MYB73	PCP017127	-0.89686	7.71319e-05
		DREB1D	PCP012284	-0.800796	0.00174916
		MCM2	PCP018618	0.915415	2.95456e-05
		bZIP1	PCP029726	0.935297	8.00656e-06
		WRKY33	PCP044030	-0.958393	9.15631e-07
		BLH6	PCP020224	-0.810343	0.00139202
		ARF14	PCP031252	0.919685	2.29719e-05
		ERF011	PCP012291	-0.842618	0.000580195
		GID1B	PCP004361	-0.874611	0.000197046
		WRKY53	PCP023516	-0.913166	3.35577e-05
		MSH6	PCP010742	0.918613	2.45017e-05
		WOX3	PCP006004	0.844573	0.000546928
		SAUR50	PCP042213	0.800497	0.00176139
		ERS2	PCP012383	-0.878178	0.000171635
		WOX4	PCP026866	0.829717	0.000840807
		DOF5.8	PCP045022	0.904987	5.18944e-05
		WRKY30	PCP028354	-0.872033	0.000217168
		HSFB-2b	PCP007662	-0.919328	2.34722e-05
		GH3.6	PCP007672	0.95774	9.88745e-07
		DREB3	PCP023651	0.861729	0.000314126
		WRKY40	PCP039671	-0.81938	0.00110831
		HSFB-2b	PCP033244	-0.830212	0.000829394
		WRKY29	PCP009267	-0.872204	0.000215782
		HSFB-4	PCP022102	0.913342	3.32284e-05
		SAUR50	PCP037299	0.832343	0.000781597
		SHINE2	PCP017394	0.924833	1.66412e-05
		WRKY51	PCP020495	-0.906512	4.79877e-05
		DIVARICATA	PCP029972	0.86027	0.000330201
		NAC66	PCP028501	0.859445	0.000339579
		RRM1	PCP031514	0.874084	0.000201034
		sigC	PCP003455	0.949342	2.41242e-06
		WRKY41	PCP006266	-0.813056	0.00130157
		BGLU12	PCP011059	0.816368	0.00119737
		C1	PCP004993	0.954974	1.35111e-06
		HOX32	PCP008264	0.964947	3.92937e-07
		GST	PCP014255	-0.821584	0.00104644
		IAA28	PCP036703	0.855098	0.000392418
		MCM3	PCP007908	0.830378	0.000825582
		HAT14	PCP000042	-0.813964	0.00127236
		MCM2	PCP011473	0.906512	4.79878e-05
		MSH6	PCP033053	0.930381	1.14505e-05
		SAP	PCP025860	-0.873723	0.000203803
		SBP	PCP022339	0.951599	1.9282e-06
		HSFB-4b	PCP001533	0.828877	0.00086046
		Os11g0156000	PCP001553	-0.914173	3.17119e-05
		bZIP24	PCP009584	0.916408	2.78982e-05
		GST	PCP024006	-0.846139	0.000521371
		LRR_N_2-typ	PCP028744	0.97864	3.37875e-08
		POX42	PCP017906	0.82213	0.00103153
		WRKY6	PCP041332	-0.870085	0.000233409
		GID1B	PCP024282	-0.938764	6.11534e-06
		WRKY53	PCP027470	-0.83697	0.000685148
		ANT	PCP001899	0.891196	9.97807e-05
		NAC79	PCP005209	-0.900524	6.47813e-05
		CCT	PCP006808	-0.822718	0.00101564
		HFD	PCP008325	0.934426	8.54766e-06
		WRKY33	PCP024321	-0.855568	0.00038641
		AIL1	PCP016390	0.945352	3.50073e-06
		ERF1B	PCP021091	-0.917386	2.63492e-05
		BGL40	PCP044192	-0.84862	0.00048279
		Histone H4	PCP027553	0.842468	0.000582803
		bZIP34	PCP001918	0.971738	1.35423e-07
		SPL4	PCP032166	0.945107	3.5782e-06
		ILL5	PCP003576	-0.850336	0.000457421
		Xyl2	PCP016424	0.931419	1.06411e-05
		bZIP61	PCP044228	0.832558	0.000776889
		DOF5.4	PCP032179	0.882022	0.000147192
		ACL5	PCP012913	0.870513	0.000229759
		RL3	PCP008455	0.937113	6.96589e-06
		ARF14	PCP013255	0.876302	0.000184654
		POX15	PCP024451	0.823293	0.00100031
		POX4	PCP027629	0.915044	3.01803e-05
		SHINE 2	PCP010108	0.897545	7.46918e-05
		bZIP2	PCP016504	0.975162	7.1408e-08
		POX72	PCP014536	0.877604	0.000175539
		POLE	PCP018061	0.959419	8.09576e-07
		WRKY40	PCP002039	-0.925802	1.56223e-05
		KAN4	PCP006956	0.827497	0.00089353
		DOF3.1	PCP044325	0.932886	9.57448e-06
		GATA5	PCP013291	-0.859905	0.000334329
		GAI1	PCP019649	0.907161	4.63965e-05
		MYB10	PCP035580	0.945879	3.33823e-06
		ACL5	PCP016168	0.860517	0.000327438
		ERF4	PCP029174	-0.90056	6.46686e-05
		SAP6	PCP003736	-0.849701	0.000466676
	Pelargonidin 3-Glu	4CL2	PCP018170	0.820893	0.00106552	10
		MYB111	PCP037215	0.877727	0.000174692
		GSTF12	PCP025171	0.872173	0.000216038
		KNAT1	PCP027358	0.850568	0.00045407
		MYB86	PCP009290	0.882257	0.000145794
		MYB114	PCP008283	0.836143	0.000701665
		MYB3	PCP009874	0.801164	0.0017342
		4CL1	PCP003610	0.838182	0.000661477
		ERF003	PCP002056	0.804143	0.0016168
		bZIP1	PCP003743	0.852665	0.000424667
	Peonidin O-hexoside	4CL2	PCP018170	0.848287	0.000487831	13
		CHS	PCP023048	0.820052	0.00108916
		CHI	PCP027877	0.818119	0.00114494
		MYB111	PCP037215	0.897112	7.62256e-05
		GSTF12	PCP025171	0.868166	0.000250322
		KNAT1	PCP027358	0.875975	0.000187005
		MYB86	PCP009290	0.8899	0.000105629
		ANS	PCP027029	0.829267	0.000851303
		MYB114	PCP008283	0.83305	0.000766218
		MYB3	PCP009874	0.838311	0.000659004
		4CL1	PCP003610	0.861369	0.000318031
		ERF003	PCP002056	0.814715	0.00124855
		bZIP1	PCP003743	0.834842	0.000728288
	Cyanidin 3-rutinoside	4CL2	PCP018170	0.846055	0.000522726	12
		CHS	PCP023048	0.818071	0.00114636
		CHI	PCP027877	0.811123	0.00136554
		MYB111	PCP037215	0.859889	0.000334502
		GSTF12	PCP025171	0.843161	0.000570803
		KNAT1	PCP027358	0.83437	0.000738134
		MYB86	PCP009290	0.899034	6.9601e-05
		ANS	PCP027029	0.821693	0.00104345
		4CL1	PCP003610	0.862452	0.000306393
		ERF003	PCP002056	0.822857	0.00101194
		bZIP1	PCP003743	0.860356	0.000329242
		GH3.1	PCP010701	0.816193	0.00120272
	Cyanidin 3-O-malonylhexoside	4CL2	PCP018170	0.839513	0.000636208	13
		CHS	PCP023048	0.814095	0.00126817
		CHI	PCP027877	0.809518	0.00142046
		MYB111	PCP037215	0.880026	0.000159516
		GSTF12	PCP025171	0.846479	0.000515954
		KNAT1	PCP027358	0.835541	0.00071388
		MYB86	PCP009290	0.898323	7.19965e-05
		ANS	PCP027029	0.818814	0.00112464
		MYB114	PCP008283	0.802091	0.001697
		rpoB	PCP019154	0.804862	0.0015894
		4CL1	PCP003610	0.858484	0.000350751
		ERF003	PCP002056	0.816772	0.00118512
		bZIP1	PCP003743	0.844849	0.000542355
	Malvidin-3-galactoside chloride	GSTF12	PCP025171	0.917892	2.55747e-05	5
		MYB114	PCP008283	0.905446	5.06923e-05
		MYB73	PCP003446	0.837388	0.000676908
		SAUR32	PCP019419	-0.869915	0.000234871
		CHR28	PCP020859	0.846339	0.000518169
PA	Procyanidin A	4CL2	PCP018170	0.839482	0.000636804	14
		CHS	PCP023048	0.812558	0.00131784
		CHI	PCP027877	0.810013	0.00140334
		MYB111	PCP037215	0.889736	0.000106386
		GSTF12	PCP025171	0.861966	0.000311574
		KNAT1	PCP027358	0.857389	0.000363826
		MYB86	PCP009290	0.891486	9.85067e-05
		ANS	PCP027029	0.819726	0.00109842
		MYB114	PCP008283	0.824757	0.000962067
		MYB3	PCP009874	0.817053	0.00117665
		rpoB	PCP019154	0.802064	0.0016981
		4CL1	PCP003610	0.856275	0.000377514
		ERF003	PCP002056	0.814048	0.00126966
		bZIP1	PCP003743	0.839246	0.000641225
	Procyanidin A1	4CL2	PCP018170	0.883127	0.000140703	18
		CHS	PCP023048	0.857856	0.000358201
		IAA13	PCP021498	0.813499	0.00128726
		CHI	PCP027877	0.866186	0.000268757
		MYB111	PCP037215	0.928525	1.30189e-05
		F3H	PCP013732	0.838936	0.000647067
		Rpb1	PCP004386	0.838995	0.000645961
		GSTF12	PCP025171	0.829963	0.000835119
		KNAT1	PCP027358	0.86202	0.000310997
		MYB86	PCP009290	0.921942	1.99975e-05
		ANS	PCP027029	0.875194	0.000192702
		MYB3	PCP009874	0.855643	0.000385467
		rpoB	PCP019154	0.863971	0.00029061
		4CL1	PCP003610	0.904057	5.43974e-05
		CHI	PCP021141	0.809854	0.00140883
		CHI	PCP039844	0.812855	0.00130812
		ERF003	PCP002056	0.844508	0.000548021
		WRKY28	PCP035911	-0.825376	0.000946243
	Procyanidin A2	4CL2	PCP018170	0.878872	0.000167004	18
		CHS	PCP023048	0.853744	0.000410111
		IAA13	PCP021498	0.815753	0.00121623
		CHI	PCP027877	0.860901	0.000323177
		MYB111	PCP037215	0.916818	2.72412e-05
		F3H	PCP013732	0.832433	0.000779615
		Rpb1	PCP004386	0.825747	0.000936843
		GSTF12	PCP025171	0.822058	0.00103349
		KNAT1	PCP027358	0.850391	0.000456627
		MYB86	PCP009290	0.926433	1.49846e-05
		ANS	PCP027029	0.870111	0.000233182
		MYB3	PCP009874	0.835026	0.000724467
		rpoB	PCP019154	0.852201	0.000431034
		4CL1	PCP003610	0.9016	6.14667e-05
		CHI	PCP039844	0.806136	0.00154171
		ERF003	PCP002056	0.848178	0.000489493
		WRKY28	PCP035911	-0.830135	0.000831173
		bZIP1	PCP003743	0.802382	0.00168546
	Procyanidin B	4CL2	PCP018170	0.892439	9.44138e-05	14
		CHS	PCP023048	0.866091	0.000269666
		IAA13	PCP021498	0.819712	0.00109882
		CHI	PCP027877	0.870996	0.000225701
		MYB111	PCP037215	0.929827	1.19018e-05
		F3H	PCP013732	0.844128	0.00055437
		Rpb1	PCP004386	0.828486	0.000869738
		GSTF12	PCP025171	0.833742	0.00075139
		KNAT1	PCP027358	0.876459	0.000183538
		MYB86	PCP009290	0.921336	2.07642e-05
		ANS	PCP027029	0.882854	0.000142284
		MYB3	PCP009874	0.870664	0.000228489
		rpoB	PCP019154	0.851805	0.000436544
		4CL1	PCP003610	0.908812	4.25371e-05
		CHI	PCP021141	0.817224	0.00117152
		CHI	PCP039844	0.8193	0.00111059
		ERF003	PCP002056	0.844417	0.000549533
		WRKY28	PCP035911	-0.823936	0.000983383
	Procyanidin B1	4CL2	PCP018170	0.833517	0.000756188	12
		CHS	PCP023048	0.805798	0.00155425
		MYB111	PCP037215	0.874958	0.000194445
		GSTF12	PCP025171	0.865412	0.000276241
		KNAT1	PCP027358	0.852879	0.000421742
		MYB86	PCP009290	0.887059	0.000119386
		ANS	PCP027029	0.809947	0.00140559
		MYB114	PCP008283	0.822403	0.00102414
		MYB3	PCP009874	0.806877	0.0015145
		4CL1	PCP003610	0.848305	0.000487564
		ERF003	PCP002056	0.809455	0.00142262
		bZIP1	PCP003743	0.856216	0.000378251
	Procyanidin B2	4CL2	PCP018170	0.892997	9.20813e-05	18
		CHS	PCP023048	0.864752	0.000282758
		IAA13	PCP021498	0.82429	0.000974154
		CHI	PCP027877	0.866928	0.000261727
		MYB111	PCP037215	0.903666	5.54764e-05
		F3H	PCP013732	0.836367	0.000697156
		GSTF12	PCP025171	0.825311	0.0009479
		KNAT1	PCP027358	0.864218	0.000288111
		MYB86	PCP009290	0.925597	1.58332e-05
		ANS	PCP027029	0.879571	0.000162439
		MYB3	PCP009874	0.848516	0.000484349
		rpoB	PCP019154	0.816942	0.00117998
		4CL1	PCP003610	0.909446	4.11241e-05
		CHI	PCP021141	0.801728	0.0017115
		CHI	PCP039844	0.810192	0.00139719
		ERF003	PCP002056	0.852583	0.000425781
		WRKY28	PCP035911	-0.830789	0.000816228
		bZIP1	PCP003743	0.816887	0.00118165
	Procyanidin B3	4CL2	PCP018170	0.830206	0.000829538	12
		CHS	PCP023048	0.804127	0.00161741
		MYB111	PCP037215	0.880963	0.000153636
		GSTF12	PCP025171	0.862197	0.0003091
		KNAT1	PCP027358	0.846658	0.000513102
		MYB86	PCP009290	0.885609	0.00012693
		ANS	PCP027029	0.807799	0.00148111
		MYB114	PCP008283	0.825677	0.000938624
		MYB3	PCP009874	0.80628	0.00153637
		4CL1	PCP003610	0.846346	0.00051806
		ERF003	PCP002056	0.804856	0.00158961
		bZIP1	PCP003743	0.846871	0.000509751
note: An refers to anthocyanin, PA refers to procyanidin.
