# Supplementary material for: Transcriptomic and metabolomic analysis provides insights into anthocyanin and procyanidin accumulation in pear
Source: BMC Plant Biol. 2020 Mar 27;20:129. doi: 10.1186/s12870-020-02344-0 (PMC7099803; doi:10.1186/s12870-020-02344-0)
Supplement: Supplementary file 7 — Additional file 7:Table S7. Classification of 203 DEGs correlated with 17 anthocyanin and procyanidin metabolites. [file 12870_2020_2344_MOESM7_ESM.xls]

## Sheet: Sheet1
Table S7. Classification of 203 DEGs correlated with 17 anthocyanin and PA metabolites.
Class	gene annotation name	gene ID	metabolite name	metabolite class	gene-metabolite correlation (R2)	pvalue	metabolite number to each gene
Class II	4CL2	PCP018170	Pelargonin	An	0.928837	1.27441e-05	5
			Pelargonidin 3-Glu		0.820893	0.00106552
			Peonidin O-hexoside		0.848287	0.000487831
			Cyanidin 3-rutinoside		0.846055	0.000522726
			Cyanidin 3-O-malonylhexoside		0.839513	0.000636208
			Procyanidin B	PA	0.892439	9.44138e-05	7
			Procyanidin B1		0.833517	0.000756188
			Procyanidin B2		0.892997	9.20813e-05
			Procyanidin B3		0.830206	0.000829538
			Procyanidin A		0.839482	0.000636804
			Procyanidin A1		0.883127	0.000140703
			Procyanidin A2		0.878872	0.000167004
	CHS	PCP023048	Pelargonin	An	0.907164	4.63905e-05	4
			Peonidin O-hexoside		0.820052	0.00108916
			Cyanidin 3-rutinoside		0.818071	0.00114636
			Cyanidin 3-O-malonylhexoside		0.814095	0.00126817
			Procyanidin B	PA	0.866091	0.000269666	7
			Procyanidin B1		0.805798	0.00155425
			Procyanidin B2		0.864752	0.000282758
			Procyanidin B3		0.804127	0.00161741
			Procyanidin A		0.812558	0.00131784
			Procyanidin A1		0.857856	0.000358201
			Procyanidin A2		0.853744	0.000410111
	IAA13	PCP021498	Pelargonin	An	0.894341	8.6642e-05	2
			Kuromanin Chloride		0.832154	0.000785745
			Procyanidin B	PA	0.819712	0.00109882	4
			Procyanidin B2		0.82429	0.000974154
			Procyanidin A1		0.813499	0.00128726
			Procyanidin A2		0.815753	0.00121623
	CHI	PCP027877	Pelargonin	An	0.93391	8.88151e-06	5
			Kuromanin Chloride		0.811074	0.00136718
			Peonidin O-hexoside		0.818119	0.00114494
			Cyanidin 3-rutinoside		0.811123	0.00136554
			Cyanidin 3-O-malonylhexoside		0.809518	0.00142046
			Procyanidin B	PA	0.870996	0.000225701	5
			Procyanidin B2		0.866928	0.000261727
			Procyanidin A		0.810013	0.00140334
			Procyanidin A1		0.866186	0.000268757
			Procyanidin A2		0.860901	0.000323177
	MYB111	PCP037215	Pelargonin	An	0.935961	7.61268e-06	5
			Pelargonidin 3-Glu		0.877727	0.000174692
			Peonidin O-hexoside		0.897112	7.62256e-05
			Cyanidin 3-rutinoside		0.859889	0.000334502
			Cyanidin 3-O-malonylhexoside		0.880026	0.000159516
			Procyanidin B	PA	0.929827	1.19018e-05	7
			Procyanidin B1		0.874958	0.000194445
			Procyanidin B2		0.903666	5.54764e-05
			Procyanidin B3		0.880963	0.000153636
			Procyanidin A		0.889736	0.000106386
			Procyanidin A1		0.928525	1.30189e-05
			Procyanidin A2		0.916818	2.72412e-05
	F3H	PCP013732	Pelargonin	An	0.926311	1.5107e-05	2
			Kuromanin Chloride		0.866243	0.000268211
			Procyanidin B	PA	0.844128	0.00055437	4
			Procyanidin B2		0.836367	0.000697156
			Procyanidin A1		0.838936	0.000647067
			Procyanidin A2		0.832433	0.000779615
	Rpb1	PCP004386	Pelargonin	An	0.905583	5.03385e-05	1
			Procyanidin B	PA	0.828486	0.000869738	3
			Procyanidin A1		0.838995	0.000645961
			Procyanidin A2		0.825747	0.000936843
	GSTF12	PCP025171	Oenin	An	0.982856	1.13337e-08	7
			Delphinidin		0.852184	0.000431279
			Pelargonidin 3-Glu		0.872173	0.000216038
			Cyanidin 3-rutinoside		0.843161	0.000570803
			Peonidin O-hexoside		0.868166	0.000250322
			Cyanidin 3-O-malonylhexoside		0.846479	0.000515954
			Malvidin-3-galactoside chloride		0.917892	2.55747e-05
			Procyanidin B	PA	0.833742	0.00075139	7
			Procyanidin B1		0.865412	0.000276241
			Procyanidin B2		0.825311	0.0009479
			Procyanidin B3		0.862197	0.0003091
			Procyanidin A		0.861966	0.000311574
			Procyanidin A1		0.829963	0.000835119
			Procyanidin A2		0.822058	0.00103349
	KNAT1	PCP027358	Oenin	An	0.839594	0.000634703	6
			Pelargonin		0.807159	0.00150421
			Pelargonidin 3-Glu		0.850568	0.00045407
			Cyanidin 3-rutinoside		0.83437	0.000738134
			Peonidin O-hexoside		0.875975	0.000187005
			Cyanidin 3-O-malonylhexoside		0.835541	0.00071388
			Procyanidin B	PA	0.876459	0.000183538	7
			Procyanidin B1		0.852879	0.000421742
			Procyanidin B2		0.864218	0.000288111
			Procyanidin B3		0.846658	0.000513102
			Procyanidin A		0.857389	0.000363826
			Procyanidin A1		0.86202	0.000310997
			Procyanidin A2		0.850391	0.000456627
	MYB86	PCP009290	Pelargonin	An	0.9395	5.7642e-06	5
			Pelargonidin 3-Glu		0.882257	0.000145794
			Peonidin O-hexoside		0.8899	0.000105629
			Cyanidin 3-rutinoside		0.899034	6.9601e-05
			Cyanidin 3-O-malonylhexoside		0.898323	7.19965e-05
			Procyanidin B	PA	0.921336	2.07642e-05	7
			Procyanidin B1		0.887059	0.000119386
			Procyanidin B2		0.925597	1.58332e-05
			Procyanidin B3		0.885609	0.00012693
			Procyanidin A		0.891486	9.85067e-05
			Procyanidin A1		0.921942	1.99975e-05
			Procyanidin A2		0.926433	1.49846e-05
	ANS	PCP027029	Pelargonin	An	0.944035	3.93464e-06	5
			Peonidin O-hexoside		0.829267	0.000851303
			Kuromanin Chloride		0.827528	0.000892764
			Cyanidin 3-rutinoside		0.821693	0.00104345
			Cyanidin 3-O-malonylhexoside		0.818814	0.00112464
			Procyanidin B	PA	0.882854	0.000142284	7
			Procyanidin B1		0.809947	0.00140559
			Procyanidin B2		0.879571	0.000162439
			Procyanidin B3		0.807799	0.00148111
			Procyanidin A		0.819726	0.00109842
			Procyanidin A1		0.875194	0.000192702
			Procyanidin A2		0.870111	0.000233182
	MYB114	PCP008283	Oenin	An	0.970348	1.71776e-07	6
			Delphinidin		0.815531	0.00122308
			Pelargonidin 3-Glu		0.836143	0.000701665
			Peonidin O-hexoside		0.83305	0.000766218
			Cyanidin 3-O-malonylhexoside		0.802091	0.001697
			Malvidin-3-galactoside chloride		0.905446	5.06923e-05
			Procyanidin B1	PA	0.822403	0.00102414	3
			Procyanidin B3		0.825677	0.000938624
			Procyanidin A		0.824757	0.000962067
	MYB3	PCP009874	Pelargonin	An	0.86125	0.00031934	3
			Pelargonidin 3-Glu		0.801164	0.0017342
			Peonidin O-hexoside		0.838311	0.000659004
			Procyanidin B	PA	0.870664	0.000228489	7
			Procyanidin B1		0.806877	0.0015145
			Procyanidin B2		0.848516	0.000484349
			Procyanidin B3		0.80628	0.00153637
			Procyanidin A		0.817053	0.00117665
			Procyanidin A1		0.855643	0.000385467
			Procyanidin A2		0.835026	0.000724467
	rpoB	PCP019154	Pelargonin	An	0.918591	2.45338e-05	2
			Cyanidin 3-O-malonylhexoside		0.804862	0.0015894
			Procyanidin B	PA	0.851805	0.000436544	5
			Procyanidin B2		0.816942	0.00117998
			Procyanidin A		0.802064	0.0016981
			Procyanidin A1		0.863971	0.00029061
			Procyanidin A2		0.852201	0.000431034
	4CL1	PCP003610	Pelargonin	An	0.963454	4.82841e-07	5
			Pelargonidin 3-Glu		0.838182	0.000661477
			Peonidin O-hexoside		0.861369	0.000318031
			Cyanidin 3-rutinoside		0.862452	0.000306393
			Cyanidin 3-O-malonylhexoside		0.858484	0.000350751
			Procyanidin B	PA	0.908812	4.25371e-05	7
			Procyanidin B1		0.848305	0.000487564
			Procyanidin B2		0.909446	4.11241e-05
			Procyanidin B3		0.846346	0.00051806
			Procyanidin A		0.856275	0.000377514
			Procyanidin A1		0.904057	5.43974e-05
			Procyanidin A2		0.9016	6.14667e-05
	CHI	PCP021141	Pelargonin	An	0.894462	8.61654e-05	2
			Kuromanin Chloride		0.86674	0.00026349
			Procyanidin A1	PA	0.809854	0.00140883	3
			Procyanidin B		0.817224	0.00117152
			Procyanidin B2		0.801728	0.0017115
		PCP039844	Kuromanin Chloride	An	0.887993	0.000114716	2
			Pelargonin		0.907585	4.53797e-05
			Procyanidin B2	PA	0.810192	0.00139719	4
			Procyanidin B		0.8193	0.00111059
			Procyanidin A1		0.812855	0.00130812
			Procyanidin A2		0.806136	0.00154171
	ERF003	PCP002056	Cyanidin	An	0.86091	0.000323078	6
			Pelargonin		0.876131	0.000185876
			Pelargonidin 3-Glu		0.804143	0.0016168
			Cyanidin 3-rutinoside		0.822857	0.00101194
			Peonidin O-hexoside		0.814715	0.00124855
			Cyanidin 3-O-malonylhexoside		0.816772	0.00118512
			Procyanidin B	PA	0.844417	0.000549533	7
			Procyanidin B1		0.809455	0.00142262
			Procyanidin B2		0.852583	0.000425781
			Procyanidin B3		0.804856	0.00158961
			Procyanidin A		0.814048	0.00126966
			Procyanidin A1		0.844508	0.000548021
			Procyanidin A2		0.848178	0.000489493
	WRKY28	PCP035911	Pelargonin	An	-0.890151	0.000104476	1
			Procyanidin B	PA	-0.823936	0.000983383	4
			Procyanidin B2		-0.830789	0.000816228
			Procyanidin A1		-0.825376	0.000946243
			Procyanidin A2		-0.830135	0.000831173
	bZIP1	PCP003743	Oenin	An	0.834408	0.00073734	6
			Delphinidin		0.909131	4.18212e-05
			Pelargonidin 3-Glu		0.852665	0.000424667
			Peonidin O-hexoside		0.834842	0.000728288
			Cyanidin 3-rutinoside		0.860356	0.000329242
			Cyanidin 3-O-malonylhexoside		0.844849	0.000542355
			Procyanidin B1	PA	0.856216	0.000378251	5
			Procyanidin B2		0.816887	0.00118165
			Procyanidin B3		0.846871	0.000509751
			Procyanidin A		0.839246	0.000641225
			Procyanidin A2		0.802382	0.00168546
Class I	NPR5	PCP018203	Kuromanin Chloride	An	0.864511	0.000285159	2
			Pelargonin		0.801498	0.00172075
	POX64	PCP016648	Kuromanin Chloride	An	0.882796	0.000142621	2
			Pelargonin		0.82526	0.00094919
	MYB5	PCP016603	Kuromanin Chloride	An	0.885021	0.000130094	2
			Pelargonin		0.863874	0.0002916
	NAC92	PCP016691	Kuromanin Chloride	An	-0.89299	9.21067e-05	2
			Pelargonin		-0.827303	0.000898241
	POLA	PCP024151	Kuromanin Chloride	An	0.939495	5.76615e-06	2
			Pelargonin		0.823063	0.00100643
	NAC7	PCP043761	Kuromanin Chloride	An	0.904244	5.38873e-05	2
			Pelargonin		0.830461	0.000823686
	MYBAS1	PCP012075	Kuromanin Chloride	An	0.848852	0.000479294	2
			Pelargonin		0.824512	0.000968394
	ERF110	PCP005779	Kuromanin Chloride	An	-0.930979	1.09782e-05	2
			Pelargonin		-0.820257	0.00108336
	WRKY47	PCP000908	Kuromanin Chloride	An	-0.942523	4.48401e-06	2
			Pelargonin		-0.826059	0.000929008
	ANR	PCP015312	Kuromanin Chloride	An	0.897665	7.42708e-05	2
			Pelargonin		0.887768	0.000115831
	RAD5B	PCP028083	Kuromanin Chloride	An	0.901133	6.2889e-05	2
			Pelargonin		0.893185	9.13022e-05
	LET6	PCP034779	Kuromanin Chloride	An	-0.88741	0.000117613	2
			Pelargonin		-0.815468	0.00122502
	TOE3	PCP044872	Kuromanin Chloride	An	0.967016	2.909e-07	2
			Pelargonin		0.804485	0.00160371
	MYB74	PCP002652	Kuromanin Chloride	An	-0.952076	1.83648e-06	2
			Pelargonin		-0.835289	0.000719058
	NFYC4	PCP026749	Kuromanin Chloride	An	-0.88473	0.00013168	2
			Pelargonin		-0.813761	0.00127883
	PAL1	PCP018639	Kuromanin Chloride	An	0.872997	0.00020946	2
			Pelargonin		0.877746	0.000174563
	POLE	PCP018641	Kuromanin Chloride	An	0.886086	0.000124407	2
			Pelargonin		0.822125	0.00103167
		PCP018765	Kuromanin Chloride	An	0.917332	2.64322e-05	2
			Pelargonin		0.850419	0.000456221
	WRKY7	PCP018872	Kuromanin Chloride	An	-0.96242	5.54144e-07	2
			Pelargonin		-0.809526	0.00142015
	ARF2	PCP028488	Kuromanin Chloride	An	0.91047	3.89188e-05	2
			Pelargonin		0.861755	0.000313848
	GLABRA2	PCP004632	Kuromanin Chloride	An	0.886536	0.000122065	2
			Pelargonin		0.806995	0.00151019
	RAP2-7	PCP017458	Kuromanin Chloride	An	0.842534	0.000581653	2
	RAP2-7		Pelargonin		0.879277	0.000164343
	PTL	PCP028526	Kuromanin Chloride	An	0.95822	9.3461e-07	2
			Pelargonin		0.825224	0.000950101
	HOX	PCP039690	Kuromanin Chloride	An	0.887292	0.000118208	2
			Pelargonin		0.860185	0.000331155
	GST23	PCP013035	Kuromanin Chloride	An	-0.913101	3.368e-05	2
			Pelargonin		-0.805443	0.0015675
	At1g16060	PCP011508	Kuromanin Chloride	An	0.902619	5.84509e-05	2
			Pelargonin		0.824811	0.00096069
	MCM6	PCP010031	Kuromanin Chloride	An	0.868347	0.000248687	2
			Pelargonin		0.803472	0.00164269
	WIN1	PCP011340	Kuromanin Chloride	An	0.979001	3.10477e-08	2
			Pelargonin		0.819347	0.00110926
	WOX3	PCP005308	Kuromanin Chloride	An	0.952052	1.84113e-06	2
			Pelargonin		0.855496	0.000387326
	GATA	PCP006865	Kuromanin Chloride	An	0.912147	3.55115e-05	2
			Pelargonin		0.82243	0.0010234
	RPA	PCP026098	Kuromanin Chloride	An	0.940501	5.31168e-06	2
			Pelargonin		0.813615	0.00128352
	ALDH2C4	PCP029125	Kuromanin Chloride	An	0.935197	8.0672e-06	2
			Pelargonin		0.847002	0.000507692
	SPL12	PCP018055	Kuromanin Chloride	An	0.959306	8.20726e-07	2
			Pelargonin		0.804669	0.0015967
	POLA1	PCP029131	Kuromanin Chloride	An	0.866833	0.000262622	2
			Pelargonin		0.800998	0.00174096
	PTI5	PCP037490	Kuromanin Chloride	An	-0.926421	1.49971e-05	2
			Pelargonin		-0.80649	0.00152864
	Helic_SF1/SF2_ATP-bd_DinG/Rad3	PCP031091	Kuromanin Chloride	An	0.903348	5.63686e-05	2
			Pelargonin		0.857528	0.000362141
	ERF003	PCP015040	Pelargonin	An	0.80572	0.00155715	2
			Cyanidin		0.831488	0.000800512
	RAP2-4	PCP044584	Pelargonin	An	-0.809073	0.00143595	2
			Cyanidin		-0.848682	0.000481851
	MYB73	PCP003446	Malvidin-3-galactoside chloride	An	0.837388	0.000676908	2
			Oenin		0.807942	0.00147599
	SAUR32	PCP019419	Malvidin-3-galactoside chloride	An	-0.869915	0.000234871	2
			Oenin		-0.807738	0.00148333
	GH3.1	PCP010701	Cyanidin 3-rutinoside	An	0.816193	0.00120272	3
			Oenin		0.819081	0.00111691
			Cyanidin		0.852709	0.000424063
	SAP2	PCP011788	Kuromanin Chloride	An	-0.911791	3.62143e-05	1
	MCM5	PCP013392	Kuromanin Chloride	An	0.84618	0.000520713	1
	RAP2-4	PCP000589	Kuromanin Chloride	An	-0.854756	0.000396833	1
	SAUR50	PCP040169	Kuromanin Chloride	An	0.844806	0.000543076	1
	RRM	PCP030806	Kuromanin Chloride	An	0.864055	0.000289765	1
	CPC	PCP033163	Kuromanin Chloride	An	0.849559	0.000468772	1
	GID1C	PCP027823	Kuromanin Chloride	An	-0.886208	0.000123767	1
	KUA1	PCP003902	Kuromanin Chloride	An	-0.818316	0.00113917	1
	MYB12	PCP019868	Kuromanin Chloride	An	0.907946	4.45276e-05	1
	ERF017	PCP011908	Kuromanin Chloride	An	-0.819724	0.00109847	1
	CAD6	PCP025778	Kuromanin Chloride	An	-0.917868	2.56098e-05	1
	RPA	PCP011912	Kuromanin Chloride	An	0.945497	3.45537e-06	1
	PHR1	PCP021509	Kuromanin Chloride	An	-0.844672	0.000545294	1
	bZIP18	PCP044528	Kuromanin Chloride	An	0.872125	0.000216421	1
	NAC90	PCP003948	Kuromanin Chloride	An	-0.929606	1.20862e-05	1
	BLH11	PCP018280	Kuromanin Chloride	An	0.930442	1.14016e-05	1
	NAC105	PCP044554	Kuromanin Chloride	An	0.865693	0.000273509	1
	SAPK2	PCP024729	Kuromanin Chloride	An	-0.928547	1.29992e-05	1
	AUX22	PCP007207	Kuromanin Chloride	An	0.890276	0.000103906	1
	MYB108	PCP028848	Kuromanin Chloride	An	-0.877505	0.000176217	1
	GT-3b	PCP015140	Kuromanin Chloride	An	-0.957077	1.0675e-06	1
	ERF110	PCP018304	Kuromanin Chloride	An	-0.837606	0.000672653	1
	WRKY48	PCP028861	Kuromanin Chloride	An	-0.896362	7.89446e-05	1
	DPB2	PCP027918	Kuromanin Chloride	An	0.834007	0.000745778	1
	SAP2	PCP002304	Kuromanin Chloride	An	-0.921239	2.08891e-05	1
	HAT5	PCP004009	Kuromanin Chloride	An	-0.814339	0.00126041	1
	MYB73	PCP010433	Kuromanin Chloride	An	-0.858884	0.000346062	1
	sigD	PCP023172	Kuromanin Chloride	An	0.888205	0.000113677	1
	CMT2	PCP000077	Kuromanin Chloride	An	0.8897	0.000106556	1
	MCM5	PCP021584	Kuromanin Chloride	An	0.951046	2.03895e-06	1
	WRKY33	PCP013657	Kuromanin Chloride	An	-0.959941	7.59485e-07	1
	MYB330	PCP027967	Kuromanin Chloride	An	0.877792	0.000174248	1
	CPRF1	PCP018389	Kuromanin Chloride	An	-0.876706	0.000181788	1
	bZIP44	PCP000826	Kuromanin Chloride	An	0.941687	4.81289e-06	1
	ETC1	PCP032548	Kuromanin Chloride	An	0.96916	2.08625e-07	1
	PBF	PCP023248	Kuromanin Chloride	An	0.801693	0.0017129	1
	MYB2	PCP029532	Kuromanin Chloride	An	-0.927726	1.37442e-05	1
	HB12	PCP031026	Kuromanin Chloride	An	-0.867517	0.000256252	1
	NAC102	PCP041989	Kuromanin Chloride	An	-0.863239	0.000298134	1
	HSFA4D	PCP002437	Kuromanin Chloride	An	-0.898956	6.98596e-05	1
	DOF3.1	PCP044694	Kuromanin Chloride	An	0.916464	2.78078e-05	1
	WRKY65	PCP015285	Kuromanin Chloride	An	-0.885157	0.000129353	1
	NAC13	PCP008887	Kuromanin Chloride	An	-0.831358	0.000803414	1
	ERF114	PCP039285	Kuromanin Chloride	An	-0.926913	1.45145e-05	1
	MCM4	PCP021757	Kuromanin Chloride	An	0.879402	0.000163531	1
	NAC48	PCP024952	Kuromanin Chloride	An	-0.953299	1.61718e-06	1
	ERF4	PCP009836	Kuromanin Chloride	An	-0.931912	1.02724e-05	1
	WRKY40	PCP031143	Kuromanin Chloride	An	-0.944971	3.62206e-06	1
	PCNA	PCP008984	Kuromanin Chloride	An	0.848895	0.000478655	1
	HSF8	PCP015400	Kuromanin Chloride	An	-0.875054	0.000193736	1
	SRM1	PCP005868	Kuromanin Chloride	An	0.967182	2.83726e-07	1
	LAX2	PCP001009	Kuromanin Chloride	An	0.880765	0.000154864	1
	RRM1	PCP010639	Kuromanin Chloride	An	0.818665	0.00112896	1
	DOF5.1	PCP010661	Kuromanin Chloride	An	0.980225	2.30367e-08	1
	PCNA	PCP014572	Kuromanin Chloride	An	0.862384	0.000307114	1
	WRKY33	PCP015468	Kuromanin Chloride	An	-0.87423	0.000199921	1
	ARR8	PCP005931	Kuromanin Chloride	An	0.828058	0.000879978	1
	MYB73	PCP017127	Kuromanin Chloride	An	-0.89686	7.71319e-05	1
	DREB1D	PCP012284	Kuromanin Chloride	An	-0.800796	0.00174916	1
	MCM2	PCP018618	Kuromanin Chloride	An	0.915415	2.95456e-05	1
	bZIP1	PCP029726	Kuromanin Chloride	An	0.935297	8.00656e-06	1
	WRKY33	PCP044030	Kuromanin Chloride	An	-0.958393	9.15631e-07	1
	BLH6	PCP020224	Kuromanin Chloride	An	-0.810343	0.00139202	1
	ARF14	PCP031252	Kuromanin Chloride	An	0.919685	2.29719e-05	1
	ERF011	PCP012291	Kuromanin Chloride	An	-0.842618	0.000580195	1
	GID1B	PCP004361	Kuromanin Chloride	An	-0.874611	0.000197046	1
	WRKY53	PCP023516	Kuromanin Chloride	An	-0.913166	3.35577e-05	1
	MSH6	PCP010742	Kuromanin Chloride	An	0.918613	2.45017e-05	1
	WOX3	PCP006004	Kuromanin Chloride	An	0.844573	0.000546928	1
	SAUR50	PCP042213	Kuromanin Chloride	An	0.800497	0.00176139	1
	ERS2	PCP012383	Kuromanin Chloride	An	-0.878178	0.000171635	1
	WOX4	PCP026866	Kuromanin Chloride	An	0.829717	0.000840807	1
	DOF5.8	PCP045022	Kuromanin Chloride	An	0.904987	5.18944e-05	1
	WRKY30	PCP028354	Kuromanin Chloride	An	-0.872033	0.000217168	1
	HSFB-2b	PCP007662	Kuromanin Chloride	An	-0.919328	2.34722e-05	1
	GH3.6	PCP007672	Kuromanin Chloride	An	0.95774	9.88745e-07	1
	DREB3	PCP023651	Kuromanin Chloride	An	0.861729	0.000314126	1
	WRKY40	PCP039671	Kuromanin Chloride	An	-0.81938	0.00110831	1
	HSFB-2b	PCP033244	Kuromanin Chloride	An	-0.830212	0.000829394	1
	WRKY29	PCP009267	Kuromanin Chloride	An	-0.872204	0.000215782	1
	HSFB-4	PCP022102	Kuromanin Chloride	An	0.913342	3.32284e-05	1
	SAUR50	PCP037299	Kuromanin Chloride	An	0.832343	0.000781597	1
	SHINE2	PCP017394	Kuromanin Chloride	An	0.924833	1.66412e-05	1
	WRKY51	PCP020495	Kuromanin Chloride	An	-0.906512	4.79877e-05	1
	DIVARICATA	PCP029972	Kuromanin Chloride	An	0.86027	0.000330201	1
	NAC66	PCP028501	Kuromanin Chloride	An	0.859445	0.000339579	1
	RRM1	PCP031514	Kuromanin Chloride	An	0.874084	0.000201034	1
	sigC	PCP003455	Kuromanin Chloride	An	0.949342	2.41242e-06	1
	WRKY41	PCP006266	Kuromanin Chloride	An	-0.813056	0.00130157	1
	BGLU12	PCP011059	Kuromanin Chloride	An	0.816368	0.00119737	1
	C1	PCP004993	Kuromanin Chloride	An	0.954974	1.35111e-06	1
	HOX32	PCP008264	Kuromanin Chloride	An	0.964947	3.92937e-07	1
	GST	PCP014255	Kuromanin Chloride	An	-0.821584	0.00104644	1
	IAA28	PCP036703	Kuromanin Chloride	An	0.855098	0.000392418	1
	MCM3	PCP007908	Kuromanin Chloride	An	0.830378	0.000825582	1
	HAT14	PCP000042	Kuromanin Chloride	An	-0.813964	0.00127236	1
	MCM2	PCP011473	Kuromanin Chloride	An	0.906512	4.79878e-05	1
	MSH6	PCP033053	Kuromanin Chloride	An	0.930381	1.14505e-05	1
	SAP	PCP025860	Kuromanin Chloride	An	-0.873723	0.000203803	1
	SBP	PCP022339	Kuromanin Chloride	An	0.951599	1.9282e-06	1
	HSFB-4b	PCP001533	Kuromanin Chloride	An	0.828877	0.00086046	1
	Os11g0156000	PCP001553	Kuromanin Chloride	An	-0.914173	3.17119e-05	1
	bZIP24	PCP009584	Kuromanin Chloride	An	0.916408	2.78982e-05	1
	GST	PCP024006	Kuromanin Chloride	An	-0.846139	0.000521371	1
	LRR_N_2-typ	PCP028744	Kuromanin Chloride	An	0.97864	3.37875e-08	1
	POX42	PCP017906	Kuromanin Chloride	An	0.82213	0.00103153	1
	WRKY6	PCP041332	Kuromanin Chloride	An	-0.870085	0.000233409	1
	GID1B	PCP024282	Kuromanin Chloride	An	-0.938764	6.11534e-06	1
	WRKY53	PCP027470	Kuromanin Chloride	An	-0.83697	0.000685148	1
	ANT	PCP001899	Kuromanin Chloride	An	0.891196	9.97807e-05	1
	NAC79	PCP005209	Kuromanin Chloride	An	-0.900524	6.47813e-05	1
	CCT	PCP006808	Kuromanin Chloride	An	-0.822718	0.00101564	1
	HFD	PCP008325	Kuromanin Chloride	An	0.934426	8.54766e-06	1
	WRKY33	PCP024321	Kuromanin Chloride	An	-0.855568	0.00038641	1
	AIL1	PCP016390	Kuromanin Chloride	An	0.945352	3.50073e-06	1
	ERF1B	PCP021091	Kuromanin Chloride	An	-0.917386	2.63492e-05	1
	BGL40	PCP044192	Kuromanin Chloride	An	-0.84862	0.00048279	1
	Histone H4	PCP027553	Kuromanin Chloride	An	0.842468	0.000582803	1
	bZIP34	PCP001918	Kuromanin Chloride	An	0.971738	1.35423e-07	1
	SPL4	PCP032166	Kuromanin Chloride	An	0.945107	3.5782e-06	1
	ILL5	PCP003576	Kuromanin Chloride	An	-0.850336	0.000457421	1
	Xyl2	PCP016424	Kuromanin Chloride	An	0.931419	1.06411e-05	1
	bZIP61	PCP044228	Kuromanin Chloride	An	0.832558	0.000776889	1
	DOF5.4	PCP032179	Kuromanin Chloride	An	0.882022	0.000147192	1
	ACL5	PCP012913	Kuromanin Chloride	An	0.870513	0.000229759	1
	RL3	PCP008455	Kuromanin Chloride	An	0.937113	6.96589e-06	1
	ARF14	PCP013255	Kuromanin Chloride	An	0.876302	0.000184654	1
	POX15	PCP024451	Kuromanin Chloride	An	0.823293	0.00100031	1
	POX4	PCP027629	Kuromanin Chloride	An	0.915044	3.01803e-05	1
	SHINE 2	PCP010108	Kuromanin Chloride	An	0.897545	7.46918e-05	1
	bZIP2	PCP016504	Kuromanin Chloride	An	0.975162	7.1408e-08	1
	POX72	PCP014536	Kuromanin Chloride	An	0.877604	0.000175539	1
	POLE	PCP018061	Kuromanin Chloride	An	0.959419	8.09576e-07	1
	WRKY40	PCP002039	Kuromanin Chloride	An	-0.925802	1.56223e-05	1
	KAN4	PCP006956	Kuromanin Chloride	An	0.827497	0.00089353	1
	DOF3.1	PCP044325	Kuromanin Chloride	An	0.932886	9.57448e-06	1
	GATA5	PCP013291	Kuromanin Chloride	An	-0.859905	0.000334329	1
	GAI1	PCP019649	Kuromanin Chloride	An	0.907161	4.63965e-05	1
	MYB10	PCP035580	Kuromanin Chloride	An	0.945879	3.33823e-06	1
	ACL5	PCP016168	Kuromanin Chloride	An	0.860517	0.000327438	1
	ERF4	PCP029174	Kuromanin Chloride	An	-0.90056	6.46686e-05	1
	SAP6	PCP003736	Kuromanin Chloride	An	-0.849701	0.000466676	1
	CHR28	PCP020859	Malvidin-3-galactoside chloride	An	0.846339	0.000518169	1
	HHO3	PCP024887	Cyanidin	An	-0.890675	0.0001021	1
	MYB59	PCP000935	Cyanidin	An	-0.818618	0.00113036	1
	RVE7L	PCP017102	Cyanidin	An	-0.859195	0.000342457	1
	HCT3	PCP020078	Pelargonin	An	-0.838453	0.000656272	1
Note: the characterized genes in pear anthocyanin accumulation is indicated by red font. Ref: Wang ZG, Meng D, Wang A, Li TL, Jiang SL, Cong PH, Li TZ. 2013. The methylation of the PcMYB10 promoter is associated with green- skinned sport in Max Red Bartlett pear. Plant Physiology 162, 885-896.
