# Supplementary material for: Transcriptomic and metabolomic analysis provides insights into anthocyanin and procyanidin accumulation in pear
Source: BMC Plant Biol. 2020 Mar 27;20:129. doi: 10.1186/s12870-020-02344-0 (PMC7099803; doi:10.1186/s12870-020-02344-0)
Supplement: Supplementary file 8 — Additional file 8:Table S8. Correlation analysis between 20 core genes and 10 anthocyanins and seven procyanidins. [file 12870_2020_2344_MOESM8_ESM.xls]

## Sheet: Sheet1
Table S8. Correlation analysis between 20 core genes and 10 anthocyanins and 7 PAs.
gene class	gene annotion name	gene ID	metabolite name	metabolite class	gene-metabolite correlation	pvalue
phenylpropanoid structural gene	4CL1	PCP003610	Pelargonin	An	0.963454	4.82841e-07
			Cyanidin 3-rutinoside	An	0.862452	0.000306393
			Pelargonidin 3-Glu	An	0.838182	0.000661477
			Cyanidin 3-O-malonylhexoside	An	0.858484	0.000350751
			Peonidin O-hexoside	An	0.861369	0.000318031
			Procyanidin A	PA	0.856275	0.000377514
			Procyanidin A1	PA	0.904057	5.43974e-05
			Procyanidin A2	PA	0.9016	6.14667e-05
			Procyanidin B	PA	0.908812	4.25371e-05
			Procyanidin B1	PA	0.848305	0.000487564
			Procyanidin B2	PA	0.909446	4.11241e-05
			Procyanidin B3	PA	0.846346	0.00051806
	4CL2	PCP018170	Pelargonin	An	0.928837	1.27441e-05
			Cyanidin 3-rutinoside	An	0.846055	0.000522726
			Pelargonidin 3-Glu	An	0.820893	0.00106552
			Cyanidin 3-O-malonylhexoside	An	0.839513	0.000636208
			Peonidin O-hexoside	An	0.848287	0.000487831
			Procyanidin A	PA	0.839482	0.000636804
			Procyanidin A1	PA	0.883127	0.000140703
			Procyanidin A2	PA	0.878872	0.000167004
			Procyanidin B	PA	0.892439	9.44138e-05
			Procyanidin B1	PA	0.833517	0.000756188
			Procyanidin B2	PA	0.892997	9.20813e-05
			Procyanidin B3	PA	0.830206	0.000829538
flavonoid structural gene	CHS	PCP023048	Pelargonin	An	0.907164	4.63905e-05
			Cyanidin 3-rutinoside	An	0.818071	0.00114636
			Cyanidin 3-O-malonylhexoside	An	0.814095	0.00126817
			Peonidin O-hexoside	An	0.820052	0.00108916
			Procyanidin A	PA	0.812558	0.00131784
			Procyanidin A1	PA	0.857856	0.000358201
			Procyanidin A2	PA	0.853744	0.000410111
			Procyanidin B	PA	0.866091	0.000269666
			Procyanidin B1	PA	0.805798	0.00155425
			Procyanidin B2	PA	0.864752	0.000282758
			Procyanidin B3	PA	0.804127	0.00161741
	CHI	PCP027877	Kuromanin chloride	An	0.811074	0.00136718
			Pelargonin	An	0.93391	8.88151e-06
			Cyanidin 3-rutinoside	An	0.811123	0.00136554
			Cyanidin 3-O-malonylhexoside	An	0.809518	0.00142046
			Peonidin O-hexoside	An	0.818119	0.00114494
			Procyanidin A	PA	0.810013	0.00140334
			Procyanidin A1	PA	0.866186	0.000268757
			Procyanidin A2	PA	0.860901	0.000323177
			Procyanidin B	PA	0.870996	0.000225701
			Procyanidin B2	PA	0.866928	0.000261727
	CHI	PCP021141	Kuromanin chloride	An	0.86674	0.00026349
			Pelargonin	An	0.894462	8.61654e-05
			Procyanidin A1	PA	0.809854	0.00140883
			Procyanidin B	PA	0.817224	0.00117152
			Procyanidin B2	PA	0.801728	0.0017115
	CHI	PCP039844	Kuromanin chloride	An	0.887993	0.000114716
			Pelargonin	An	0.907585	4.53797e-05
			Procyanidin A1	PA	0.812855	0.00130812
			Procyanidin A2	PA	0.806136	0.00154171
			Procyanidin B	PA	0.8193	0.00111059
			Procyanidin B2	PA	0.810192	0.00139719
	F3H	PCP013732	Kuromanin chloride	An	0.866243	0.000268211
			Pelargonin	An	0.926311	1.5107e-05
			Procyanidin A1	PA	0.838936	0.000647067
			Procyanidin A2	PA	0.832433	0.000779615
			Procyanidin B	PA	0.844128	0.00055437
			Procyanidin B2	PA	0.836367	0.000697156
	ANS	PCP027029	Kuromanin chloride	An	0.827528	0.000892764
			Pelargonin	An	0.944035	3.93464e-06
			Cyanidin 3-rutinoside	An	0.821693	0.00104345
			Cyanidin 3-O-malonylhexoside	An	0.818814	0.00112464
			Peonidin O-hexoside	An	0.829267	0.000851303
			Procyanidin A	PA	0.819726	0.00109842
			Procyanidin A1	PA	0.875194	0.000192702
			Procyanidin A2	PA	0.870111	0.000233182
			Procyanidin B	PA	0.882854	0.000142284
			Procyanidin B1	PA	0.809947	0.00140559
			Procyanidin B2	PA	0.879571	0.000162439
			Procyanidin B3	PA	0.807799	0.00148111
R2R3-MYB TF	MYB111	PCP037215	Pelargonin	An	0.935961	7.61268e-06
			Cyanidin 3-rutinoside	An	0.859889	0.000334502
			Pelargonidin 3-Glu	An	0.877727	0.000174692
			Cyanidin 3-O-malonylhexoside	An	0.880026	0.000159516
			Peonidin O-hexoside	An	0.897112	7.62256e-05
			Procyanidin A	PA	0.889736	0.000106386
			Procyanidin A1	PA	0.928525	1.30189e-05
			Procyanidin A2	PA	0.916818	2.72412e-05
			Procyanidin B	PA	0.929827	1.19018e-05
			Procyanidin B1	PA	0.874958	0.000194445
			Procyanidin B2	PA	0.903666	5.54764e-05
			Procyanidin B3	PA	0.880963	0.000153636
	MYB86	PCP009290	Pelargonin	An	0.9395	5.7642e-06
			Cyanidin 3-rutinoside	An	0.899034	6.9601e-05
			Pelargonidin 3-Glu	An	0.882257	0.000145794
			Cyanidin 3-O-malonylhexoside	An	0.898323	7.19965e-05
			Peonidin O-hexoside	An	0.8899	0.000105629
			Procyanidin A	PA	0.891486	9.85067e-05
			Procyanidin A1	PA	0.921942	1.99975e-05
			Procyanidin A2	PA	0.926433	1.49846e-05
			Procyanidin B	PA	0.921336	2.07642e-05
			Procyanidin B1	PA	0.887059	0.000119386
			Procyanidin B2	PA	0.925597	1.58332e-05
			Procyanidin B3	PA	0.885609	0.00012693
	MYB3	PCP009874	Pelargonin	An	0.86125	0.00031934
			Pelargonidin 3-Glu	An	0.801164	0.0017342
			Peonidin O-hexoside	An	0.838311	0.000659004
			Procyanidin A	PA	0.817053	0.00117665
			Procyanidin A1	PA	0.855643	0.000385467
			Procyanidin A2	PA	0.835026	0.000724467
			Procyanidin B	PA	0.870664	0.000228489
			Procyanidin B1	PA	0.806877	0.0015145
			Procyanidin B2	PA	0.848516	0.000484349
			Procyanidin B3	PA	0.80628	0.00153637
	MYB114	PCP008283	Pelargonidin 3-Glu	An	0.836143	0.000701665
			Malvidin-3-galactoside chloride	An	0.905446	5.06923e-05
			Cyanidin 3-O-malonylhexoside	An	0.802091	0.001697
			Oenin	An	0.970348	1.71776e-07
			Delphinidin	An	0.815531	0.00122308
			Peonidin O-hexoside	An	0.83305	0.000766218
			Procyanidin A	PA	0.824757	0.000962067
			Procyanidin B1	PA	0.822403	0.00102414
			Procyanidin B3	PA	0.825677	0.000938624
Class I KNOX HD TF	KNAT1	PCP027358	Pelargonin	An	0.807159	0.00150421
			Cyanidin 3-rutinoside	An	0.83437	0.000738134
			Pelargonidin 3-Glu	An	0.850568	0.00045407
			Cyanidin 3-O-malonylhexoside	An	0.835541	0.00071388
			Oenin	An	0.839594	0.000634703
			Peonidin O-hexoside	An	0.875975	0.000187005
			Procyanidin A	PA	0.857389	0.000363826
			Procyanidin A1	PA	0.86202	0.000310997
			Procyanidin A2	PA	0.850391	0.000456627
			Procyanidin B	PA	0.876459	0.000183538
			Procyanidin B1	PA	0.852879	0.000421742
			Procyanidin B2	PA	0.864218	0.000288111
			Procyanidin B3	PA	0.846658	0.000513102
WRKY TF	WRKY28	PCP035911	Pelargonin	An	-0.890151	0.000104476
			Procyanidin A1	PA	-0.825376	0.000946243
			Procyanidin A2	PA	-0.830135	0.000831173
			Procyanidin B	PA	-0.823936	0.000983383
			Procyanidin B2	PA	-0.830789	0.000816228
bZIP TF	bZIP1	PCP003743	Cyanidin 3-rutinoside	An	0.860356	0.000329242
			Pelargonidin 3-Glu	An	0.852665	0.000424667
			Cyanidin 3-O-malonylhexoside	An	0.844849	0.000542355
			Oenin	An	0.834408	0.00073734
			Delphinidin	An	0.909131	4.18212e-05
			Peonidin O-hexoside	An	0.834842	0.000728288
			Procyanidin A	PA	0.839246	0.000641225
			Procyanidin A2	PA	0.802382	0.00168546
			Procyanidin B1	PA	0.856216	0.000378251
			Procyanidin B2	PA	0.816887	0.00118165
			Procyanidin B3	PA	0.846871	0.000509751
ethylene responsive gene	ERF003	PCP002056	Pelargonin	An	0.876131	0.000185876
			Cyanidin 3-rutinoside	An	0.822857	0.00101194
			Pelargonidin 3-Glu	An	0.804143	0.0016168
			Cyanidin 3-O-malonylhexoside	An	0.816772	0.00118512
			Peonidin O-hexoside	An	0.814715	0.00124855
			Cyanidin	An	0.86091	0.000323078
			Procyanidin A	PA	0.814048	0.00126966
			Procyanidin A1	PA	0.844508	0.000548021
			Procyanidin A2	PA	0.848178	0.000489493
			Procyanidin B	PA	0.844417	0.000549533
			Procyanidin B1	PA	0.809455	0.00142262
			Procyanidin B2	PA	0.852583	0.000425781
			Procyanidin B3	PA	0.804856	0.00158961
AUX responsive gene	IAA13	PCP021498	Kuromanin chloride	An	0.832154	0.000785745
			Pelargonin	An	0.894341	8.6642e-05
			Procyanidin A1	PA	0.813499	0.00128726
			Procyanidin A2	PA	0.815753	0.00121623
			Procyanidin B	PA	0.819712	0.00109882
			Procyanidin B2	PA	0.82429	0.000974154
phi class GST	GSTF12	PCP025171	Cyanidin 3-rutinoside	An	0.843161	0.000570803
			Pelargonidin 3-Glu	An	0.872173	0.000216038
			Malvidin-3-galactoside chloride	An	0.917892	2.55747e-05
			Cyanidin 3-O-malonylhexoside	An	0.846479	0.000515954
			Oenin	An	0.982856	1.13337e-08
			Delphinidin	An	0.852184	0.000431279
			Peonidin O-hexoside	An	0.868166	0.000250322
			Procyanidin A	PA	0.861966	0.000311574
			Procyanidin A1	PA	0.829963	0.000835119
			Procyanidin A2	PA	0.822058	0.00103349
			Procyanidin B	PA	0.833742	0.00075139
			Procyanidin B1	PA	0.865412	0.000276241
			Procyanidin B2	PA	0.825311	0.0009479
			Procyanidin B3	PA	0.862197	0.0003091
DNA-directed RNA polymerase	Rpb1	PCP004386	Pelargonin	An	0.905583	5.03385e-05
			Procyanidin A1	PA	0.838995	0.000645961
			Procyanidin A2	PA	0.825747	0.000936843
			Procyanidin B	PA	0.828486	0.000869738
	rpoB	PCP019154	Pelargonin	An	0.918591	2.45338e-05
			Cyanidin 3-O-malonylhexoside	An	0.804862	0.0015894
			Procyanidin A	PA	0.802064	0.0016981
			Procyanidin A1	PA	0.863971	0.00029061
			Procyanidin A2	PA	0.852201	0.000431034
			Procyanidin B	PA	0.851805	0.000436544
			Procyanidin B2	PA	0.816942	0.00117998
Note: the characterized genes in pear anthocyanin accumulation is indicated by red font. Ref: Wang ZG, Meng D, Wang A, Li TL, Jiang SL, Cong PH, Li TZ. 2013. The methylation of the PcMYB10 promoter is associated with green- skinned sport in Max Red Bartlett pear. Plant Physiology 162, 885-896.
