# Supplementary material for: Transcriptomic and metabolomic analysis provides insights into anthocyanin and procyanidin accumulation in pear
Source: BMC Plant Biol. 2020 Mar 27;20:129. doi: 10.1186/s12870-020-02344-0 (PMC7099803; doi:10.1186/s12870-020-02344-0)
Supplement: Supplementary file 9 — Additional file 9:Table S9. List of primers used for qPCR analysis and making constructs. [file 12870_2020_2344_MOESM9_ESM.xls]

## Sheet: Table S1
Table S9. The list of primers used for qPCR analysis and making constructs.
Primer name	Sequence (5’-3’)	Purpose
PcANS(PCP027029)-F	GAGGCTGGAGAAAGAAGT	qPCR
PcANS(PCP027029)-R	GTTGTGGAGGATGAAGGT
PcCHI(PCP021141)-F	GCTGAAATTGTTTCACATCT
PcCHI(PCP021141)-R	GCTGCACTCCATATTGTG
PcC1(PCP004993)-F	ATGGCAGTGACAATGGTA
PcC1(PCP004993)-R	TTGGCTGAACTTGAACTTG
PcMYB10(PCP035580)-F	GACCATATTCAATCAGAAGAGG
PcMYB10(PCP035580)-R	CTAACTCAAGACTGGGACAT
PcGAI1(PCP019649)-F	CTTCGTCGCCAATAGTCT
PcGAI1(PCP019649)-R	GATGACAACACCTTATCTACC
PcHB7(PCP014697)-F	AGACTAGAAGAGGAATTGGAG
PcHB7(PCP014697)-R	CAGAATGCTGCCTGAATC
PcHB12(PCP031026)-F	TGCCATCATTTCTGAATCTG
PcHB12(PCP031026)-R	ACCATCTACATACTCCACTAAG
PcCHS(PCP023048)-F	ACATCTCCGTGAAGTAGG
PcCHS(PCP023048)-R	AATCCAGAAGAGCGAGTT
PcMYB114(PCP008283)-F	GAAACAGGTCTAAACAGATGCAG
PcMYB114(PCP008283)-R	GAGGTCTTATGACGGATGTG
PcGSTF12(PCP025171)-F	GTCAGCCGTTTGGGCA
PcGSTF12(PCP025171)-R	GAGTGTAAACCAGGTCGTTG
PcActin-F	TGGGCTTTGCTCCTCTTAC
PcActin-R	CCTTCGTGCTCATCTTACC
PcGSTF12(pRI101)-F	CCCGGGATGGTTGTCAAAGTATATGGTCC	35S::PcGSTF12
PcGSTF12(pRI101)-R	GAATTCGTAGTCACTAGCAAGCTGCATTAG
PcMYB114(pET32a)-F	GGATTCATGGAGGATAGTAATTTGCTGGG	Electrophoretic mobility shift assays
PcMYB114(pET32a)-R	GTCGACCTAAATCTTAGTTATCTCTTCTTCTAG
PcMYB114 (pHBT-AvrRpm1-HA)-F	GGATCCATGGAGGATAGTAATTTGCTGGG	Luciferase reporter assay
PcMYB114 (pHBT-AvrRpm1-HA)-R	AGGCCTCTAAATCTTAGTTATCTCTTCTTCTAG
proPcGSTF12 (pFRK1-LUC) -F	GGATCCGTGACAACCACCATGTGGTTGC
proPcGSTF12 (pFRK1-LUC)-R	CCATGGCTTCTTGTACAACAAAGAGCTAGCCA
