# Supplementary material for: Transcriptomic and metabolomic analysis provides insights into anthocyanin and procyanidin accumulation in pear
Source: BMC Plant Biol. 2020 Mar 27;20:129. doi: 10.1186/s12870-020-02344-0 (PMC7099803; doi:10.1186/s12870-020-02344-0)
Supplement: Supplementary file 10 — Additional file 10:Table S10. RNA-seq analysis of candidate genes for anthocyanin and procyanidin accumulation in tt19–7 and tt19–7-OE seedlings. [file 12870_2020_2344_MOESM10_ESM.xlsx]

## Sheet: Sheet1
Table S10. RNA-seq analysis of DEGs related anthocyanins and PAs accumulation of tt19-7 and tt19-7-OE seedlings.
#ID	gene_name	tt19-OE1_FPKM	tt19-OE1_count	tt19-OE2_FPKM	tt19-OE2_count	tt19-OE3_FPKM	tt19-OE3_count	tt19-1_FPKM	tt19-1_count	tt19-2_FPKM	tt19-2_count	tt19-3_FPKM	tt19-3_count	tt19-OE1_tt19-OE2_tt19-OE3_vs_tt19-1_tt19-2_tt19-3_DESeq_FDR	tt19-OE1_tt19-OE2_tt19-OE3_vs_tt19-1_tt19-2_tt19-3_DESeq_log2FC	tt19-OE1_tt19-OE2_tt19-OE3_vs_tt19-1_tt19-2_tt19-3_DESeq_(FDR_0.01_FC_2)_regulated	tt19-1_tt19-2_tt19-3_vs_tt19-OE1_tt19-OE2_tt19-OE3_DESeq_FDR	tt19-1_tt19-2_tt19-3_vs_tt19-OE1_tt19-OE2_tt19-OE3_DESeq_log2FC	tt19-1_tt19-2_tt19-3_vs_tt19-OE1_tt19-OE2_tt19-OE3_DESeq_(FDR_0.01_FC_2)_regulated	GO_annotation
AT1G19960	AT1G19960	17.39	391	13.0271	276	16.6389	385	5.90677	155	6.12556	142	8.02866	193	3.82529e-08	-1.15886	down	3.82529e-08	1.15886	up	Biological Process: anthocyanin-containing compound biosynthetic process (GO:0009718);;
AT1G23760	JP630	2.2936	257	3.05112	322	2.37286	274	0.805907	105	0.74715	87	0.788671	95	2.73574e-12	-1.64558	down	2.73574e-12	1.64558	up	Biological Process: anthocyanin accumulation in tissues in response to UV light (GO:0043481)
AT1G30530	UGT78D1	14.9404	1445	13.4024	1221	13.6244	1356	25.7139	2886	26.8562	2676	28.8001	2965	1.6983e-17	1.02127	up	1.6983e-17	-1.02127	down	Biological Process: anthocyanin-containing compound biosynthetic process (GO:0009718)
AT1G78600	LZF1	13.6293	925	11.5174	737	13.1341	916	4.54388	358	5.49854	386	6.24409	451	2.41242e-12	-1.16553	down	2.41242e-12	1.16553	up	Biological Process: anthocyanin-containing compound biosynthetic process (GO:0009718)
AT1G79520	MTP9	6.66922	530	6.102	451	6.41491	521	30.5427	2781	31.4835	2523	33.5444	2781	1.00589e-69	2.36554	up	1.00589e-69	-2.36554	down	Biological Process: anthocyanin-containing compound biosynthetic process (GO:0009718)
AT2G01420	PIN4	40.3475	5006	37.9399	4437	40.8404	5214	78.1359	11250	81.3837	10406	73.7271	9741	2.24856e-24	1.03568	up	2.24856e-24	-1.03568	down	Biological Process: anthocyanin accumulation in tissues in response to UV light (GO:0043481)
AT2G03310	AT2G03310	11.3589	508	11.8594	499	11.5046	529	1.98277	103	2.05165	95	2.67646	128	7.92215e-30	-2.29984	down	7.92215e-30	2.29984	up	Biological Process: anthocyanin-containing compound biosynthetic process (GO:0009718)
AT2G39900	AT2G39900	33.5225	1778	32.1074	1604	32.9922	1800	13.4127	826	13.9842	765	13.6422	771	9.14751e-18	-1.19731	down	9.14751e-18	1.19731	up	Biological Process: anthocyanin accumulation in tissues in response to UV light (GO:0043481)
AT2G47460	MYB12	6.75865	520	7.17204	519	7.61477	602	2.79558	250	2.89083	229	3.15594	259	7.40952e-11	-1.21629	down	7.40952e-11	1.21629	up	Biological Process: flavonoid biosynthetic process (GO:0009813)；Zhang Y, Butelli E, Multi-level engineering facilitates the production of phenylpropanoid compounds in tomato
AT3G01550	ATPPT2	1.15438	91	1.03675	77	0.981018	80	8.69203	795	8.4795	689	7.91823	664	1.89394e-52	3.04778	up	1.89394e-52	-3.04778	down	Biological Process: anthocyanin-containing compound biosynthetic process (GO:0009718)
AT3G11000	AT3G11000	0.286797	31	0.184636	23	0.351396	37	0.656398	86	0.85791	94	0.81664	89	3.22001e-05	1.51162	up	3.22001e-05	-1.51162	down	Biological Process: regulation of anthocyanin biosynthetic process (GO:0031540)
AT3G28220	AT3G28220	0.460033	34	0.462924	32	0.577638	43	26.1679	2184	29.0514	2153	27.7365	2123	3.28325e-208	5.82999	up	3.28325e-208	-5.82999	down	Biological Process: regulation of anthocyanin biosynthetic process (GO:0031540)
AT3G28345	ABCB15	48.9754	10074	45.6089	8837	49.2309	10418	18.5696	4433	18.4266	3906	17.68	3872	3.36577e-39	-1.32833	down	3.36577e-39	1.32833	up	Biological Process: anthocyanin accumulation in tissues in response to UV light (GO:0043481)
AT3G51240	F3H	17.7667	1396	16.8648	1255	17.7051	1453	33.4489	3061	33.6473	2719	35.5759	2953	7.20252e-18	1.02561	up	7.20252e-18	-1.02561	down	Biological Process: anthocyanin-containing compound biosynthetic process (GO:0009718)
AT3G53960	AT3G53960	2.47366	272	2.50423	260	2.54527	288	5.07839	649	4.93757	559	5.12206	599	5.23664e-09	1.07389	up	5.23664e-09	-1.07389	down	Biological Process: anthocyanin-containing compound biosynthetic process (GO:0009718)
AT3G57260	BGL2	0.335349	23	0.33982	22	0.296011	21	0.958488	74	1.09357	75	0.79046	56	9.3778e-05	1.56863	up	9.3778e-05	-1.56863	down	Biological Process: anthocyanin-containing compound biosynthetic process (GO:0009718)
AT3G62740	BGLU7	0.957858	77	1.2754	96	1.30045	107	2.90317	269	2.61063	215	1.90945	163	6.1198e-05	1.13611	up	6.1198e-05	-1.13611	down	Biological Process: anthocyanin-containing compound metabolic process (GO:0046283)
AT4G04330	AT4G04330	28.2581	1055	26.2039	922	27.9684	1074	5.93473	258	5.86019	226	5.5224	220	1.34158e-37	-2.1803	down	1.34158e-37	2.1803	up	Biological Process: anthocyanin-containing compound biosynthetic process (GO:0009718)
AT4G09820	TT8	0.590781	58	0.510238	47	0.399784	40	1.39742	158	1.29774	130	1.21627	126	2.18815e-06	1.44248	up	2.18815e-06	-1.44248	down	Biological Process: anthocyanin-containing compound biosynthetic process (GO:0009718)
AT4G14550	IAA14	6.21078	862	6.53574	834	7.24666	1015	14.8094	2062	16.8022	2123	16.9188	2191	1.124e-18	1.17401	up	1.124e-18	-1.17401	down	Biological Process: anthocyanin accumulation in tissues in response to UV light (GO:0043481)
AT4G17880	BHLH4	9.90973	1164	9.53632	1055	9.99898	1208	18.8598	2570	19.6117	2373	19.7175	2465	6.22422e-17	1.04878	up	6.22422e-17	-1.04878	down	Biological Process: anthocyanin-containing compound biosynthetic process (GO:0009718)
AT4G24260	ATGH9A3	0.844374	84	0.727241	68	1.05923	108	1.77082	203	1.90128	193	1.70038	179	5.01909e-05	1.08853	up	5.01909e-05	-1.08853	down	Biological Process: anthocyanin accumulation in tissues in response to UV light (GO:0043481)
AT4G26530	AT4G26530	100.5	8054	74.2255	8810	102.129	9227	4.08357	467	4.49943	395	3.7645	463	1.62521e-183	-4.36738	down	1.62521e-183	4.36738	up	Biological Process: anthocyanin-containing compound biosynthetic process (GO:0009718)
AT5G01280	AT5G01280	1.79558	148	0.993524	78	1.58642	135	0.490222	47	0.466557	40	0.398272	35	3.85515e-05	-1.6217	down	3.85515e-05	1.6217	up	Biological Process: anthocyanin accumulation in tissues in response to UV light (GO:0043481)
AT5G17220	ATGSTF12	8.643	356	6.25582	243	7.05217	299	2.20261	131	3.18059	171	2.85969	157	3.65805e-06	-1.02013	down	3.65805e-06	1.02013	up	Biological Process: anthocyanin-containing compound biosynthetic process (GO:0009718)
AT5G42800	DFR	8.69536	625	8.70846	589	9.83068	727	21.751	1813	21.2029	1569	20.315	1553	5.31511e-19	1.28195	up	5.31511e-19	-1.28195	down	Biological Process: anthocyanin-containing compound biosynthetic process (GO:0009718)
AT5G48090	ELP1	1.0816	157	0.997774	134	0.926861	139	0.214287	38	0.522665	81	0.295854	49	1.50453e-06	-1.40192	down	1.50453e-06	1.40192	up	Biological Process: anthocyanin accumulation in tissues in response to UV light (GO:0043481)
AT5G57090	EIR1	11.1671	1355	11.8374	1353	12.8299	1602	5.25639	741	4.84834	607	5.68194	734	2.3542e-14	-1.11522	down	2.3542e-14	1.11522	up	Biological Process: anthocyanin accumulation in tissues in response to UV light (GO:0043481)
