# Supplementary material for: Transcriptomic and metabolomic analysis provides insights into anthocyanin and procyanidin accumulation in pear
Source: BMC Plant Biol. 2020 Mar 27;20:129. doi: 10.1186/s12870-020-02344-0 (PMC7099803; doi:10.1186/s12870-020-02344-0)
Supplement: Supplementary file 11 — Additional file 11:Table S11.PcGSTF12 promoter analysis using PlantCARE (http://bioinformatics.psb.ugent.be/webtools/plantcare/html/) and PLACE Signal Scan Search database (https://www.dna.affrc.go.jp/PLACE/). [file 12870_2020_2344_MOESM11_ESM.xlsx]

## Sheet: PlantCARE
Table S11. PcGSTF12 promoter analysis using PlantCARE (http://bioinformatics. psb.ugent.be/ webtools/plantcare/html/) and PLACE Signal Scan Search database(https://www.dna. affrc.go.jp/PLACE/).
PcGSTF12 promoter analysis using PlantCARE Signal Scan Search database
Motif Name	Location in the Promoter	Sequence	Function
MBS	-801	CAACTG	MYB binding site involved in drought-inducibility.
P-box	-760	CCTTTTG	Gibberellin-responsive element.

## Sheet: PLACE
PcGSTF12 promoter analysis using PLACE Signal Scan Search database
Motif Name		Location in the Promoter	Sequence	Function
EECCRCAH1		-38,-158,-1779,-1912	GANTTNC	MYB-binding site.
MYBCORE		-179,-310,-558,-802,-805	CNGTTR	MYB-binding site.
MYBST1		-376	GGATA	MYB-binding site.
MYBCOREATCYCB1		-423,-837,-899	AACGG	MYB-binding site.
MYBPZM		-1446	CCWACC	MYB-binding site of Maize MYB gene specifies red pigmentation of kernel pericarp.
MYB2CONSENSUSAT		-179,-310,-802	YAACKG	MYB-recognition site.
MYB1AT		-381,-618,-1423,-1892	WAACCA	MYB-recognition site.
WRKY71OS		-2,-107,-174,-261,-456, -800,-909,-1254,-1662	TGAC	Gibberellin-responsive element.
MYBGAHV		-772,-918	TAACAAA	Gibberellin-responsive element.
TATCCACHVAL21		-374	TATCCAC	GA-responsive element.
GCCCORE		-564	GCCGCC	Function as ethylene-responsive element.
ARFAT		-597	TGTCTC	Auxin response factor1.
NTBBF1ARROLB		-1236;-1286;1318	ACTTTA	Required for tissue-specific expression and auxin induction.
